# Supplementary material for: The Stress-Chip: A microfluidic platform for stress analysis in Caenorhabditis elegans
Source: PLoS One. 2019 May 1;14(5):e0216283. doi: 10.1371/journal.pone.0216283 (PMC6493750; doi:10.1371/journal.pone.0216283)
Supplement: S2 File — (ZIP) [file pone.0216283.s004.zip]

Archive with 21 entries (21 files):
- S3_file/B1ALMTemperatureRecorderGUI.fig
- S3_file/B1ALMTemperatureRecorderGUI.m
- S3_file/b1mcp0_0.m
- S3_file/b1mcp0_1.m
- S3_file/b1mcp0_2.m
- S3_file/b1mcp0_3.m
- S3_file/b1mcp0_4.m
- S3_file/b1mcp0_5.m
- S3_file/b1mcp0_6.m
- S3_file/b1mcp0_7.m
- S3_file/b1mcp1_0.m
- S3_file/b1mcp1_1.m
- S3_file/b1mcp1_2.m
- S3_file/b1mcp1_3.m
- S3_file/b1mcp1_4.m
- S3_file/b1mcp1_5.m
- S3_file/b1mcp1_6.m
- S3_file/b1mcp1_7.m
- S3_file/b1temps.m
- S3_file/cell2csv.m
- S3_file/S3_File_UserGuide.docx
