# Supplementary material for: The Stress-Chip: A microfluidic platform for stress analysis in Caenorhabditis elegans
Source: PLoS One. 2019 May 1;14(5):e0216283. doi: 10.1371/journal.pone.0216283 (PMC6493750; doi:10.1371/journal.pone.0216283)
Supplement: S2 File — (ZIP) [file pone.0216283.s004.zip › S3_file/B1ALMTemperatureRecorderGUI.m]

function varargout = B1ALMTemperatureRecorderGUI(varargin)
% B1ALMTEMPERATURERECORDERGUI MATLAB code for B1ALMTemperatureRecorderGUI.fig
%      B1ALMTEMPERATURERECORDERGUI, by itself, creates a new B1ALMTEMPERATURERECORDERGUI or raises the existing
%      singleton*.
%
%      H = B1ALMTEMPERATURERECORDERGUI returns the handle to a new B1ALMTEMPERATURERECORDERGUI or the handle to
%      the existing singleton*.
%
%      B1ALMTEMPERATURERECORDERGUI('CALLBACK',hObject,eventData,handles,...) calls the local
%      function named CALLBACK in B1ALMTEMPERATURERECORDERGUI.M with the given input arguments.
%
%      B1ALMTEMPERATURERECORDERGUI('Property','Value',...) creates a new B1ALMTEMPERATURERECORDERGUI or raises the
%      existing singleton*.  Starting from the left, property value pairs are
%      applied to the GUI before B1ALMTemperatureRecorderGUI_OpeningFcn gets called.  An
%      unrecognized property name or invalid value makes property application
%      stop.  All inputs are passed to B1ALMTemperatureRecorderGUI_OpeningFcn via varargin.
%
%      *See GUI Options on GUIDE's Tools menu.  Choose "GUI allows only one
%      instance to run (singleton)".
%
% See also: GUIDE, GUIDATA, GUIHANDLES

% Edit the above text to modify the response to help B1ALMTemperatureRecorderGUI

% Last Modified by GUIDE v2.5 25-Sep-2016 16:39:39

% Begin initialization code - DO NOT EDIT
gui_Singleton = 1;
gui_State = struct('gui_Name',       mfilename, ...
                   'gui_Singleton',  gui_Singleton, ...
                   'gui_OpeningFcn', @B1ALMTemperatureRecorderGUI_OpeningFcn, ...
                   'gui_OutputFcn',  @B1ALMTemperatureRecorderGUI_OutputFcn, ...
                   'gui_LayoutFcn',  [] , ...
                   'gui_Callback',   []);
if nargin && ischar(varargin{1})
    gui_State.gui_Callback = str2func(varargin{1});
end

if nargout
    [varargout{1:nargout}] = gui_mainfcn(gui_State, varargin{:});
else
    gui_mainfcn(gui_State, varargin{:});
end
% End initialization code - DO NOT EDIT


% --- Executes just before B1ALMTemperatureRecorderGUI is made visible.
function B1ALMTemperatureRecorderGUI_OpeningFcn(hObject, eventdata, handles, varargin)
% This function has no output args, see OutputFcn.
% hObject    handle to figure
% eventdata  reserved - to be defined in a future version of MATLAB
% handles    structure with handles and user data (see GUIDATA)
% varargin   command line arguments to B1ALMTemperatureRecorderGUI (see VARARGIN)

% Choose default command line output for B1ALMTemperatureRecorderGUI
handles.output = hObject;

% Update handles structure
guidata(hObject, handles);

% UIWAIT makes B1ALMTemperatureRecorderGUI wait for user response (see UIRESUME)
% uiwait(handles.figure1);


% --- Outputs from this function are returned to the command line.
function varargout = B1ALMTemperatureRecorderGUI_OutputFcn(hObject, eventdata, handles) 
% varargout  cell array for returning output args (see VARARGOUT);
% hObject    handle to figure
% eventdata  reserved - to be defined in a future version of MATLAB
% handles    structure with handles and user data (see GUIDATA)

% Get default command line output from handles structure
varargout{1} = handles.output;


function ip_address_edit_text_Callback(hObject, eventdata, handles)
% hObject    handle to ip_address_edit_text (see GCBO)
% eventdata  reserved - to be defined in a future version of MATLAB
% handles    structure with handles and user data (see GUIDATA)

% Hints: get(hObject,'String') returns contents of ip_address_edit_text as text
%        str2double(get(hObject,'String')) returns contents of ip_address_edit_text as a double


% --- Executes during object creation, after setting all properties.
function ip_address_edit_text_CreateFcn(hObject, eventdata, handles)
% hObject    handle to ip_address_edit_text (see GCBO)
% eventdata  reserved - to be defined in a future version of MATLAB
% handles    empty - handles not created until after all CreateFcns called

% Hint: edit controls usually have a white background on Windows.
%       See ISPC and COMPUTER.
if ispc && isequal(get(hObject,'BackgroundColor'), get(0,'defaultUicontrolBackgroundColor'))
    set(hObject,'BackgroundColor','white');
end


function username_edit_text_Callback(hObject, eventdata, handles)
% hObject    handle to username_edit_text (see GCBO)
% eventdata  reserved - to be defined in a future version of MATLAB
% handles    structure with handles and user data (see GUIDATA)

% Hints: get(hObject,'String') returns contents of username_edit_text as text
%        str2double(get(hObject,'String')) returns contents of username_edit_text as a double


% --- Executes during object creation, after setting all properties.
function username_edit_text_CreateFcn(hObject, eventdata, handles)
% hObject    handle to username_edit_text (see GCBO)
% eventdata  reserved - to be defined in a future version of MATLAB
% handles    empty - handles not created until after all CreateFcns called

% Hint: edit controls usually have a white background on Windows.
%       See ISPC and COMPUTER.
if ispc && isequal(get(hObject,'BackgroundColor'), get(0,'defaultUicontrolBackgroundColor'))
    set(hObject,'BackgroundColor','white');
end


function password_edit_text_Callback(hObject, eventdata, handles)
% hObject    handle to password_edit_text (see GCBO)
% eventdata  reserved - to be defined in a future version of MATLAB
% handles    structure with handles and user data (see GUIDATA)

% Hints: get(hObject,'String') returns contents of password_edit_text as text
%        str2double(get(hObject,'String')) returns contents of password_edit_text as a double


% --- Executes during object creation, after setting all properties.
function password_edit_text_CreateFcn(hObject, eventdata, handles)
% hObject    handle to password_edit_text (see GCBO)
% eventdata  reserved - to be defined in a future version of MATLAB
% handles    empty - handles not created until after all CreateFcns called

% Hint: edit controls usually have a white background on Windows.
%       See ISPC and COMPUTER.
if ispc && isequal(get(hObject,'BackgroundColor'), get(0,'defaultUicontrolBackgroundColor'))
    set(hObject,'BackgroundColor','white');
end


% --- Executes on selection change in sample_period_menu.
function sample_period_menu_Callback(hObject, eventdata, handles)
% hObject    handle to sample_period_menu (see GCBO)
% eventdata  reserved - to be defined in a future version of MATLAB
% handles    structure with handles and user data (see GUIDATA)

% Hints: contents = cellstr(get(hObject,'String')) returns sample_period_menu contents as cell array
%        contents{get(hObject,'Value')} returns selected item from sample_period_menu


% --- Executes during object creation, after setting all properties.
function sample_period_menu_CreateFcn(hObject, eventdata, handles)
% hObject    handle to sample_period_menu (see GCBO)
% eventdata  reserved - to be defined in a future version of MATLAB
% handles    empty - handles not created until after all CreateFcns called

% Hint: popupmenu controls usually have a white background on Windows.
%       See ISPC and COMPUTER.
if ispc && isequal(get(hObject,'BackgroundColor'), get(0,'defaultUicontrolBackgroundColor'))
    set(hObject,'BackgroundColor','white');
end


function runtime_edit_text_Callback(hObject, eventdata, handles)
% hObject    handle to runtime_edit_text (see GCBO)
% eventdata  reserved - to be defined in a future version of MATLAB
% handles    structure with handles and user data (see GUIDATA)

% Hints: get(hObject,'String') returns contents of runtime_edit_text as text
%        str2double(get(hObject,'String')) returns contents of runtime_edit_text as a double


% --- Executes during object creation, after setting all properties.
function runtime_edit_text_CreateFcn(hObject, eventdata, handles)
% hObject    handle to runtime_edit_text (see GCBO)
% eventdata  reserved - to be defined in a future version of MATLAB
% handles    empty - handles not created until after all CreateFcns called

% Hint: edit controls usually have a white background on Windows.
%       See ISPC and COMPUTER.
if ispc && isequal(get(hObject,'BackgroundColor'), get(0,'defaultUicontrolBackgroundColor'))
    set(hObject,'BackgroundColor','white');
end


% --- Executes on button press in run_pushbutton.
function run_pushbutton_Callback(hObject, eventdata, handles)
% hObject    handle to run_pushbutton (see GCBO)
% eventdata  reserved - to be defined in a future version of MATLAB
% handles    structure with handles and user data (see GUIDATA)

% Give the run_pushbutton function access to mcp0 and mcp1 so temps 
% script can use them
global b1mcp0
global b1mcp1

% Get the amount of time the temperature recorder will run from the GUI
% and convert it to a double
runtime = str2double(get(handles.runtime_edit_text, 'String'));
% Get all of the sample interval options from the GUI as
% strings, then convert them to a cell array
sample_interval_array = cellstr(get(handles.sample_period_menu, 'String'));
% Get the sample_interval_array index number that corresponds to the 
% user's chosen value from the list of sample interval options in the GUI
sample_interval_index = get(handles.sample_period_menu, 'Value');
% Pick out the sample interval value the user has chosen in the GUI from
% the sample interval cell array using the index value, then store it in
% sample_interval and convert it to a double
sample_interval = str2double(sample_interval_array(sample_interval_index));

if sample_interval == 0.25
    interval = 15;
elseif sample_interval == 0.5
    interval = 30;
elseif sample_interval == 1
    interval = 60;
elseif sample_interval == 2
    interval = 120;
end
    
% Calculate the number of samples that will be taken
num_samples = runtime / sample_interval;

% Construct a dummy cell array called samples with length equal to
% num_samples and which will store the temperature sample data
samples = cell(1, num_samples);

% Determine the time required to run the "temps" sampling script
display('Determining time required to run temperature collection script')
tic;
b1temps;
temps_run_time = toc;
display(temps_run_time, 'temps run time')

% Caculate the wait time between sampling events
wait_time = interval - temps_run_time; 

% Get the file directory string from the GUI
filedir = get(handles.file_directory_edit_text, 'String');
% Get the file name string from the GUI
filename = get(handles.file_name_edit_text, 'String');
% Set up the final file that will contain the temperature samples
file = strcat(filedir, '/', filename, '.csv');

display('Sampling will now begin')
% Loop that carries out the temperature sampling and appends the data to
% the cell array called samples
for i = 1:num_samples
    % Get the date and time as separate strings in an array
    datetime = strsplit(datestr(now));
    % Get the time from datetime
    time = datetime(2);
    % Run temps
    b1temps;
    % Store the values output from temps in a single cell array called
    % temp_data
    temp_data = {b1temp_mcp0_0; b1temp_mcp0_1; b1temp_mcp0_2; b1temp_mcp0_3;
        b1temp_mcp0_4; b1temp_mcp0_5; b1temp_mcp0_6; b1temp_mcp0_7;
        b1temp_mcp1_0; b1temp_mcp1_1; b1temp_mcp1_2; b1temp_mcp1_3; 
        b1temp_mcp1_4; b1temp_mcp1_5; b1temp_mcp1_6; b1temp_mcp1_7};
    % Append to the ith position of samples the time at which the
    % temperature samples were collected and the sample values
    samples{i} = vertcat(time, temp_data);
    % Wait until the next sampling period is supposed to begin before going
    % to the next loop iteration
    pause(wait_time);
end
display('Sampling has ended')

% Convert the samples cell array to a 1D vector so that it can be written
% to an excel file and saved with cell2csv
data = [samples{1:num_samples}];
% Save the sample data as a csv file in the specified directory
% with the specified file name
cell2csv(file, data);


% --- Executes on button press in connect_pushbutton.
function connect_pushbutton_Callback(hObject, eventdata, handles)
% hObject    handle to connect_pushbutton (see GCBO)
% eventdata  reserved - to be defined in a future version of MATLAB
% handles    structure with handles and user data (see GUIDATA)

ip_address = get(handles.ip_address_edit_text, 'String');
username = get(handles.username_edit_text, 'String');
password = get(handles.password_edit_text, 'String');

rpi = raspi(ip_address, username, password)

global b1mcp0
global b1mcp1
b1mcp0 = spidev(rpi, 'CE0')
b1mcp1 = spidev(rpi, 'CE1')


function file_directory_edit_text_Callback(hObject, eventdata, handles)
% hObject    handle to file_directory_edit_text (see GCBO)
% eventdata  reserved - to be defined in a future version of MATLAB
% handles    structure with handles and user data (see GUIDATA)

% Hints: get(hObject,'String') returns contents of file_directory_edit_text as text
%        str2double(get(hObject,'String')) returns contents of file_directory_edit_text as a double


% --- Executes during object creation, after setting all properties.
function file_directory_edit_text_CreateFcn(hObject, eventdata, handles)
% hObject    handle to file_directory_edit_text (see GCBO)
% eventdata  reserved - to be defined in a future version of MATLAB
% handles    empty - handles not created until after all CreateFcns called

% Hint: edit controls usually have a white background on Windows.
%       See ISPC and COMPUTER.
if ispc && isequal(get(hObject,'BackgroundColor'), get(0,'defaultUicontrolBackgroundColor'))
    set(hObject,'BackgroundColor','white');
end


function file_name_edit_text_Callback(hObject, eventdata, handles)
% hObject    handle to file_name_edit_text (see GCBO)
% eventdata  reserved - to be defined in a future version of MATLAB
% handles    structure with handles and user data (see GUIDATA)

% Hints: get(hObject,'String') returns contents of file_name_edit_text as text
%        str2double(get(hObject,'String')) returns contents of file_name_edit_text as a double


% --- Executes during object creation, after setting all properties.
function file_name_edit_text_CreateFcn(hObject, eventdata, handles)
% hObject    handle to file_name_edit_text (see GCBO)
% eventdata  reserved - to be defined in a future version of MATLAB
% handles    empty - handles not created until after all CreateFcns called

% Hint: edit controls usually have a white background on Windows.
%       See ISPC and COMPUTER.
if ispc && isequal(get(hObject,'BackgroundColor'), get(0,'defaultUicontrolBackgroundColor'))
    set(hObject,'BackgroundColor','white');
end
