# Supplementary material for: The Stress-Chip: A microfluidic platform for stress analysis in Caenorhabditis elegans
Source: PLoS One. 2019 May 1;14(5):e0216283. doi: 10.1371/journal.pone.0216283 (PMC6493750; doi:10.1371/journal.pone.0216283)
Supplement: S2 File — (ZIP) [file pone.0216283.s004.zip › S3_file/b1mcp0_1.m]

function [tempC] = b1mcp0_1(b1mcp0)
A = 1.249925515e-3;
B = 2.137916341e-4;
C = 1.687437795e-7;
fixed_r = 10000; 
NUM_SAMPLES = 50;
res_samples = 1:NUM_SAMPLES;

for i = 1:NUM_SAMPLES
    data = uint16(writeRead(b1mcp0, [1, bin2dec('10010000'), 0]));
    highbits = bitand(data(2), bin2dec('11'));
    adc_voltage = double(bitor(bitshift(highbits, 8), data(3)));
    res_samples(i) = fixed_r / ((1023/adc_voltage) - 1.0);
end

res = mean(res_samples);

inverse_temp = A + (B * log(res)) + (C * (log(res)*log(res)*log(res)));
temp = 1.0 / inverse_temp;
tempC = temp - 273.15;
tempC = round(tempC, 1);

end
