# Supplementary material for: The Stress-Chip: A microfluidic platform for stress analysis in Caenorhabditis elegans
Source: PLoS One. 2019 May 1;14(5):e0216283. doi: 10.1371/journal.pone.0216283 (PMC6493750; doi:10.1371/journal.pone.0216283)
Supplement: S2 File — (ZIP) [file pone.0216283.s004.zip › S3_file/b1temps.m]

[b1temp_mcp0_0] = b1mcp0_0(b1mcp0);
pause(0.1)
[b1temp_mcp0_1] = b1mcp0_1(b1mcp0);
pause(0.1)
[b1temp_mcp0_2] = b1mcp0_2(b1mcp0);
pause(0.1)
[b1temp_mcp0_3] = b1mcp0_3(b1mcp0);
pause(0.1)
[b1temp_mcp0_4] = b1mcp0_4(b1mcp0);
pause(0.1)
[b1temp_mcp0_5] = b1mcp0_5(b1mcp0);
pause(0.1)
[b1temp_mcp0_6] = b1mcp0_6(b1mcp0);
pause(0.1)
[b1temp_mcp0_7] = b1mcp0_7(b1mcp0);
pause(0.1)
[b1temp_mcp1_0] = b1mcp1_0(b1mcp1);
pause(0.1)
[b1temp_mcp1_1] = b1mcp1_1(b1mcp1);
pause(0.1)
[b1temp_mcp1_2] = b1mcp1_2(b1mcp1);
pause(0.1)
[b1temp_mcp1_3] = b1mcp1_3(b1mcp1);
pause(0.1)
[b1temp_mcp1_4] = b1mcp1_4(b1mcp1);
pause(0.1)
[b1temp_mcp1_5] = b1mcp1_5(b1mcp1);
pause(0.1)
[b1temp_mcp1_6] = b1mcp1_6(b1mcp1);
pause(0.1)
[b1temp_mcp1_7] = b1mcp1_7(b1mcp1);
pause(0.1)
