# Supplementary material for: The Stress-Chip: A microfluidic platform for stress analysis in Caenorhabditis elegans
Source: PLoS One. 2019 May 1;14(5):e0216283. doi: 10.1371/journal.pone.0216283 (PMC6493750; doi:10.1371/journal.pone.0216283)
Supplement: S3 File — (ZIP) [file pone.0216283.s005.zip]

Archive with 2 entries (2 files):
- S3_file/StressChipAnalysisGUI.fig
- S3_file/StressChipAnalysisGUI.m
