# Supplementary material for: The Stress-Chip: A microfluidic platform for stress analysis in Caenorhabditis elegans
Source: PLoS One. 2019 May 1;14(5):e0216283. doi: 10.1371/journal.pone.0216283 (PMC6493750; doi:10.1371/journal.pone.0216283)
Supplement: S3 File — (ZIP) [file pone.0216283.s005.zip › S3_file/StressChipAnalysisGUI.m]

function varargout = StressChipAnalysisGUI(varargin)
% STRESSCHIPANALYSISGUI MATLAB code for StressChipAnalysisGUI.fig
%      STRESSCHIPANALYSISGUI, by itself, creates a new STRESSCHIPANALYSISGUI or raises the existing
%      singleton*.
%
%      H = STRESSCHIPANALYSISGUI returns the handle to a new STRESSCHIPANALYSISGUI or the handle to
%      the existing singleton*.
%
%      STRESSCHIPANALYSISGUI('CALLBACK',hObject,eventData,handles,...) calls the local
%      function named CALLBACK in STRESSCHIPANALYSISGUI.M with the given input arguments.
%
%      STRESSCHIPANALYSISGUI('Property','Value',...) creates a new STRESSCHIPANALYSISGUI or raises the
%      existing singleton*.  Starting from the left, property value pairs are
%      applied to the GUI before StressChipAnalysisGUI_OpeningFcn gets called.  An
%      unrecognized property name or invalid value makes property application
%      stop.  All inputs are passed to StressChipAnalysisGUI_OpeningFcn via varargin.
%
%      *See GUI Options on GUIDE's Tools menu.  Choose "GUI allows only one
%      instance to run (singleton)".
%
% See also: GUIDE, GUIDATA, GUIHANDLES

% Edit the above text to modify the response to help StressChipAnalysisGUI

% Last Modified by GUIDE v2.5 20-Mar-2018 10:46:00

% Begin initialization code - DO NOT EDIT
gui_Singleton = 1;
gui_State = struct('gui_Name',       mfilename, ...
                   'gui_Singleton',  gui_Singleton, ...
                   'gui_OpeningFcn', @StressChipAnalysisGUI_OpeningFcn, ...
                   'gui_OutputFcn',  @StressChipAnalysisGUI_OutputFcn, ...
                   'gui_LayoutFcn',  [] , ...
                   'gui_Callback',   []);
if nargin && ischar(varargin{1})
    gui_State.gui_Callback = str2func(varargin{1});
end

if nargout
    [varargout{1:nargout}] = gui_mainfcn(gui_State, varargin{:});
else
    gui_mainfcn(gui_State, varargin{:});
end
% End initialization code - DO NOT EDIT


% --- Executes just before StressChipAnalysisGUI is made visible.
function StressChipAnalysisGUI_OpeningFcn(hObject, eventdata, handles, varargin)
% This function has no output args, see OutputFcn.
% hObject    handle to figure
% eventdata  reserved - to be defined in a future version of MATLAB
% handles    structure with handles and user data (see GUIDATA)
% varargin   command line arguments to StressChipAnalysisGUI (see VARARGIN)

% Choose default command line output for StressChipAnalysisGUI
handles.output = hObject;

% Update handles structure
guidata(hObject, handles);
global angleoffset

% Set angle offset to 0 when the program loads.
angleoffset = 0;


% UIWAIT makes StressChipAnalysisGUI wait for user response (see UIRESUME)
% uiwait(handles.figure1);


% --- Outputs from this function are returned to the command line.
function varargout = StressChipAnalysisGUI_OutputFcn(hObject, eventdata, handles) 
% varargout  cell array for returning output args (see VARARGOUT);
% hObject    handle to figure
% eventdata  reserved - to be defined in a future version of MATLAB
% handles    structure with handles and user data (see GUIDATA)

% Get default command line output from handles structure
varargout{1} = handles.output;

% --- Executes on button press in loadFile.
function loadFile_Callback(hObject, eventdata, handles)
% hObject    handle to loadFile (see GCBO)
% eventdata  reserved - to be defined in a future version of MATLAB
% handles    structure with handles and user data (see GUIDATA)
global angleoffset
global imageAverage
global xInvert

% Loads first image in stack
imagefiles = dir(get(handles.setFilepath, 'String'));
totalfiles = (length(imagefiles)-2); 
set(handles.lastFrame,'String',num2str(totalfiles))
firstfilename = imagefiles(3).name;
filelocation = strcat((get(handles.setFilepath, 'String')),'/',firstfilename);

% Rotates image according to offset and flips if told by xInvert status
startimage = imread(filelocation);
startimagedouble = im2double(startimage);
startimagedouble = imrotate(startimagedouble, angleoffset);
if xInvert == 0
else
	startimagedouble = flip(startimagedouble ,2);
end

% Displays first image in axes1
axes(handles.axes1);
imshow(startimagedouble);


% --- Executes on button press in reloadFile.
function reloadFile_Callback(hObject, eventdata, handles)
% hObject    handle to reloadFile (see GCBO)
% eventdata  reserved - to be defined in a future version of MATLAB
% handles    structure with handles and user data (see GUIDATA)
global Xmin
global Xmax
global Ymin
global Ymax
global ArenaMax
global ArenaMin
global xInvert
global angleoffset
global xMid

% Open .mat save file to reload variables from previous run
matFileSave = strcat((get(handles.setSaveFile, 'String')), '.mat');
load(matFileSave);

% A bug occured during the save function on an early run and files did not
% include the full file location. The following block ammends the saved
% version to include the correct location. 
imageFileName = strrep(imageFileName, 'L:\','');
imageFileName = strcat('\', imageFileName)
set(handles.setFilepath, 'String',imageFileName)
set(handles.manualRotationAngle, 'String',num2str(angleoffset));


% --- Executes on button press in toggleZoom.
function toggleZoom_Callback(hObject, eventdata, handles)
% hObject    handle to toggleZoom (see GCBO)
% eventdata  reserved - to be defined in a future version of MATLAB
% handles    structure with handles and user data (see GUIDATA)

% Toggles the zoom function on and off. 
if (get(handles.toggleZoom, 'Value'))
    set(handles.toggleZoom, 'ForegroundColor', 'g');
    zoom on
else
    set(handles.toggleZoom, 'ForegroundColor', 'k');
    zoom off
end

% --- Executes on button press in adjustContrast.
function adjustContrast_Callback(hObject, eventdata, handles)
% hObject    handle to adjustContrast (see GCBO)
% eventdata  reserved - to be defined in a future version of MATLAB
% handles    structure with handles and user data (see GUIDATA)

%Brings up contrast adjustment window. Note: there is a bug where if the
%window is not closed before going onto the next step, the cursor will
%disappear until the program is restarted.

% Target the contrast tool at axes1
axes(handles.axes1);

% Load the contrast adjustment tool
imcontrast(gca);

% --- Executes on button press in yMax.
function yMax_Callback(hObject, eventdata, handles)
% hObject    handle to yMax (see GCBO)
% eventdata  reserved - to be defined in a future version of MATLAB
% handles    structure with handles and user data (see GUIDATA)
global Ymax

%Prompts user to define the Y-axis point that is the in the vertical middle of the top
%most arena.
[Xmax, Ymax] = ginput(1);

%Plots the point selected.
axes(handles.axes1)
hold on
plot(Xmax, Ymax, 'm*')
hold off


% --- Executes on button press in yMin.
function yMin_Callback(hObject, eventdata, handles)
% hObject    handle to yMin (see GCBO)
% eventdata  reserved - to be defined in a future version of MATLAB
% handles    structure with handles and user data (see GUIDATA)
global Ymin

%Prompts user to define the Y-axis point that is the in the vertical middle
%of the bottom most arena.
[Xmin, Ymin] = ginput(1);

%Plots the point selected.
axes(handles.axes1)
hold on
plot(Xmin, Ymin, 'm*')
hold off

% --- Executes on button press in xMax.
function xMax_Callback(hObject, eventdata, handles)
% hObject    handle to xMax (see GCBO)
% eventdata  reserved - to be defined in a future version of MATLAB
% handles    structure with handles and user data (see GUIDATA)
global Xmax

%Prompts user to define the X-axis point that is the righthand bound of the
%arena.
[Xmax, Ymax] = ginput(1);

%Plots the point selected.
axes(handles.axes1)
hold on
plot(Xmax, Ymax, 'm*')
hold off

% --- Executes on button press in xMin.
function xMin_Callback(hObject, eventdata, handles)
% hObject    handle to xMin (see GCBO)
% eventdata  reserved - to be defined in a future version of MATLAB
% handles    structure with handles and user data (see GUIDATA)
global Xmin

%Prompts user to define the X-axis point that is the lefthand bound of the
%arena.
[Xmin, Ymin] = ginput(1);

%Plots the point selected.
axes(handles.axes1)
hold on
plot(Xmin, Ymin, 'm*')
hold off

% --- Executes on button press in setXYBounds.
function setXYBounds_Callback(hObject, eventdata, handles)
% hObject    handle to setXYBounds (see GCBO)
% eventdata  reserved - to be defined in a future version of MATLAB
% handles    structure with handles and user data (see GUIDATA)
global Xmin
global Xmax
global Ymin
global Ymax
global arena
global arenaYheight
global imageAverage                                     
global arenaAverage
global ArenaMin
global ArenaMax
global xInvert
global angleoffset
Xwidth = abs(Xmin-Xmax);
timestamp=[];
wormsize=[];

%Loads first file, rotates and flips the x-axis if necessary.
imagefiles = dir(get(handles.setFilepath, 'String'));
totalfiles = (length(imagefiles)-2); 
firstfilename = imagefiles(3).name;
filelocation = strcat((get(handles.setFilepath, 'String')),'/',firstfilename);
startimage = imread(filelocation);
startimagedouble = im2double(startimage);
startimagedouble = imrotate(startimagedouble,angleoffset);
if xInvert == 0
else
	startimagedouble = flip(startimagedouble ,2);
end


%Sets all the following to be plotted on axes 1.
axes(handles.axes1);

%Sets the arena Y size to be the absolute value between the ArenaMin and
%ArenaMax values
arenaYsize = (ArenaMin - ArenaMax);

%Sets total Y-axis size of arena to be the distance between Ymax and Ymin
%valuses
arenaYdist = (Ymin-Ymax)/((str2num(get(handles.arenaAmount, 'String')))-1);


hold on


% Code cycles through each arena and creates variables for each one.
for p=1:((str2num(get(handles.arenaAmount, 'String')))) 
    arena(p).name = num2str(p); %Names arena
    arena(p).Ycoord(2)=(Ymin-((p-1)*(arenaYdist))+(arenaYdist/2)); %Defines bottom Y-axis bound of arena
    arena(p).Ycoord(1)=(Ymin-((p-1)*(arenaYdist))-(arenaYdist/2)); %Defines top Y-axis bound of arena
    text(Xmax,(Ymin-((p-1)*(149.78))),num2str(p),'Color','blue','FontSize',10); %Labels arena on axes1
    plot(Xmin, (Ymin-((p-1)*(149.78))), 'm*') %Plots verticle midpoint of arena
    line( [Xmin Xmax],[arena(p).Ycoord(1) arena(p).Ycoord(1)] ); %Draws line on vertical bounds of arena
    line( [Xmin Xmax],[arena(p).Ycoord(2) arena(p).Ycoord(2)] );
    arena(p).wormnumber = 0; %Defines wormnumber variable for later use   
    arena(p).results = table(timestamp, wormsize); %Defines table variable for later use
end
hold off


% Code cycles through each arena and defines the bounds of each.
for p=1:str2double((get(handles.arenaAmount, 'String'))); %Loop for each arena
    if p == 1 %On the first arena assign the reference values for arenaSize
        cropRect = [Xmin arena(p).Ycoord(1) Xwidth arenaYdist];
        croppedArena = imcrop(startimagedouble,cropRect);
        arenaSize = croppedArena;
        arena(p).dimensions = cropRect; %Assigns dimensions for later use
    else % On every arena after, code checks to make sure that it's dimensions match the first
        cropRect = [Xmin arena(p).Ycoord(1) Xwidth arenaYdist];
        croppedArena = imcrop(startimagedouble,cropRect);
        if size(croppedArena,1) == size(arenaSize,1) && size(croppedArena,1) == size(arenaSize,1)
            arena(p).dimensions = cropRect;   
        else
            arenaAdjustY =  (size(arenaSize,1) - size(croppedArena,1)); %Shifts Y bounds to match reference arena
            arenaAdjustX =  (size(arenaSize,2) - size(croppedArena,2)); %Shifts X bounds to match reference arena
            cropRect = [Xmin arena(p).Ycoord(1) (Xwidth + arenaAdjustX) (arenaYdist  + arenaAdjustY)];
            arena(p).dimensions = cropRect;       
        end    
    end
    
end


% --- Executes on button press in goToWormID.
function goToWormID_Callback(hObject, eventdata, handles)
% hObject    handle to goToWormID (see GCBO)
% eventdata  reserved - to be defined in a future version of MATLAB
% handles    structure with handles and user data (see GUIDATA)
global angleoffset
global arena
global Xmax
global Xmin
global arenaYheight
global imageAverage
global arenaAverage
global radii
global centers
global xInvert
Xwidth = abs(Xmin-Xmax);

%Shows image based on Image Number and Arena Number values

% Loads file
p = str2double(get(handles.wormID, 'String'));
imagefiles = dir(get(handles.setFilepath, 'String'));
totalfiles = (length(imagefiles)-2); 
firstfilename = imagefiles(str2double(get(handles.imageNumber, 'String'))+2).name;
filelocation = strcat((get(handles.setFilepath, 'String')),'/',firstfilename);
startimage = imread(filelocation);
startimagedouble = im2double(startimage);

% Rotates and flips image if previously set that way
startimagedouble = imrotate(startimagedouble, angleoffset);
if xInvert == 0
else
    startimagedouble = flip(startimagedouble ,2);
end

% Crops arnea according to dimensions provided from "Set X/Y bounds"
temparena = imcrop(startimagedouble, arena(p).dimensions);

% sets image to black and white and then deletes objects below the set size
% threshold
bwTempArena = imbinarize(temparena);
bwTempArena = imcomplement(bwTempArena);
bwTempArena = bwareaopen(bwTempArena, str2num(get(handles.sizeThreshold, 'String'))); 

% Shows unprocessed but cropped image in axes3
axes(handles.axes3);
imshow(temparena)

% Shows processed and cropped image on axes4
axes(handles.axes4);
imshow(bwTempArena);                                           

% Finds area and midpoint of shapes in arena 
wormsloc = regionprops(bwTempArena, 'Area', 'Centroid');

% Using data from the processsed stack, the image is labeled with the
% amount of X and Y shift that the worm's centroid moves.
hold on
wormShiftX = abs(arena(p).timestamp(str2double(get(handles.imageNumber, 'String'))).wormsloc(1).Centroid(1) - (arena(p).timestamp(str2double(get(handles.imageNumber, 'String'))-1).wormsloc(1).Centroid(1)));
wormShiftY = abs(arena(p).timestamp(str2double(get(handles.imageNumber, 'String'))).wormsloc(1).Centroid(2) - (arena(p).timestamp(str2double(get(handles.imageNumber, 'String'))-1).wormsloc(1).Centroid(2)));
text(arena(p).timestamp(str2double(get(handles.imageNumber, 'String'))).wormsloc(1).Centroid(1),arena(p).timestamp(str2double(get(handles.imageNumber, 'String'))).wormsloc(1).Centroid(2)+10,num2str(wormShiftX),'Color','blue','FontSize',10);
text(arena(p).timestamp(str2double(get(handles.imageNumber, 'String'))).wormsloc(1).Centroid(1),arena(p).timestamp(str2double(get(handles.imageNumber, 'String'))).wormsloc(1).Centroid(2)-10,num2str(wormShiftY),'Color','blue','FontSize',10);
hold off


% --- Executes on button press in runProcess.
function runProcess_Callback(hObject, eventdata, handles)
% hObject    handle to runProcess (see GCBO)
% eventdata  reserved - to be defined in a future version of MATLAB
% handles    structure with handles and user data (see GUIDATA)
global angleoffset
global arena
global Xmax
global Xmin
global arenaYheight
global imageAverage
global arenaAverage
global centers
global radii
global xInvert

% Start processing image stack and use tic/toc as a method to inform user
% of when processing is finished
tic

% Bookkeeping to load files
Xwidth = abs(Xmin-Xmax);
imagefiles = dir(get(handles.setFilepath, 'String'));
totalfiles = (length(imagefiles)); 

% Code cycles through each arena in a single image before moving onto the
% next image.
for t=(str2num(get(handles.firstFrame,'String'))+2):str2num(get(handles.lastFrame,'String')) 
    timestamp = t-2;
    currentfilename = imagefiles(t).name;
    filelocation = strcat((get(handles.setFilepath, 'String')),'/',currentfilename);
    
    % Load, rotate, and flip image if necessary
    baseimage = imread (filelocation);
    baseimage = imrotate(baseimage,angleoffset);
    if xInvert == 0
    else
        baseimage = flip(baseimage ,2);
    end
    
    % Convert image into double for effective processing
    doubleimage = im2double(baseimage);

    % Load arena into frame
    for p=1:str2num(get(handles.arenaAmount, 'String'))
        arena(p).timestamp(timestamp).croppedArena = imcrop(doubleimage, arena(p).dimensions); % crop raw arena
        arena(p).timestamp(timestamp).croppedArena = imbinarize(arena(p).timestamp(timestamp).croppedArena); % convert raw arena to black/white
        arena(p).timestamp(timestamp).croppedArena = imcomplement(arena(p).timestamp(timestamp).croppedArena); % invert black/white
        arena(p).timestamp(timestamp).rawArena = imcrop(doubleimage, arena(p).dimensions); % second raw arena crop for easier variable handling
        arena(p).timestamp(timestamp).bwWorms = bwareaopen(arena(p).timestamp(timestamp).croppedArena, str2num(get(handles.sizeThreshold, 'String'))); %delete small objects
        arena(p).timestamp(timestamp).wormsloc = regionprops(arena(p).timestamp(timestamp).bwWorms, 'Area', 'Centroid'); % Find area and centroid properties of cropped arena
        arena(p).timestamp(timestamp).wormcount = length(arena(p).timestamp(timestamp).wormsloc);  % use the amount of centroids to determine number of worms in arena
        arena(p).timestamp(timestamp).time = timestamp; %record time value for cropped arena
        arena(p).dead3 = 0; %set dead value to 0 for later use
    end
end
toc


% --- Executes on button press in playTimelapse.
function playTimelapse_Callback(hObject, eventdata, handles)
% hObject    handle to playTimelapse (see GCBO)
% eventdata  reserved - to be defined in a future version of MATLAB
% handles    structure with handles and user data (see GUIDATA)
global imageAverage
global angleoffset
global arenaAverage
global arena
global Xmax
global Xmin
global arenaYheight
global centers
global radii
global arenaIndex
Xwidth = abs(Xmin-Xmax);
imagefiles = dir(get(handles.setFilepath, 'String'));
totalfiles = (length(imagefiles)-2); 
p = str2double(get(handles.wormID, 'String'));

% Cycle video through defined frame values and display b/w images on axes3
for i=str2num(get(handles.firstFrame,'String')):str2num(get(handles.lastFrame,'String'))
    axes(handles.axes3);
    imshow(arena(p).timestamp(i).bwWorms);
    
    %If there is a worm label it with the area of the worm
    if arena(p).timestamp(i).wormcount == 1;
    text(arena(p).timestamp(i).wormsloc(1).Centroid(1),arena(p).timestamp(i).wormsloc(1).Centroid(2),num2str(arena(p).timestamp(i).wormsloc(1).Area),'Color','blue','FontSize',10);
    end
    
    % display raw arena on axes4
    axes(handles.axes4);
    imshow(arena(p).timestamp(i).rawArena)
   
    %pause for .2 seconds between each frame
    pause(.2);
end


% --- Executes on button press in vert1.
function vert1_Callback(hObject, eventdata, handles)
% hObject    handle to vert1 (see GCBO)
% eventdata  reserved - to be defined in a future version of MATLAB
% handles    structure with handles and user data (see GUIDATA)
global Vert1X
global Vert1Y

% Set top verticle point after soliciting user input
[Vert1X, Vert1Y] = ginput(1)

% Print point on axes1
axes(handles.axes1)
hold on
plot(Vert1X, Vert1Y, 'm*')
hold off

% --- Executes on button press in vert2.
function vert2_Callback(hObject, eventdata, handles)
% hObject    handle to vert2 (see GCBO)
% eventdata  reserved - to be defined in a future version of MATLAB
% handles    structure with handles and user data (see GUIDATA)
global Vert2X
global Vert2Y

% Set bottom verticle point after soliciting user input
[Vert2X, Vert2Y] = ginput(1)

% Print point on axes1
axes(handles.axes1)
hold on
plot(Vert2X, Vert2Y, 'm*')
hold off

% --- Executes on button press in setRotate.
function setRotate_Callback(hObject, eventdata, handles)
% hObject    handle to setRotate (see GCBO)
% eventdata  reserved - to be defined in a future version of MATLAB
% handles    structure with handles and user data (see GUIDATA)
global Vert1X
global Vert1Y
global Vert2X
global Vert2Y
Xabs = Vert2X - Vert1X;
Yabs = Vert2Y - Vert1Y;
global angleoffset

% find the angle between points Vert1 and Vert2
angleoffset = atand((Xabs/Yabs));

% Determine if rotations should be clockwise or counterclockwise
if Vert1X < Vert2X
    angleoffset = -1*angleoffset
end

% Set the manual rotation angle box to the calculated point to make user
% iteration easier
set(handles.manualRotationAngle, 'String',num2str(angleoffset));


% --- Executes on button press in processData.
function processData_Callback(hObject, eventdata, handles)
% hObject    handle to processData (see GCBO)
% eventdata  reserved - to be defined in a future version of MATLAB
global arena
imagefiles = dir(get(handles.setFilepath, 'String'));
totalfiles = (length(imagefiles)); 
global allResults
global Xmin
global Xmax
global Ymin
global Ymax
global ArenaMax
global ArenaMin
global xInvert
global angleoffset
global xMid

% Use tic/toc to inform user of completion
tic

% Clear existing table variables so that there aren't overwrite issues
clear arena(p).dead3;
clear arena(p).resultsTable;

% Begin processing for each arena
for p=1:str2num(get(handles.arenaAmount, 'String'))
    
    % Go through each timepoint- starting backwards
    for t=(str2num(get(handles.lastFrame,'String'))-2):-1:(str2num(get(handles.firstFrame,'String'))+1)
        
        %make sure there are worms in the arena
        if arena(p).timestamp(t).wormcount > 0
            arena(p).timestamp(t).wormsAlive = arena(p).timestamp(t).wormcount;
            
            % for each worm in arena check if there are actually worms in
            % the current and previous frame
            for z=1:arena(p).timestamp(t).wormcount       
                A1 = isempty(arena(p).timestamp(t).wormsloc);
                A2 = isempty(arena(p).timestamp(t-1).wormsloc);

                % If worms are present in both frames calculate the amount
                % of movement
                if A1 == 0 && A2 == 0 && arena(p).timestamp(t).wormcount == arena(p).timestamp(t-1).wormcount;       
                    wormShiftX = abs(arena(p).timestamp(t).wormsloc(z).Centroid(1) - (arena(p).timestamp(t-1).wormsloc(z).Centroid(1)));
                    wormShiftY = abs(arena(p).timestamp(t).wormsloc(z).Centroid(2) - (arena(p).timestamp(t-1).wormsloc(z).Centroid(2)));
                    
                    % If movement is less than 7 pixels in either direction,
                    % call the worm in frame dead. If movement is >7 pixels
                    % call it alive.
                    if wormShiftX < 7 && wormShiftY < 7
                       arena(p).timestamp(t).wormsAlive = ((arena(p).timestamp(t).wormsAlive)-1);
                    else
                        arena(p).timestamp(t).wormsAlive = arena(p).timestamp(t).wormcount;
                    end
                else
                    
                    % a bug occured where the last 4 files were not
                    % processing correctly. The following sets sets the
                    % first 4 frames to the 5th frame if this occurs.
                    if t < (totalfiles-4)
                        arena(p).timestamp(t).wormsAlive = arena(p).timestamp(t+1).wormsAlive;
                    end
                end    
            end
        
        % If no worms are detected or alive than record it     
        else
            arena(p).timestamp(t).wormsAlive = 0;
        end
    end
end


% The code runs through the previously generated data to make a global
% table of results

% The code goes through each arena in turn and for every timepoint in the
% arena to make a single column table of results
for p=1:str2num(get(handles.arenaAmount, 'String'))
    timestamp=1;
    worm = strcat('arena ', num2str(p));
    arena(p).resultsTable = table(arena(p).timestamp(timestamp).time, 0, 'VariableNames', {'timepoint' worm});
    for t=(str2num(get(handles.firstFrame,'String'))+1):(str2num(get(handles.lastFrame,'String'))-2)    
        worm = strcat('arena ', num2str(p));
        arena(p).resultsTable = [arena(p).resultsTable; table(arena(p).timestamp(t).time, arena(p).timestamp(t).wormsAlive, 'VariableNames', {'timepoint' worm})]; 
    end    
end

% Sets global variable to the the first arena table
allResults = arena(1).resultsTable;

% Cycles through each arena, adding it to the larger, global table
for p=1:((str2num(get(handles.arenaAmount, 'String')))-1);
    allResults = join(allResults, arena(p+1).resultsTable,'Keys','timepoint');
end  

% Prints global table for the user to inspect
allResults

toc


% --- Executes on button press in saveDataButton.
function saveDataButton_Callback(hObject, eventdata, handles)
% hObject    handle to saveDataButton (see GCBO)
% eventdata  reserved - to be defined in a future version of MATLAB
% handles    structure with handles and user data (see GUIDATA)
global allResults
global Xmin
global Xmax
global Ymin
global Ymax
global ArenaMax
global ArenaMin
global xInvert
global angleoffset
global xMid

% Get image filename for naming the save files
imageFileName = (get(handles.setFilepath, 'String'));

% Write .csv file with the raw, unsmoothed results
writetable(allResults, strcat((get(handles.setSaveFile, 'String')), '_pop'));

% Write the .mat file to allow reloading of selected variables
matFileSave = strcat((get(handles.setSaveFile, 'String')), '.mat');
save(matFileSave, 'Xmin', 'Xmax','Ymin','Ymax','ArenaMax','ArenaMin','xInvert','angleoffset','xMid','imageFileName');

% It's easier to do edits on cells rather than on tables so the code
% converts the global results table to a cell array.
CellTest = table2cell(allResults);
dimensions = size(CellTest);

% Cycles through each arenas timepionts as a cell array starting with the
% last point and once the worm is determined to be alive, sets all 0s to be
% the next most recent worm count.
for i=2:dimensions(2)
    isalive = 0;
    for u=dimensions(1):-1:2
        if CellTest{u, i} == 0
         	if isalive > 0
                l = (u+1);
                t = (i+1);
                CellTest{u, i} = CellTest{l, i}; 
            end
        else   
           isalive = 1;
        end
    end
end

% Convert cell array back to table and then save as an excel file
cellResults = cell2table(CellTest);
newFileName = strcat(get(handles.setSaveFile, 'String'),'.xlsx');
writetable(cellResults, newFileName);


% --- Executes on button press in arenaDown.
function arenaDown_Callback(hObject, eventdata, handles)
% hObject    handle to arenaDown (see GCBO)
% eventdata  reserved - to be defined in a future version of MATLAB
% handles    structure with handles and user data (see GUIDATA)
global ArenaMin

% Promts user to select the bottommost point of an arena
[Xmin, ArenaMin] = ginput(1);

% Plots point on axes 1
axes(handles.axes1)
hold on
plot(Xmin, ArenaMin, 'm*')
hold off

% --- Executes on button press in arenaUp.
function arenaUp_Callback(hObject, eventdata, handles)
% hObject    handle to arenaUp (see GCBO)
% eventdata  reserved - to be defined in a future version of MATLAB
% handles    structure with handles and user data (see GUIDATA)
global ArenaMax

% Promts user to select the bottommost point of an arena
[Xmin, ArenaMax] = ginput(1);

% Plots point on axes 1
axes(handles.axes1)
hold on
plot(Xmin, ArenaMax, 'm*')
hold off


% --- Executes on button press in invertX.
function invertX_Callback(hObject, eventdata, handles)
% hObject    handle to invertX (see GCBO)
% eventdata  reserved - to be defined in a future version of MATLAB
% handles    structure with handles and user data (see GUIDATA)

% Hint: get(hObject,'Value') returns toggle state of invertX
global xInvert

% Cycles xInvert status between 0 and 1. This is used by earlier parts of
% the code to determine if the x axis needs inverting.
if xInvert == 0
    xInvert = 1;
else
    xInvert = 0;
end


% --- Executes on button press in xMid.
function xMid_Callback(hObject, eventdata, handles)
% hObject    handle to xMid (see GCBO)
% eventdata  reserved - to be defined in a future version of MATLAB
% handles    structure with handles and user data (see GUIDATA)
global xMid

% Promts user to select the furthest righthand pillar of the arena. This
% will exclude the open space from analysis since the worm will be rapidly
% moving and inflated in size.
[xMid, yMid] = ginput(1);

% Plots point on axes1
axes(handles.axes1)
hold on
plot(xMid, yMid, 'm*')
hold off


function manualRotationAngle_Callback(hObject, eventdata, handles)
% hObject    handle to manualRotationAngle (see GCBO)
% eventdata  reserved - to be defined in a future version of MATLAB
% handles    structure with handles and user data (see GUIDATA)

% Hints: get(hObject,'String') returns contents of manualRotationAngle as text
%        str2double(get(hObject,'String')) returns contents of manualRotationAngle as a double


% --- Executes during object creation, after setting all properties.
function manualRotationAngle_CreateFcn(hObject, eventdata, handles)
% hObject    handle to manualRotationAngle (see GCBO)
% eventdata  reserved - to be defined in a future version of MATLAB
% handles    empty - handles not created until after all CreateFcns called

% Hint: edit controls usually have a white background on Windows.
%       See ISPC and COMPUTER.
if ispc && isequal(get(hObject,'BackgroundColor'), get(0,'defaultUicontrolBackgroundColor'))
    set(hObject,'BackgroundColor','white');
end


% --- Executes on button press in manuallySetRotate.
function manuallySetRotate_Callback(hObject, eventdata, handles)
% hObject    handle to manuallySetRotate (see GCBO)
% eventdata  reserved - to be defined in a future version of MATLAB
% handles    structure with handles and user data (see GUIDATA)
global angleoffset

% Sets the angle offset to whatever is manually defined in the text box
angleoffset = str2num(get(handles.manualRotationAngle, 'String'));

function firstFrame_Callback(hObject, eventdata, handles)
% hObject    handle to firstFrame (see GCBO)
% eventdata  reserved - to be defined in a future version of MATLAB
% handles    structure with handles and user data (see GUIDATA)

% Hints: get(hObject,'String') returns contents of firstFrame as text
%        str2double(get(hObject,'String')) returns contents of firstFrame as a double


% --- Executes during object creation, after setting all properties.
function firstFrame_CreateFcn(hObject, eventdata, handles)
% hObject    handle to firstFrame (see GCBO)
% eventdata  reserved - to be defined in a future version of MATLAB
% handles    empty - handles not created until after all CreateFcns called

% Hint: edit controls usually have a white background on Windows.
%       See ISPC and COMPUTER.
if ispc && isequal(get(hObject,'BackgroundColor'), get(0,'defaultUicontrolBackgroundColor'))
    set(hObject,'BackgroundColor','white');
end


function lastFrame_Callback(hObject, eventdata, handles)
% hObject    handle to lastFrame (see GCBO)
% eventdata  reserved - to be defined in a future version of MATLAB
% handles    structure with handles and user data (see GUIDATA)

% Hints: get(hObject,'String') returns contents of lastFrame as text
%        str2double(get(hObject,'String')) returns contents of lastFrame as a double
    

% --- Executes during object creation, after setting all properties.
function lastFrame_CreateFcn(hObject, eventdata, handles)
% hObject    handle to lastFrame (see GCBO)
% eventdata  reserved - to be defined in a future version of MATLAB
% handles    empty - handles not created until after all CreateFcns called

% Hint: edit controls usually have a white background on Windows.
%       See ISPC and COMPUTER.
if ispc && isequal(get(hObject,'BackgroundColor'), get(0,'defaultUicontrolBackgroundColor'))
    set(hObject,'BackgroundColor','white');
end

function setFilepath_Callback(hObject, eventdata, handles)
% hObject    handle to setFilepath (see GCBO)
% eventdata  reserved - to be defined in a future version of MATLAB
% handles    structure with handles and user data (see GUIDATA)

% Hints: get(hObject,'String') returns contents of setFilepath as text
%        str2double(get(hObject,'String')) returns contents of setFilepath as a double


% --- Executes during object creation, after setting all properties.
function setFilepath_CreateFcn(hObject, eventdata, handles)
% hObject    handle to setFilepath (see GCBO)
% eventdata  reserved - to be defined in a future version of MATLAB
% handles    empty - handles not created until after all CreateFcns called

% Hint: edit controls usually have a white background on Windows.
%       See ISPC and COMPUTER.
if ispc && isequal(get(hObject,'BackgroundColor'), get(0,'defaultUicontrolBackgroundColor'))
    set(hObject,'BackgroundColor','white');
end


function grayThreshold_Callback(hObject, eventdata, handles)
% hObject    handle to grayThreshold (see GCBO)
% eventdata  reserved - to be defined in a future version of MATLAB
% handles    structure with handles and user data (see GUIDATA)

% Hints: get(hObject,'String') returns contents of grayThreshold as text
%        str2double(get(hObject,'String')) returns contents of grayThreshold as a double


% --- Executes during object creation, after setting all properties.
function grayThreshold_CreateFcn(hObject, eventdata, handles)
% hObject    handle to grayThreshold (see GCBO)
% eventdata  reserved - to be defined in a future version of MATLAB
% handles    empty - handles not created until after all CreateFcns called

% Hint: edit controls usually have a white background on Windows.
%       See ISPC and COMPUTER.
if ispc && isequal(get(hObject,'BackgroundColor'), get(0,'defaultUicontrolBackgroundColor'))
    set(hObject,'BackgroundColor','white');
end


function sizeThreshold_Callback(hObject, eventdata, handles)
% hObject    handle to sizeThreshold (see GCBO)
% eventdata  reserved - to be defined in a future version of MATLAB
% handles    structure with handles and user data (see GUIDATA)

% Hints: get(hObject,'String') returns contents of sizeThreshold as text
%        str2double(get(hObject,'String')) returns contents of sizeThreshold as a double


% --- Executes during object creation, after setting all properties.
function sizeThreshold_CreateFcn(hObject, eventdata, handles)
% hObject    handle to sizeThreshold (see GCBO)
% eventdata  reserved - to be defined in a future version of MATLAB
% handles    empty - handles not created until after all CreateFcns called

% Hint: edit controls usually have a white background on Windows.
%       See ISPC and COMPUTER.
if ispc && isequal(get(hObject,'BackgroundColor'), get(0,'defaultUicontrolBackgroundColor'))
    set(hObject,'BackgroundColor','white');
end


function arenaAmount_Callback(hObject, eventdata, handles)
% hObject    handle to arenaAmount (see GCBO)
% eventdata  reserved - to be defined in a future version of MATLAB
% handles    structure with handles and user data (see GUIDATA)

% Hints: get(hObject,'String') returns contents of arenaAmount as text
%        str2double(get(hObject,'String')) returns contents of arenaAmount as a double


% --- Executes during object creation, after setting all properties.
function arenaAmount_CreateFcn(hObject, eventdata, handles)
% hObject    handle to arenaAmount (see GCBO)
% eventdata  reserved - to be defined in a future version of MATLAB
% handles    empty - handles not created until after all CreateFcns called

% Hint: edit controls usually have a white background on Windows.
%       See ISPC and COMPUTER.
if ispc && isequal(get(hObject,'BackgroundColor'), get(0,'defaultUicontrolBackgroundColor'))
    set(hObject,'BackgroundColor','white');
end


% --- Executes on button press in setTimeInterval.
function setTimeInterval_Callback(hObject, eventdata, handles)
% hObject    handle to setTimeInterval (see GCBO)
% eventdata  reserved - to be defined in a future version of MATLAB
% handles    structure with handles and user data (see GUIDATA)


function setSaveFile_Callback(hObject, eventdata, handles)
% hObject    handle to setSaveFile (see GCBO)
% eventdata  reserved - to be defined in a future version of MATLAB
% handles    structure with handles and user data (see GUIDATA)

% Hints: get(hObject,'String') returns contents of setSaveFile as text
%        str2double(get(hObject,'String')) returns contents of setSaveFile as a double


% --- Executes during object creation, after setting all properties.
function setSaveFile_CreateFcn(hObject, eventdata, handles)
% hObject    handle to setSaveFile (see GCBO)
% eventdata  reserved - to be defined in a future version of MATLAB
% handles    empty - handles not created until after all CreateFcns called

% Hint: edit controls usually have a white background on Windows.
%       See ISPC and COMPUTER.
if ispc && isequal(get(hObject,'BackgroundColor'), get(0,'defaultUicontrolBackgroundColor'))
    set(hObject,'BackgroundColor','white');
end


function timeInterval_Callback(hObject, eventdata, handles)
% hObject    handle to timeInterval (see GCBO)
% eventdata  reserved - to be defined in a future version of MATLAB
% handles    structure with handles and user data (see GUIDATA)

% Hints: get(hObject,'String') returns contents of timeInterval as text
%        str2double(get(hObject,'String')) returns contents of timeInterval as a double


% --- Executes during object creation, after setting all properties.
function timeInterval_CreateFcn(hObject, eventdata, handles)
% hObject    handle to timeInterval (see GCBO)
% eventdata  reserved - to be defined in a future version of MATLAB
% handles    empty - handles not created until after all CreateFcns called

% Hint: edit controls usually have a white background on Windows.
%       See ISPC and COMPUTER.
if ispc && isequal(get(hObject,'BackgroundColor'), get(0,'defaultUicontrolBackgroundColor'))
    set(hObject,'BackgroundColor','white');
end


function wormID_Callback(hObject, eventdata, handles)
% hObject    handle to wormID (see GCBO)
% eventdata  reserved - to be defined in a future version of MATLAB
% handles    structure with handles and user data (see GUIDATA)

% Hints: get(hObject,'String') returns contents of wormID as text
%        str2double(get(hObject,'String')) returns contents of wormID as a double


% --- Executes during object creation, after setting all properties.
function wormID_CreateFcn(hObject, eventdata, handles)
% hObject    handle to wormID (see GCBO)
% eventdata  reserved - to be defined in a future version of MATLAB
% handles    empty - handles not created until after all CreateFcns called

% Hint: edit controls usually have a white background on Windows.
%       See ISPC and COMPUTER.
if ispc && isequal(get(hObject,'BackgroundColor'), get(0,'defaultUicontrolBackgroundColor'))
    set(hObject,'BackgroundColor','white');
end


function imageNumber_Callback(hObject, eventdata, handles)
% hObject    handle to imageNumber (see GCBO)
% eventdata  reserved - to be defined in a future version of MATLAB
% handles    structure with handles and user data (see GUIDATA)

% Hints: get(hObject,'String') returns contents of imageNumber as text
%        str2double(get(hObject,'String')) returns contents of imageNumber as a double


% --- Executes during object creation, after setting all properties.
function imageNumber_CreateFcn(hObject, eventdata, handles)
% hObject    handle to imageNumber (see GCBO)
% eventdata  reserved - to be defined in a future version of MATLAB
% handles    empty - handles not created until after all CreateFcns called

% Hint: edit controls usually have a white background on Windows.
%       See ISPC and COMPUTER.
if ispc && isequal(get(hObject,'BackgroundColor'), get(0,'defaultUicontrolBackgroundColor'))
    set(hObject,'BackgroundColor','white');
end


% --- Executes on button press in clearAll.
function clearAll_Callback(hObject, eventdata, handles)
% hObject    handle to clearAll (see GCBO)
% eventdata  reserved - to be defined in a future version of MATLAB
% handles    structure with handles and user data (see GUIDATA)

% Clears all variables
global allResults
global arena
global arenaYheight
global imageAverage                                     
global arenaAverage
global Xmin
global Xmax
global Ymin
global Ymax
global ArenaMax
global ArenaMin
global xInvert
global angleoffset
global xMid
clear all
