# Supplementary material for: The Stress-Chip: A microfluidic platform for stress analysis in Caenorhabditis elegans
Source: PLoS One. 2019 May 1;14(5):e0216283. doi: 10.1371/journal.pone.0216283 (PMC6493750; doi:10.1371/journal.pone.0216283)
Supplement: S4 File — (XLSX) [file pone.0216283.s006.xlsx]

## Sheet: Dietary Stress
Death call (hrs)	# Death Calls	Censor	Strain	Condition	Concentration	Scanner	Stress-Chip Lane	MATLAB output file
3	1	0	N2	M9	0mM	Franklin	A	March6FranklinAstarveN2s-1_pop.csv
4	1	0	N2	M9	0mM	Franklin	A	March6FranklinAstarveN2s-1_pop.csv
19	1	0	N2	M9	0mM	Franklin	A	March6FranklinAstarveN2s-1_pop.csv
21	1	0	N2	M9	0mM	Franklin	A	March6FranklinAstarveN2s-1_pop.csv
28	1	0	N2	M9	0mM	Franklin	A	March6FranklinAstarveN2s-1_pop.csv
33	1	0	N2	M9	0mM	Franklin	A	March6FranklinAstarveN2s-1_pop.csv
33	1	0	N2	M9	0mM	Franklin	A	March6FranklinAstarveN2s-1_pop.csv
34	1	0	N2	M9	0mM	Franklin	A	March6FranklinAstarveN2s-1_pop.csv
34	1	0	N2	M9	0mM	Franklin	A	March6FranklinAstarveN2s-1_pop.csv
36	1	0	N2	M9	0mM	Franklin	A	March6FranklinAstarveN2s-1_pop.csv
36	1	0	N2	M9	0mM	Franklin	A	March6FranklinAstarveN2s-1_pop.csv
36	1	0	N2	M9	0mM	Franklin	A	March6FranklinAstarveN2s-1_pop.csv
36	1	0	N2	M9	0mM	Franklin	A	March6FranklinAstarveN2s-1_pop.csv
37	1	0	N2	M9	0mM	Franklin	A	March6FranklinAstarveN2s-1_pop.csv
38	1	0	N2	M9	0mM	Franklin	A	March6FranklinAstarveN2s-1_pop.csv
38	1	0	N2	M9	0mM	Franklin	A	March6FranklinAstarveN2s-1_pop.csv
38	1	0	N2	M9	0mM	Franklin	A	March6FranklinAstarveN2s-1_pop.csv
39	1	0	N2	M9	0mM	Franklin	A	March6FranklinAstarveN2s-1_pop.csv
41	1	0	N2	M9	0mM	Franklin	A	March6FranklinAstarveN2s-1_pop.csv
41	1	0	N2	M9	0mM	Franklin	A	March6FranklinAstarveN2s-1_pop.csv
41	1	0	N2	M9	0mM	Franklin	A	March6FranklinAstarveN2s-1_pop.csv
41	1	0	N2	M9	0mM	Franklin	A	March6FranklinAstarveN2s-1_pop.csv
41	1	0	N2	M9	0mM	Franklin	A	March6FranklinAstarveN2s-1_pop.csv
41	1	0	N2	M9	0mM	Franklin	A	March6FranklinAstarveN2s-1_pop.csv
42	1	0	N2	M9	0mM	Franklin	A	March6FranklinAstarveN2s-1_pop.csv
44	1	0	N2	M9	0mM	Franklin	A	March6FranklinAstarveN2s-1_pop.csv
46	1	0	N2	M9	0mM	Franklin	A	March6FranklinAstarveN2s-1_pop.csv
46	1	0	N2	M9	0mM	Franklin	A	March6FranklinAstarveN2s-1_pop.csv
46	1	0	N2	M9	0mM	Franklin	A	March6FranklinAstarveN2s-1_pop.csv
47	1	0	N2	M9	0mM	Franklin	A	March6FranklinAstarveN2s-1_pop.csv
47	1	0	N2	M9	0mM	Franklin	A	March6FranklinAstarveN2s-1_pop.csv
48	1	0	N2	M9	0mM	Franklin	A	March6FranklinAstarveN2s-1_pop.csv
49	1	0	N2	M9	0mM	Franklin	A	March6FranklinAstarveN2s-1_pop.csv
50	1	0	N2	M9	0mM	Franklin	A	March6FranklinAstarveN2s-1_pop.csv
30	1	0	N2	M9	0mM	Franklin	B	March6FranklinBstarveN2s-1_pop.csv
34	1	0	N2	M9	0mM	Franklin	B	March6FranklinBstarveN2s-1_pop.csv
35	1	0	N2	M9	0mM	Franklin	B	March6FranklinBstarveN2s-1_pop.csv
35	1	0	N2	M9	0mM	Franklin	B	March6FranklinBstarveN2s-1_pop.csv
36	1	0	N2	M9	0mM	Franklin	B	March6FranklinBstarveN2s-1_pop.csv
37	1	0	N2	M9	0mM	Franklin	B	March6FranklinBstarveN2s-1_pop.csv
37	1	0	N2	M9	0mM	Franklin	B	March6FranklinBstarveN2s-1_pop.csv
38	1	0	N2	M9	0mM	Franklin	B	March6FranklinBstarveN2s-1_pop.csv
39	1	0	N2	M9	0mM	Franklin	B	March6FranklinBstarveN2s-1_pop.csv
39	1	0	N2	M9	0mM	Franklin	B	March6FranklinBstarveN2s-1_pop.csv
39	1	0	N2	M9	0mM	Franklin	B	March6FranklinBstarveN2s-1_pop.csv
40	1	0	N2	M9	0mM	Franklin	B	March6FranklinBstarveN2s-1_pop.csv
40	1	0	N2	M9	0mM	Franklin	B	March6FranklinBstarveN2s-1_pop.csv
40	1	0	N2	M9	0mM	Franklin	B	March6FranklinBstarveN2s-1_pop.csv
42	1	0	N2	M9	0mM	Franklin	B	March6FranklinBstarveN2s-1_pop.csv
42	1	0	N2	M9	0mM	Franklin	B	March6FranklinBstarveN2s-1_pop.csv
42	1	0	N2	M9	0mM	Franklin	B	March6FranklinBstarveN2s-1_pop.csv
42	1	0	N2	M9	0mM	Franklin	B	March6FranklinBstarveN2s-1_pop.csv
42	1	0	N2	M9	0mM	Franklin	B	March6FranklinBstarveN2s-1_pop.csv
42	1	0	N2	M9	0mM	Franklin	B	March6FranklinBstarveN2s-1_pop.csv
42	1	0	N2	M9	0mM	Franklin	B	March6FranklinBstarveN2s-1_pop.csv
43	1	0	N2	M9	0mM	Franklin	B	March6FranklinBstarveN2s-1_pop.csv
43	1	0	N2	M9	0mM	Franklin	B	March6FranklinBstarveN2s-1_pop.csv
43	1	0	N2	M9	0mM	Franklin	B	March6FranklinBstarveN2s-1_pop.csv
44	1	0	N2	M9	0mM	Franklin	B	March6FranklinBstarveN2s-1_pop.csv
44	1	0	N2	M9	0mM	Franklin	B	March6FranklinBstarveN2s-1_pop.csv
44	1	0	N2	M9	0mM	Franklin	B	March6FranklinBstarveN2s-1_pop.csv
44	1	0	N2	M9	0mM	Franklin	B	March6FranklinBstarveN2s-1_pop.csv
44	1	0	N2	M9	0mM	Franklin	B	March6FranklinBstarveN2s-1_pop.csv
45	1	0	N2	M9	0mM	Franklin	B	March6FranklinBstarveN2s-1_pop.csv
47	1	0	N2	M9	0mM	Franklin	B	March6FranklinBstarveN2s-1_pop.csv
47	1	0	N2	M9	0mM	Franklin	B	March6FranklinBstarveN2s-1_pop.csv
48	1	0	N2	M9	0mM	Franklin	B	March6FranklinBstarveN2s-1_pop.csv
48	1	0	N2	M9	0mM	Franklin	B	March6FranklinBstarveN2s-1_pop.csv
49	1	0	N2	M9	0mM	Franklin	B	March6FranklinBstarveN2s-1_pop.csv
49	1	0	N2	M9	0mM	Franklin	B	March6FranklinBstarveN2s-1_pop.csv
49	1	0	N2	M9	0mM	Franklin	B	March6FranklinBstarveN2s-1_pop.csv
50	1	0	N2	M9	0mM	Franklin	B	March6FranklinBstarveN2s-1_pop.csv
52	1	0	N2	M9	0mM	Franklin	B	March6FranklinBstarveN2s-1_pop.csv
55	1	0	N2	M9	0mM	Franklin	B	March6FranklinBstarveN2s-1_pop.csv
3	1	0	N2	M9	0mM	Franklin	C	March6FranklinCstarveN2s-1_pop.csv
21	1	0	N2	M9	0mM	Franklin	C	March6FranklinCstarveN2s-1_pop.csv
21	1	0	N2	M9	0mM	Franklin	C	March6FranklinCstarveN2s-1_pop.csv
27	1	0	N2	M9	0mM	Franklin	C	March6FranklinCstarveN2s-1_pop.csv
32	1	0	N2	M9	0mM	Franklin	C	March6FranklinCstarveN2s-1_pop.csv
37	1	0	N2	M9	0mM	Franklin	C	March6FranklinCstarveN2s-1_pop.csv
38	1	0	N2	M9	0mM	Franklin	C	March6FranklinCstarveN2s-1_pop.csv
39	1	0	N2	M9	0mM	Franklin	C	March6FranklinCstarveN2s-1_pop.csv
40	1	0	N2	M9	0mM	Franklin	C	March6FranklinCstarveN2s-1_pop.csv
40	1	0	N2	M9	0mM	Franklin	C	March6FranklinCstarveN2s-1_pop.csv
41	1	0	N2	M9	0mM	Franklin	C	March6FranklinCstarveN2s-1_pop.csv
42	1	0	N2	M9	0mM	Franklin	C	March6FranklinCstarveN2s-1_pop.csv
42	1	0	N2	M9	0mM	Franklin	C	March6FranklinCstarveN2s-1_pop.csv
42	1	0	N2	M9	0mM	Franklin	C	March6FranklinCstarveN2s-1_pop.csv
43	1	0	N2	M9	0mM	Franklin	C	March6FranklinCstarveN2s-1_pop.csv
43	1	0	N2	M9	0mM	Franklin	C	March6FranklinCstarveN2s-1_pop.csv
43	1	0	N2	M9	0mM	Franklin	C	March6FranklinCstarveN2s-1_pop.csv
43	1	0	N2	M9	0mM	Franklin	C	March6FranklinCstarveN2s-1_pop.csv
43	1	0	N2	M9	0mM	Franklin	C	March6FranklinCstarveN2s-1_pop.csv
43	1	0	N2	M9	0mM	Franklin	C	March6FranklinCstarveN2s-1_pop.csv
43	1	0	N2	M9	0mM	Franklin	C	March6FranklinCstarveN2s-1_pop.csv
44	1	0	N2	M9	0mM	Franklin	C	March6FranklinCstarveN2s-1_pop.csv
44	1	0	N2	M9	0mM	Franklin	C	March6FranklinCstarveN2s-1_pop.csv
45	1	0	N2	M9	0mM	Franklin	C	March6FranklinCstarveN2s-1_pop.csv
45	1	0	N2	M9	0mM	Franklin	C	March6FranklinCstarveN2s-1_pop.csv
45	1	0	N2	M9	0mM	Franklin	C	March6FranklinCstarveN2s-1_pop.csv
46	1	0	N2	M9	0mM	Franklin	C	March6FranklinCstarveN2s-1_pop.csv
46	1	0	N2	M9	0mM	Franklin	C	March6FranklinCstarveN2s-1_pop.csv
47	1	0	N2	M9	0mM	Franklin	C	March6FranklinCstarveN2s-1_pop.csv
47	1	0	N2	M9	0mM	Franklin	C	March6FranklinCstarveN2s-1_pop.csv
48	1	0	N2	M9	0mM	Franklin	C	March6FranklinCstarveN2s-1_pop.csv
49	1	0	N2	M9	0mM	Franklin	C	March6FranklinCstarveN2s-1_pop.csv
50	1	0	N2	M9	0mM	Franklin	C	March6FranklinCstarveN2s-1_pop.csv
51	1	0	N2	M9	0mM	Franklin	C	March6FranklinCstarveN2s-1_pop.csv
52	1	0	N2	M9	0mM	Franklin	C	March6FranklinCstarveN2s-1_pop.csv
52	1	0	N2	M9	0mM	Franklin	C	March6FranklinCstarveN2s-1_pop.csv
52	1	0	N2	M9	0mM	Franklin	C	March6FranklinCstarveN2s-1_pop.csv
58	1	0	N2	M9	0mM	Franklin	C	March6FranklinCstarveN2s-1_pop.csv
5	1	0	fog2	M9	0mM	Franklin	D	March6FranklinDstarvefog2s-1_pop.csv
5	1	0	fog2	M9	0mM	Franklin	D	March6FranklinDstarvefog2s-1_pop.csv
5	1	0	fog2	M9	0mM	Franklin	D	March6FranklinDstarvefog2s-1_pop.csv
5	1	0	fog2	M9	0mM	Franklin	D	March6FranklinDstarvefog2s-1_pop.csv
5	1	0	fog2	M9	0mM	Franklin	D	March6FranklinDstarvefog2s-1_pop.csv
5	1	0	fog2	M9	0mM	Franklin	D	March6FranklinDstarvefog2s-1_pop.csv
6	1	0	fog2	M9	0mM	Franklin	D	March6FranklinDstarvefog2s-1_pop.csv
6	1	0	fog2	M9	0mM	Franklin	D	March6FranklinDstarvefog2s-1_pop.csv
28	1	0	fog2	M9	0mM	Franklin	D	March6FranklinDstarvefog2s-1_pop.csv
28	1	0	fog2	M9	0mM	Franklin	D	March6FranklinDstarvefog2s-1_pop.csv
36	1	0	fog2	M9	0mM	Franklin	D	March6FranklinDstarvefog2s-1_pop.csv
55	1	0	fog2	M9	0mM	Franklin	D	March6FranklinDstarvefog2s-1_pop.csv
55	1	0	fog2	M9	0mM	Franklin	D	March6FranklinDstarvefog2s-1_pop.csv
68	1	0	fog2	M9	0mM	Franklin	D	March6FranklinDstarvefog2s-1_pop.csv
68	1	0	fog2	M9	0mM	Franklin	D	March6FranklinDstarvefog2s-1_pop.csv
72	1	0	fog2	M9	0mM	Franklin	D	March6FranklinDstarvefog2s-1_pop.csv
72	1	0	fog2	M9	0mM	Franklin	D	March6FranklinDstarvefog2s-1_pop.csv
91	1	0	fog2	M9	0mM	Franklin	D	March6FranklinDstarvefog2s-1_pop.csv
91	1	0	fog2	M9	0mM	Franklin	D	March6FranklinDstarvefog2s-1_pop.csv
95	1	0	fog2	M9	0mM	Franklin	D	March6FranklinDstarvefog2s-1_pop.csv
95	1	0	fog2	M9	0mM	Franklin	D	March6FranklinDstarvefog2s-1_pop.csv
95	1	0	fog2	M9	0mM	Franklin	D	March6FranklinDstarvefog2s-1_pop.csv
95	1	0	fog2	M9	0mM	Franklin	D	March6FranklinDstarvefog2s-1_pop.csv
96	1	0	fog2	M9	0mM	Franklin	D	March6FranklinDstarvefog2s-1_pop.csv
96	1	0	fog2	M9	0mM	Franklin	D	March6FranklinDstarvefog2s-1_pop.csv
96	1	0	fog2	M9	0mM	Franklin	D	March6FranklinDstarvefog2s-1_pop.csv
96	1	0	fog2	M9	0mM	Franklin	D	March6FranklinDstarvefog2s-1_pop.csv
96	1	0	fog2	M9	0mM	Franklin	D	March6FranklinDstarvefog2s-1_pop.csv
119	1	0	fog2	M9	0mM	Franklin	D	March6FranklinDstarvefog2s-1_pop.csv
119	1	0	fog2	M9	0mM	Franklin	D	March6FranklinDstarvefog2s-1_pop.csv
128	1	0	fog2	M9	0mM	Franklin	D	March6FranklinDstarvefog2s-1_pop.csv
138	1	0	fog2	M9	0mM	Franklin	D	March6FranklinDstarvefog2s-1_pop.csv
150	1	0	fog2	M9	0mM	Franklin	D	March6FranklinDstarvefog2s-1_pop.csv
164	1	0	fog2	M9	0mM	Franklin	D	March6FranklinDstarvefog2s-1_pop.csv
165	1	0	fog2	M9	0mM	Franklin	D	March6FranklinDstarvefog2s-1_pop.csv
165	1	0	fog2	M9	0mM	Franklin	D	March6FranklinDstarvefog2s-1_pop.csv
165	1	0	fog2	M9	0mM	Franklin	D	March6FranklinDstarvefog2s-1_pop.csv
170	1	0	fog2	M9	0mM	Franklin	D	March6FranklinDstarvefog2s-1_pop.csv
170	1	0	fog2	M9	0mM	Franklin	D	March6FranklinDstarvefog2s-1_pop.csv
170	1	0	fog2	M9	0mM	Franklin	D	March6FranklinDstarvefog2s-1_pop.csv
196	1	0	fog2	M9	0mM	Franklin	D	March6FranklinDstarvefog2s-1_pop.csv
196	1	0	fog2	M9	0mM	Franklin	D	March6FranklinDstarvefog2s-1_pop.csv
206	1	0	fog2	M9	0mM	Franklin	D	March6FranklinDstarvefog2s-1_pop.csv
212	1	0	fog2	M9	0mM	Franklin	D	March6FranklinDstarvefog2s-1_pop.csv
212	1	0	fog2	M9	0mM	Franklin	D	March6FranklinDstarvefog2s-1_pop.csv
218	1	0	fog2	M9	0mM	Franklin	D	March6FranklinDstarvefog2s-1_pop.csv
218	1	0	fog2	M9	0mM	Franklin	D	March6FranklinDstarvefog2s-1_pop.csv
218	1	0	fog2	M9	0mM	Franklin	D	March6FranklinDstarvefog2s-1_pop.csv
226	1	0	fog2	M9	0mM	Franklin	D	March6FranklinDstarvefog2s-1_pop.csv
240	1	0	fog2	M9	0mM	Franklin	D	March6FranklinDstarvefog2s-1_pop.csv
267	1	0	fog2	M9	0mM	Franklin	D	March6FranklinDstarvefog2s-1_pop.csv
269	1	0	fog2	M9	0mM	Franklin	D	March6FranklinDstarvefog2s-1_pop.csv
304	1	0	fog2	M9	0mM	Franklin	D	March6FranklinDstarvefog2s-1_pop.csv
351	1	0	fog2	M9	0mM	Franklin	D	March6FranklinDstarvefog2s-1_pop.csv
829	1	0	fog2	M9	0mM	Franklin	D	March6FranklinDstarvefog2s-1_pop.csv
829	1	0	fog2	M9	0mM	Franklin	D	March6FranklinDstarvefog2s-1_pop.csv
4	1	0	fog2	M9	0mM	Franklin	E	March6FranklinEstarvefog2s-1_pop.csv
11	1	0	fog2	M9	0mM	Franklin	E	March6FranklinEstarvefog2s-1_pop.csv
24	1	0	fog2	M9	0mM	Franklin	E	March6FranklinEstarvefog2s-1_pop.csv
32	1	0	fog2	M9	0mM	Franklin	E	March6FranklinEstarvefog2s-1_pop.csv
41	1	0	fog2	M9	0mM	Franklin	E	March6FranklinEstarvefog2s-1_pop.csv
49	1	0	fog2	M9	0mM	Franklin	E	March6FranklinEstarvefog2s-1_pop.csv
49	1	0	fog2	M9	0mM	Franklin	E	March6FranklinEstarvefog2s-1_pop.csv
50	1	0	fog2	M9	0mM	Franklin	E	March6FranklinEstarvefog2s-1_pop.csv
52	1	0	fog2	M9	0mM	Franklin	E	March6FranklinEstarvefog2s-1_pop.csv
54	1	0	fog2	M9	0mM	Franklin	E	March6FranklinEstarvefog2s-1_pop.csv
59	1	0	fog2	M9	0mM	Franklin	E	March6FranklinEstarvefog2s-1_pop.csv
69	1	0	fog2	M9	0mM	Franklin	E	March6FranklinEstarvefog2s-1_pop.csv
70	1	0	fog2	M9	0mM	Franklin	E	March6FranklinEstarvefog2s-1_pop.csv
71	1	0	fog2	M9	0mM	Franklin	E	March6FranklinEstarvefog2s-1_pop.csv
74	1	0	fog2	M9	0mM	Franklin	E	March6FranklinEstarvefog2s-1_pop.csv
83	1	0	fog2	M9	0mM	Franklin	E	March6FranklinEstarvefog2s-1_pop.csv
85	1	0	fog2	M9	0mM	Franklin	E	March6FranklinEstarvefog2s-1_pop.csv
91	1	0	fog2	M9	0mM	Franklin	E	March6FranklinEstarvefog2s-1_pop.csv
92	1	0	fog2	M9	0mM	Franklin	E	March6FranklinEstarvefog2s-1_pop.csv
93	1	0	fog2	M9	0mM	Franklin	E	March6FranklinEstarvefog2s-1_pop.csv
95	1	0	fog2	M9	0mM	Franklin	E	March6FranklinEstarvefog2s-1_pop.csv
96	1	0	fog2	M9	0mM	Franklin	E	March6FranklinEstarvefog2s-1_pop.csv
100	1	0	fog2	M9	0mM	Franklin	E	March6FranklinEstarvefog2s-1_pop.csv
109	1	0	fog2	M9	0mM	Franklin	E	March6FranklinEstarvefog2s-1_pop.csv
109	1	0	fog2	M9	0mM	Franklin	E	March6FranklinEstarvefog2s-1_pop.csv
117	1	0	fog2	M9	0mM	Franklin	E	March6FranklinEstarvefog2s-1_pop.csv
117	1	0	fog2	M9	0mM	Franklin	E	March6FranklinEstarvefog2s-1_pop.csv
118	1	0	fog2	M9	0mM	Franklin	E	March6FranklinEstarvefog2s-1_pop.csv
118	1	0	fog2	M9	0mM	Franklin	E	March6FranklinEstarvefog2s-1_pop.csv
119	1	0	fog2	M9	0mM	Franklin	E	March6FranklinEstarvefog2s-1_pop.csv
119	1	0	fog2	M9	0mM	Franklin	E	March6FranklinEstarvefog2s-1_pop.csv
122	1	0	fog2	M9	0mM	Franklin	E	March6FranklinEstarvefog2s-1_pop.csv
123	1	0	fog2	M9	0mM	Franklin	E	March6FranklinEstarvefog2s-1_pop.csv
126	1	0	fog2	M9	0mM	Franklin	E	March6FranklinEstarvefog2s-1_pop.csv
133	1	0	fog2	M9	0mM	Franklin	E	March6FranklinEstarvefog2s-1_pop.csv
133	1	0	fog2	M9	0mM	Franklin	E	March6FranklinEstarvefog2s-1_pop.csv
138	1	0	fog2	M9	0mM	Franklin	E	March6FranklinEstarvefog2s-1_pop.csv
138	1	0	fog2	M9	0mM	Franklin	E	March6FranklinEstarvefog2s-1_pop.csv
144	1	0	fog2	M9	0mM	Franklin	E	March6FranklinEstarvefog2s-1_pop.csv
144	1	0	fog2	M9	0mM	Franklin	E	March6FranklinEstarvefog2s-1_pop.csv
145	1	0	fog2	M9	0mM	Franklin	E	March6FranklinEstarvefog2s-1_pop.csv
154	1	0	fog2	M9	0mM	Franklin	E	March6FranklinEstarvefog2s-1_pop.csv
154	1	0	fog2	M9	0mM	Franklin	E	March6FranklinEstarvefog2s-1_pop.csv
161	1	0	fog2	M9	0mM	Franklin	E	March6FranklinEstarvefog2s-1_pop.csv
164	1	0	fog2	M9	0mM	Franklin	E	March6FranklinEstarvefog2s-1_pop.csv
165	1	0	fog2	M9	0mM	Franklin	E	March6FranklinEstarvefog2s-1_pop.csv
178	1	0	fog2	M9	0mM	Franklin	E	March6FranklinEstarvefog2s-1_pop.csv
214	1	0	fog2	M9	0mM	Franklin	E	March6FranklinEstarvefog2s-1_pop.csv
243	1	0	fog2	M9	0mM	Franklin	E	March6FranklinEstarvefog2s-1_pop.csv
260	1	0	fog2	M9	0mM	Franklin	E	March6FranklinEstarvefog2s-1_pop.csv
316	1	0	fog2	M9	0mM	Franklin	E	March6FranklinEstarvefog2s-1_pop.csv
346	1	0	fog2	M9	0mM	Franklin	E	March6FranklinEstarvefog2s-1_pop.csv
663	1	0	fog2	M9	0mM	Franklin	E	March6FranklinEstarvefog2s-1_pop.csv
5	1	0	fog2	M9	0mM	Franklin	F	March6FranklinFstarvefog2s-1_pop.csv
8	1	0	fog2	M9	0mM	Franklin	F	March6FranklinFstarvefog2s-1_pop.csv
10	1	0	fog2	M9	0mM	Franklin	F	March6FranklinFstarvefog2s-1_pop.csv
16	1	0	fog2	M9	0mM	Franklin	F	March6FranklinFstarvefog2s-1_pop.csv
17	1	0	fog2	M9	0mM	Franklin	F	March6FranklinFstarvefog2s-1_pop.csv
28	1	0	fog2	M9	0mM	Franklin	F	March6FranklinFstarvefog2s-1_pop.csv
44	1	0	fog2	M9	0mM	Franklin	F	March6FranklinFstarvefog2s-1_pop.csv
44	1	0	fog2	M9	0mM	Franklin	F	March6FranklinFstarvefog2s-1_pop.csv
45	1	0	fog2	M9	0mM	Franklin	F	March6FranklinFstarvefog2s-1_pop.csv
47	1	0	fog2	M9	0mM	Franklin	F	March6FranklinFstarvefog2s-1_pop.csv
47	1	0	fog2	M9	0mM	Franklin	F	March6FranklinFstarvefog2s-1_pop.csv
50	1	0	fog2	M9	0mM	Franklin	F	March6FranklinFstarvefog2s-1_pop.csv
50	1	0	fog2	M9	0mM	Franklin	F	March6FranklinFstarvefog2s-1_pop.csv
50	1	0	fog2	M9	0mM	Franklin	F	March6FranklinFstarvefog2s-1_pop.csv
53	1	0	fog2	M9	0mM	Franklin	F	March6FranklinFstarvefog2s-1_pop.csv
66	1	0	fog2	M9	0mM	Franklin	F	March6FranklinFstarvefog2s-1_pop.csv
68	1	0	fog2	M9	0mM	Franklin	F	March6FranklinFstarvefog2s-1_pop.csv
77	1	0	fog2	M9	0mM	Franklin	F	March6FranklinFstarvefog2s-1_pop.csv
77	1	0	fog2	M9	0mM	Franklin	F	March6FranklinFstarvefog2s-1_pop.csv
80	1	0	fog2	M9	0mM	Franklin	F	March6FranklinFstarvefog2s-1_pop.csv
84	1	0	fog2	M9	0mM	Franklin	F	March6FranklinFstarvefog2s-1_pop.csv
89	1	0	fog2	M9	0mM	Franklin	F	March6FranklinFstarvefog2s-1_pop.csv
96	1	0	fog2	M9	0mM	Franklin	F	March6FranklinFstarvefog2s-1_pop.csv
96	1	0	fog2	M9	0mM	Franklin	F	March6FranklinFstarvefog2s-1_pop.csv
96	1	0	fog2	M9	0mM	Franklin	F	March6FranklinFstarvefog2s-1_pop.csv
98	1	0	fog2	M9	0mM	Franklin	F	March6FranklinFstarvefog2s-1_pop.csv
99	1	0	fog2	M9	0mM	Franklin	F	March6FranklinFstarvefog2s-1_pop.csv
101	1	0	fog2	M9	0mM	Franklin	F	March6FranklinFstarvefog2s-1_pop.csv
104	1	0	fog2	M9	0mM	Franklin	F	March6FranklinFstarvefog2s-1_pop.csv
114	1	0	fog2	M9	0mM	Franklin	F	March6FranklinFstarvefog2s-1_pop.csv
122	1	0	fog2	M9	0mM	Franklin	F	March6FranklinFstarvefog2s-1_pop.csv
123	1	0	fog2	M9	0mM	Franklin	F	March6FranklinFstarvefog2s-1_pop.csv
126	1	0	fog2	M9	0mM	Franklin	F	March6FranklinFstarvefog2s-1_pop.csv
126	1	0	fog2	M9	0mM	Franklin	F	March6FranklinFstarvefog2s-1_pop.csv
129	1	0	fog2	M9	0mM	Franklin	F	March6FranklinFstarvefog2s-1_pop.csv
142	1	0	fog2	M9	0mM	Franklin	F	March6FranklinFstarvefog2s-1_pop.csv
151	1	0	fog2	M9	0mM	Franklin	F	March6FranklinFstarvefog2s-1_pop.csv
161	1	0	fog2	M9	0mM	Franklin	F	March6FranklinFstarvefog2s-1_pop.csv
161	1	0	fog2	M9	0mM	Franklin	F	March6FranklinFstarvefog2s-1_pop.csv
165	1	0	fog2	M9	0mM	Franklin	F	March6FranklinFstarvefog2s-1_pop.csv
167	1	0	fog2	M9	0mM	Franklin	F	March6FranklinFstarvefog2s-1_pop.csv
167	1	0	fog2	M9	0mM	Franklin	F	March6FranklinFstarvefog2s-1_pop.csv
168	1	0	fog2	M9	0mM	Franklin	F	March6FranklinFstarvefog2s-1_pop.csv
168	1	0	fog2	M9	0mM	Franklin	F	March6FranklinFstarvefog2s-1_pop.csv
170	1	0	fog2	M9	0mM	Franklin	F	March6FranklinFstarvefog2s-1_pop.csv
170	1	0	fog2	M9	0mM	Franklin	F	March6FranklinFstarvefog2s-1_pop.csv
175	1	0	fog2	M9	0mM	Franklin	F	March6FranklinFstarvefog2s-1_pop.csv
177	1	0	fog2	M9	0mM	Franklin	F	March6FranklinFstarvefog2s-1_pop.csv
177	1	0	fog2	M9	0mM	Franklin	F	March6FranklinFstarvefog2s-1_pop.csv
185	1	0	fog2	M9	0mM	Franklin	F	March6FranklinFstarvefog2s-1_pop.csv
187	1	0	fog2	M9	0mM	Franklin	F	March6FranklinFstarvefog2s-1_pop.csv
187	1	0	fog2	M9	0mM	Franklin	F	March6FranklinFstarvefog2s-1_pop.csv
195	1	0	fog2	M9	0mM	Franklin	F	March6FranklinFstarvefog2s-1_pop.csv
218	1	0	fog2	M9	0mM	Franklin	F	March6FranklinFstarvefog2s-1_pop.csv
241	1	0	fog2	M9	0mM	Franklin	F	March6FranklinFstarvefog2s-1_pop.csv
266	1	0	fog2	M9	0mM	Franklin	F	March6FranklinFstarvefog2s-1_pop.csv
548	1	0	fog2	M9	0mM	Franklin	F	March6FranklinFstarvefog2s-1_pop.csv
3	1	0	N2	M9	0mM	Tardis	A	March7VgerAstarveN2s-1_pop.csv
5	1	0	N2	M9	0mM	Tardis	A	March7VgerAstarveN2s-1_pop.csv
12	1	0	N2	M9	0mM	Tardis	A	March7VgerAstarveN2s-1_pop.csv
25	1	0	N2	M9	0mM	Tardis	A	March7VgerAstarveN2s-1_pop.csv
31	1	0	N2	M9	0mM	Tardis	A	March7VgerAstarveN2s-1_pop.csv
31	1	0	N2	M9	0mM	Tardis	A	March7VgerAstarveN2s-1_pop.csv
32	1	0	N2	M9	0mM	Tardis	A	March7VgerAstarveN2s-1_pop.csv
32	1	0	N2	M9	0mM	Tardis	A	March7VgerAstarveN2s-1_pop.csv
33	1	0	N2	M9	0mM	Tardis	A	March7VgerAstarveN2s-1_pop.csv
33	1	0	N2	M9	0mM	Tardis	A	March7VgerAstarveN2s-1_pop.csv
34	1	0	N2	M9	0mM	Tardis	A	March7VgerAstarveN2s-1_pop.csv
36	1	0	N2	M9	0mM	Tardis	A	March7VgerAstarveN2s-1_pop.csv
36	1	0	N2	M9	0mM	Tardis	A	March7VgerAstarveN2s-1_pop.csv
36	1	0	N2	M9	0mM	Tardis	A	March7VgerAstarveN2s-1_pop.csv
37	1	0	N2	M9	0mM	Tardis	A	March7VgerAstarveN2s-1_pop.csv
37	1	0	N2	M9	0mM	Tardis	A	March7VgerAstarveN2s-1_pop.csv
37	1	0	N2	M9	0mM	Tardis	A	March7VgerAstarveN2s-1_pop.csv
38	1	0	N2	M9	0mM	Tardis	A	March7VgerAstarveN2s-1_pop.csv
38	1	0	N2	M9	0mM	Tardis	A	March7VgerAstarveN2s-1_pop.csv
38	1	0	N2	M9	0mM	Tardis	A	March7VgerAstarveN2s-1_pop.csv
38	1	0	N2	M9	0mM	Tardis	A	March7VgerAstarveN2s-1_pop.csv
39	1	0	N2	M9	0mM	Tardis	A	March7VgerAstarveN2s-1_pop.csv
39	1	0	N2	M9	0mM	Tardis	A	March7VgerAstarveN2s-1_pop.csv
39	1	0	N2	M9	0mM	Tardis	A	March7VgerAstarveN2s-1_pop.csv
39	1	0	N2	M9	0mM	Tardis	A	March7VgerAstarveN2s-1_pop.csv
40	1	0	N2	M9	0mM	Tardis	A	March7VgerAstarveN2s-1_pop.csv
40	1	0	N2	M9	0mM	Tardis	A	March7VgerAstarveN2s-1_pop.csv
40	1	0	N2	M9	0mM	Tardis	A	March7VgerAstarveN2s-1_pop.csv
40	1	0	N2	M9	0mM	Tardis	A	March7VgerAstarveN2s-1_pop.csv
40	1	0	N2	M9	0mM	Tardis	A	March7VgerAstarveN2s-1_pop.csv
41	1	0	N2	M9	0mM	Tardis	A	March7VgerAstarveN2s-1_pop.csv
41	1	0	N2	M9	0mM	Tardis	A	March7VgerAstarveN2s-1_pop.csv
41	1	0	N2	M9	0mM	Tardis	A	March7VgerAstarveN2s-1_pop.csv
43	1	0	N2	M9	0mM	Tardis	A	March7VgerAstarveN2s-1_pop.csv
44	1	0	N2	M9	0mM	Tardis	A	March7VgerAstarveN2s-1_pop.csv
45	1	0	N2	M9	0mM	Tardis	A	March7VgerAstarveN2s-1_pop.csv
45	1	0	N2	M9	0mM	Tardis	A	March7VgerAstarveN2s-1_pop.csv
45	1	0	N2	M9	0mM	Tardis	A	March7VgerAstarveN2s-1_pop.csv
46	1	0	N2	M9	0mM	Tardis	A	March7VgerAstarveN2s-1_pop.csv
47	1	0	N2	M9	0mM	Tardis	A	March7VgerAstarveN2s-1_pop.csv
47	1	0	N2	M9	0mM	Tardis	A	March7VgerAstarveN2s-1_pop.csv
50	1	0	N2	M9	0mM	Tardis	A	March7VgerAstarveN2s-1_pop.csv
50	1	0	N2	M9	0mM	Tardis	A	March7VgerAstarveN2s-1_pop.csv
52	1	0	N2	M9	0mM	Tardis	A	March7VgerAstarveN2s-1_pop.csv
58	1	0	N2	M9	0mM	Tardis	A	March7VgerAstarveN2s-1_pop.csv
58	1	0	N2	M9	0mM	Tardis	A	March7VgerAstarveN2s-1_pop.csv
23	1	0	N2	M9	0mM	Tardis	B	March7VgerBstarveN2s-1_pop.txt
24	1	0	N2	M9	0mM	Tardis	B	March7VgerBstarveN2s-1_pop.txt
24	1	0	N2	M9	0mM	Tardis	B	March7VgerBstarveN2s-1_pop.txt
26	1	0	N2	M9	0mM	Tardis	B	March7VgerBstarveN2s-1_pop.txt
32	1	0	N2	M9	0mM	Tardis	B	March7VgerBstarveN2s-1_pop.txt
33	1	0	N2	M9	0mM	Tardis	B	March7VgerBstarveN2s-1_pop.txt
33	1	0	N2	M9	0mM	Tardis	B	March7VgerBstarveN2s-1_pop.txt
34	1	0	N2	M9	0mM	Tardis	B	March7VgerBstarveN2s-1_pop.txt
34	1	0	N2	M9	0mM	Tardis	B	March7VgerBstarveN2s-1_pop.txt
34	1	0	N2	M9	0mM	Tardis	B	March7VgerBstarveN2s-1_pop.txt
34	1	0	N2	M9	0mM	Tardis	B	March7VgerBstarveN2s-1_pop.txt
35	1	0	N2	M9	0mM	Tardis	B	March7VgerBstarveN2s-1_pop.txt
35	1	0	N2	M9	0mM	Tardis	B	March7VgerBstarveN2s-1_pop.txt
35	1	0	N2	M9	0mM	Tardis	B	March7VgerBstarveN2s-1_pop.txt
35	1	0	N2	M9	0mM	Tardis	B	March7VgerBstarveN2s-1_pop.txt
35	1	0	N2	M9	0mM	Tardis	B	March7VgerBstarveN2s-1_pop.txt
36	1	0	N2	M9	0mM	Tardis	B	March7VgerBstarveN2s-1_pop.txt
36	1	0	N2	M9	0mM	Tardis	B	March7VgerBstarveN2s-1_pop.txt
36	1	0	N2	M9	0mM	Tardis	B	March7VgerBstarveN2s-1_pop.txt
36	1	0	N2	M9	0mM	Tardis	B	March7VgerBstarveN2s-1_pop.txt
37	1	0	N2	M9	0mM	Tardis	B	March7VgerBstarveN2s-1_pop.txt
37	1	0	N2	M9	0mM	Tardis	B	March7VgerBstarveN2s-1_pop.txt
37	1	0	N2	M9	0mM	Tardis	B	March7VgerBstarveN2s-1_pop.txt
38	1	0	N2	M9	0mM	Tardis	B	March7VgerBstarveN2s-1_pop.txt
38	1	0	N2	M9	0mM	Tardis	B	March7VgerBstarveN2s-1_pop.txt
38	1	0	N2	M9	0mM	Tardis	B	March7VgerBstarveN2s-1_pop.txt
38	1	0	N2	M9	0mM	Tardis	B	March7VgerBstarveN2s-1_pop.txt
38	1	0	N2	M9	0mM	Tardis	B	March7VgerBstarveN2s-1_pop.txt
39	1	0	N2	M9	0mM	Tardis	B	March7VgerBstarveN2s-1_pop.txt
39	1	0	N2	M9	0mM	Tardis	B	March7VgerBstarveN2s-1_pop.txt
39	1	0	N2	M9	0mM	Tardis	B	March7VgerBstarveN2s-1_pop.txt
39	1	0	N2	M9	0mM	Tardis	B	March7VgerBstarveN2s-1_pop.txt
40	1	0	N2	M9	0mM	Tardis	B	March7VgerBstarveN2s-1_pop.txt
40	1	0	N2	M9	0mM	Tardis	B	March7VgerBstarveN2s-1_pop.txt
40	1	0	N2	M9	0mM	Tardis	B	March7VgerBstarveN2s-1_pop.txt
40	1	0	N2	M9	0mM	Tardis	B	March7VgerBstarveN2s-1_pop.txt
40	1	0	N2	M9	0mM	Tardis	B	March7VgerBstarveN2s-1_pop.txt
40	1	0	N2	M9	0mM	Tardis	B	March7VgerBstarveN2s-1_pop.txt
41	1	0	N2	M9	0mM	Tardis	B	March7VgerBstarveN2s-1_pop.txt
41	1	0	N2	M9	0mM	Tardis	B	March7VgerBstarveN2s-1_pop.txt
43	1	0	N2	M9	0mM	Tardis	B	March7VgerBstarveN2s-1_pop.txt
43	1	0	N2	M9	0mM	Tardis	B	March7VgerBstarveN2s-1_pop.txt
43	1	0	N2	M9	0mM	Tardis	B	March7VgerBstarveN2s-1_pop.txt
44	1	0	N2	M9	0mM	Tardis	B	March7VgerBstarveN2s-1_pop.txt
44	1	0	N2	M9	0mM	Tardis	B	March7VgerBstarveN2s-1_pop.txt
45	1	0	N2	M9	0mM	Tardis	B	March7VgerBstarveN2s-1_pop.txt
47	1	0	N2	M9	0mM	Tardis	B	March7VgerBstarveN2s-1_pop.txt
49	1	0	N2	M9	0mM	Tardis	B	March7VgerBstarveN2s-1_pop.txt
71	1	0	N2	M9	0mM	Tardis	B	March7VgerBstarveN2s-1_pop.txt
27	1	0	N2	M9	0mM	Tardis	C	March7VgerCstarveN2s-1_pop.csv
35	1	0	N2	M9	0mM	Tardis	C	March7VgerCstarveN2s-1_pop.csv
35	1	0	N2	M9	0mM	Tardis	C	March7VgerCstarveN2s-1_pop.csv
36	1	0	N2	M9	0mM	Tardis	C	March7VgerCstarveN2s-1_pop.csv
37	1	0	N2	M9	0mM	Tardis	C	March7VgerCstarveN2s-1_pop.csv
38	1	0	N2	M9	0mM	Tardis	C	March7VgerCstarveN2s-1_pop.csv
38	1	0	N2	M9	0mM	Tardis	C	March7VgerCstarveN2s-1_pop.csv
39	1	0	N2	M9	0mM	Tardis	C	March7VgerCstarveN2s-1_pop.csv
39	1	0	N2	M9	0mM	Tardis	C	March7VgerCstarveN2s-1_pop.csv
39	1	0	N2	M9	0mM	Tardis	C	March7VgerCstarveN2s-1_pop.csv
39	1	0	N2	M9	0mM	Tardis	C	March7VgerCstarveN2s-1_pop.csv
39	1	0	N2	M9	0mM	Tardis	C	March7VgerCstarveN2s-1_pop.csv
40	1	0	N2	M9	0mM	Tardis	C	March7VgerCstarveN2s-1_pop.csv
40	1	0	N2	M9	0mM	Tardis	C	March7VgerCstarveN2s-1_pop.csv
40	1	0	N2	M9	0mM	Tardis	C	March7VgerCstarveN2s-1_pop.csv
40	1	0	N2	M9	0mM	Tardis	C	March7VgerCstarveN2s-1_pop.csv
40	1	0	N2	M9	0mM	Tardis	C	March7VgerCstarveN2s-1_pop.csv
40	1	0	N2	M9	0mM	Tardis	C	March7VgerCstarveN2s-1_pop.csv
41	1	0	N2	M9	0mM	Tardis	C	March7VgerCstarveN2s-1_pop.csv
41	1	0	N2	M9	0mM	Tardis	C	March7VgerCstarveN2s-1_pop.csv
41	1	0	N2	M9	0mM	Tardis	C	March7VgerCstarveN2s-1_pop.csv
42	1	0	N2	M9	0mM	Tardis	C	March7VgerCstarveN2s-1_pop.csv
42	1	0	N2	M9	0mM	Tardis	C	March7VgerCstarveN2s-1_pop.csv
42	1	0	N2	M9	0mM	Tardis	C	March7VgerCstarveN2s-1_pop.csv
43	1	0	N2	M9	0mM	Tardis	C	March7VgerCstarveN2s-1_pop.csv
43	1	0	N2	M9	0mM	Tardis	C	March7VgerCstarveN2s-1_pop.csv
45	1	0	N2	M9	0mM	Tardis	C	March7VgerCstarveN2s-1_pop.csv
45	1	0	N2	M9	0mM	Tardis	C	March7VgerCstarveN2s-1_pop.csv
46	1	0	N2	M9	0mM	Tardis	C	March7VgerCstarveN2s-1_pop.csv
47	1	0	N2	M9	0mM	Tardis	C	March7VgerCstarveN2s-1_pop.csv
48	1	0	N2	M9	0mM	Tardis	C	March7VgerCstarveN2s-1_pop.csv
48	1	0	N2	M9	0mM	Tardis	C	March7VgerCstarveN2s-1_pop.csv
48	1	0	N2	M9	0mM	Tardis	C	March7VgerCstarveN2s-1_pop.csv
49	1	0	N2	M9	0mM	Tardis	C	March7VgerCstarveN2s-1_pop.csv
53	1	0	N2	M9	0mM	Tardis	C	March7VgerCstarveN2s-1_pop.csv
53	1	0	N2	M9	0mM	Tardis	C	March7VgerCstarveN2s-1_pop.csv
94	1	0	N2	M9	0mM	Tardis	C	March7VgerCstarveN2s-1_pop.csv
7	1	0	fog2	M9	0mM	Tardis	D	March7VgerDstarvefog2s-1_pop.csv
43	1	0	fog2	M9	0mM	Tardis	D	March7VgerDstarvefog2s-1_pop.csv
43	1	0	fog2	M9	0mM	Tardis	D	March7VgerDstarvefog2s-1_pop.csv
50	1	0	fog2	M9	0mM	Tardis	D	March7VgerDstarvefog2s-1_pop.csv
51	1	0	fog2	M9	0mM	Tardis	D	March7VgerDstarvefog2s-1_pop.csv
51	1	0	fog2	M9	0mM	Tardis	D	March7VgerDstarvefog2s-1_pop.csv
51	1	0	fog2	M9	0mM	Tardis	D	March7VgerDstarvefog2s-1_pop.csv
55	1	0	fog2	M9	0mM	Tardis	D	March7VgerDstarvefog2s-1_pop.csv
55	1	0	fog2	M9	0mM	Tardis	D	March7VgerDstarvefog2s-1_pop.csv
55	1	0	fog2	M9	0mM	Tardis	D	March7VgerDstarvefog2s-1_pop.csv
58	1	0	fog2	M9	0mM	Tardis	D	March7VgerDstarvefog2s-1_pop.csv
58	1	0	fog2	M9	0mM	Tardis	D	March7VgerDstarvefog2s-1_pop.csv
61	1	0	fog2	M9	0mM	Tardis	D	March7VgerDstarvefog2s-1_pop.csv
61	1	0	fog2	M9	0mM	Tardis	D	March7VgerDstarvefog2s-1_pop.csv
61	1	0	fog2	M9	0mM	Tardis	D	March7VgerDstarvefog2s-1_pop.csv
61	1	0	fog2	M9	0mM	Tardis	D	March7VgerDstarvefog2s-1_pop.csv
66	1	0	fog2	M9	0mM	Tardis	D	March7VgerDstarvefog2s-1_pop.csv
69	1	0	fog2	M9	0mM	Tardis	D	March7VgerDstarvefog2s-1_pop.csv
69	1	0	fog2	M9	0mM	Tardis	D	March7VgerDstarvefog2s-1_pop.csv
70	1	0	fog2	M9	0mM	Tardis	D	March7VgerDstarvefog2s-1_pop.csv
74	1	0	fog2	M9	0mM	Tardis	D	March7VgerDstarvefog2s-1_pop.csv
74	1	0	fog2	M9	0mM	Tardis	D	March7VgerDstarvefog2s-1_pop.csv
75	1	0	fog2	M9	0mM	Tardis	D	March7VgerDstarvefog2s-1_pop.csv
78	1	0	fog2	M9	0mM	Tardis	D	March7VgerDstarvefog2s-1_pop.csv
78	1	0	fog2	M9	0mM	Tardis	D	March7VgerDstarvefog2s-1_pop.csv
79	1	0	fog2	M9	0mM	Tardis	D	March7VgerDstarvefog2s-1_pop.csv
79	1	0	fog2	M9	0mM	Tardis	D	March7VgerDstarvefog2s-1_pop.csv
79	1	0	fog2	M9	0mM	Tardis	D	March7VgerDstarvefog2s-1_pop.csv
79	1	0	fog2	M9	0mM	Tardis	D	March7VgerDstarvefog2s-1_pop.csv
88	1	0	fog2	M9	0mM	Tardis	D	March7VgerDstarvefog2s-1_pop.csv
88	1	0	fog2	M9	0mM	Tardis	D	March7VgerDstarvefog2s-1_pop.csv
96	1	0	fog2	M9	0mM	Tardis	D	March7VgerDstarvefog2s-1_pop.csv
100	1	0	fog2	M9	0mM	Tardis	D	March7VgerDstarvefog2s-1_pop.csv
100	1	0	fog2	M9	0mM	Tardis	D	March7VgerDstarvefog2s-1_pop.csv
101	1	0	fog2	M9	0mM	Tardis	D	March7VgerDstarvefog2s-1_pop.csv
103	1	0	fog2	M9	0mM	Tardis	D	March7VgerDstarvefog2s-1_pop.csv
118	1	0	fog2	M9	0mM	Tardis	D	March7VgerDstarvefog2s-1_pop.csv
150	1	0	fog2	M9	0mM	Tardis	D	March7VgerDstarvefog2s-1_pop.csv
188	1	0	fog2	M9	0mM	Tardis	D	March7VgerDstarvefog2s-1_pop.csv
192	1	0	fog2	M9	0mM	Tardis	D	March7VgerDstarvefog2s-1_pop.csv
192	1	0	fog2	M9	0mM	Tardis	D	March7VgerDstarvefog2s-1_pop.csv
197	1	0	fog2	M9	0mM	Tardis	D	March7VgerDstarvefog2s-1_pop.csv
214	1	0	fog2	M9	0mM	Tardis	D	March7VgerDstarvefog2s-1_pop.csv
214	1	0	fog2	M9	0mM	Tardis	D	March7VgerDstarvefog2s-1_pop.csv
216	1	0	fog2	M9	0mM	Tardis	D	March7VgerDstarvefog2s-1_pop.csv
237	1	0	fog2	M9	0mM	Tardis	D	March7VgerDstarvefog2s-1_pop.csv
265	1	0	fog2	M9	0mM	Tardis	D	March7VgerDstarvefog2s-1_pop.csv
265	1	0	fog2	M9	0mM	Tardis	D	March7VgerDstarvefog2s-1_pop.csv
294	1	0	fog2	M9	0mM	Tardis	D	March7VgerDstarvefog2s-1_pop.csv
366	1	0	fog2	M9	0mM	Tardis	D	March7VgerDstarvefog2s-1_pop.csv
366	1	0	fog2	M9	0mM	Tardis	D	March7VgerDstarvefog2s-1_pop.csv
380	1	0	fog2	M9	0mM	Tardis	D	March7VgerDstarvefog2s-1_pop.csv
384	1	0	fog2	M9	0mM	Tardis	D	March7VgerDstarvefog2s-1_pop.csv
385	1	0	fog2	M9	0mM	Tardis	D	March7VgerDstarvefog2s-1_pop.csv
391	1	0	fog2	M9	0mM	Tardis	D	March7VgerDstarvefog2s-1_pop.csv
391	1	0	fog2	M9	0mM	Tardis	D	March7VgerDstarvefog2s-1_pop.csv
457	1	0	fog2	M9	0mM	Tardis	D	March7VgerDstarvefog2s-1_pop.csv
480	1	0	fog2	M9	0mM	Tardis	D	March7VgerDstarvefog2s-1_pop.csv
483	1	0	fog2	M9	0mM	Tardis	D	March7VgerDstarvefog2s-1_pop.csv
483	1	0	fog2	M9	0mM	Tardis	D	March7VgerDstarvefog2s-1_pop.csv
521	1	0	fog2	M9	0mM	Tardis	D	March7VgerDstarvefog2s-1_pop.csv
521	1	0	fog2	M9	0mM	Tardis	D	March7VgerDstarvefog2s-1_pop.csv
19	1	0	fog2	M9	0mM	Tardis	E	March7VgerEstarvefog2s-1_pop.csv
19	1	0	fog2	M9	0mM	Tardis	E	March7VgerEstarvefog2s-1_pop.csv
43	1	0	fog2	M9	0mM	Tardis	E	March7VgerEstarvefog2s-1_pop.csv
43	1	0	fog2	M9	0mM	Tardis	E	March7VgerEstarvefog2s-1_pop.csv
51	1	0	fog2	M9	0mM	Tardis	E	March7VgerEstarvefog2s-1_pop.csv
51	1	0	fog2	M9	0mM	Tardis	E	March7VgerEstarvefog2s-1_pop.csv
54	1	0	fog2	M9	0mM	Tardis	E	March7VgerEstarvefog2s-1_pop.csv
54	1	0	fog2	M9	0mM	Tardis	E	March7VgerEstarvefog2s-1_pop.csv
57	1	0	fog2	M9	0mM	Tardis	E	March7VgerEstarvefog2s-1_pop.csv
57	1	0	fog2	M9	0mM	Tardis	E	March7VgerEstarvefog2s-1_pop.csv
58	1	0	fog2	M9	0mM	Tardis	E	March7VgerEstarvefog2s-1_pop.csv
58	1	0	fog2	M9	0mM	Tardis	E	March7VgerEstarvefog2s-1_pop.csv
64	1	0	fog2	M9	0mM	Tardis	E	March7VgerEstarvefog2s-1_pop.csv
64	1	0	fog2	M9	0mM	Tardis	E	March7VgerEstarvefog2s-1_pop.csv
71	1	0	fog2	M9	0mM	Tardis	E	March7VgerEstarvefog2s-1_pop.csv
71	1	0	fog2	M9	0mM	Tardis	E	March7VgerEstarvefog2s-1_pop.csv
71	1	0	fog2	M9	0mM	Tardis	E	March7VgerEstarvefog2s-1_pop.csv
71	1	0	fog2	M9	0mM	Tardis	E	March7VgerEstarvefog2s-1_pop.csv
74	1	0	fog2	M9	0mM	Tardis	E	March7VgerEstarvefog2s-1_pop.csv
74	1	0	fog2	M9	0mM	Tardis	E	March7VgerEstarvefog2s-1_pop.csv
76	1	0	fog2	M9	0mM	Tardis	E	March7VgerEstarvefog2s-1_pop.csv
76	1	0	fog2	M9	0mM	Tardis	E	March7VgerEstarvefog2s-1_pop.csv
76	1	0	fog2	M9	0mM	Tardis	E	March7VgerEstarvefog2s-1_pop.csv
76	1	0	fog2	M9	0mM	Tardis	E	March7VgerEstarvefog2s-1_pop.csv
77	1	0	fog2	M9	0mM	Tardis	E	March7VgerEstarvefog2s-1_pop.csv
77	1	0	fog2	M9	0mM	Tardis	E	March7VgerEstarvefog2s-1_pop.csv
78	1	0	fog2	M9	0mM	Tardis	E	March7VgerEstarvefog2s-1_pop.csv
78	1	0	fog2	M9	0mM	Tardis	E	March7VgerEstarvefog2s-1_pop.csv
81	1	0	fog2	M9	0mM	Tardis	E	March7VgerEstarvefog2s-1_pop.csv
81	1	0	fog2	M9	0mM	Tardis	E	March7VgerEstarvefog2s-1_pop.csv
95	1	0	fog2	M9	0mM	Tardis	E	March7VgerEstarvefog2s-1_pop.csv
96	1	0	fog2	M9	0mM	Tardis	E	March7VgerEstarvefog2s-1_pop.csv
96	1	0	fog2	M9	0mM	Tardis	E	March7VgerEstarvefog2s-1_pop.csv
96	1	0	fog2	M9	0mM	Tardis	E	March7VgerEstarvefog2s-1_pop.csv
96	1	0	fog2	M9	0mM	Tardis	E	March7VgerEstarvefog2s-1_pop.csv
102	1	0	fog2	M9	0mM	Tardis	E	March7VgerEstarvefog2s-1_pop.csv
102	1	0	fog2	M9	0mM	Tardis	E	March7VgerEstarvefog2s-1_pop.csv
111	1	0	fog2	M9	0mM	Tardis	E	March7VgerEstarvefog2s-1_pop.csv
115	1	0	fog2	M9	0mM	Tardis	E	March7VgerEstarvefog2s-1_pop.csv
115	1	0	fog2	M9	0mM	Tardis	E	March7VgerEstarvefog2s-1_pop.csv
120	1	0	fog2	M9	0mM	Tardis	E	March7VgerEstarvefog2s-1_pop.csv
121	1	0	fog2	M9	0mM	Tardis	E	March7VgerEstarvefog2s-1_pop.csv
125	1	0	fog2	M9	0mM	Tardis	E	March7VgerEstarvefog2s-1_pop.csv
133	1	0	fog2	M9	0mM	Tardis	E	March7VgerEstarvefog2s-1_pop.csv
167	1	0	fog2	M9	0mM	Tardis	E	March7VgerEstarvefog2s-1_pop.csv
175	1	0	fog2	M9	0mM	Tardis	E	March7VgerEstarvefog2s-1_pop.csv
175	1	0	fog2	M9	0mM	Tardis	E	March7VgerEstarvefog2s-1_pop.csv
210	1	0	fog2	M9	0mM	Tardis	E	March7VgerEstarvefog2s-1_pop.csv
250	1	0	fog2	M9	0mM	Tardis	E	March7VgerEstarvefog2s-1_pop.csv
250	1	0	fog2	M9	0mM	Tardis	E	March7VgerEstarvefog2s-1_pop.csv
264	1	0	fog2	M9	0mM	Tardis	E	March7VgerEstarvefog2s-1_pop.csv
298	1	0	fog2	M9	0mM	Tardis	E	March7VgerEstarvefog2s-1_pop.csv
309	1	0	fog2	M9	0mM	Tardis	E	March7VgerEstarvefog2s-1_pop.csv
309	1	0	fog2	M9	0mM	Tardis	E	March7VgerEstarvefog2s-1_pop.csv
339	1	0	fog2	M9	0mM	Tardis	E	March7VgerEstarvefog2s-1_pop.csv
339	1	0	fog2	M9	0mM	Tardis	E	March7VgerEstarvefog2s-1_pop.csv
358	1	0	fog2	M9	0mM	Tardis	E	March7VgerEstarvefog2s-1_pop.csv
389	1	0	fog2	M9	0mM	Tardis	E	March7VgerEstarvefog2s-1_pop.csv
389	1	0	fog2	M9	0mM	Tardis	E	March7VgerEstarvefog2s-1_pop.csv
480	1	0	fog2	M9	0mM	Tardis	E	March7VgerEstarvefog2s-1_pop.csv
480	1	0	fog2	M9	0mM	Tardis	E	March7VgerEstarvefog2s-1_pop.csv
7	1	0	fog2	M9	0mM	Tardis	F	March7VgerFstarvefog2s-1_pop.csv
10	1	0	fog2	M9	0mM	Tardis	F	March7VgerFstarvefog2s-1_pop.csv
47	1	0	fog2	M9	0mM	Tardis	F	March7VgerFstarvefog2s-1_pop.csv
49	1	0	fog2	M9	0mM	Tardis	F	March7VgerFstarvefog2s-1_pop.csv
49	1	0	fog2	M9	0mM	Tardis	F	March7VgerFstarvefog2s-1_pop.csv
52	1	0	fog2	M9	0mM	Tardis	F	March7VgerFstarvefog2s-1_pop.csv
65	1	0	fog2	M9	0mM	Tardis	F	March7VgerFstarvefog2s-1_pop.csv
68	1	0	fog2	M9	0mM	Tardis	F	March7VgerFstarvefog2s-1_pop.csv
96	1	0	fog2	M9	0mM	Tardis	F	March7VgerFstarvefog2s-1_pop.csv
105	1	0	fog2	M9	0mM	Tardis	F	March7VgerFstarvefog2s-1_pop.csv
113	1	0	fog2	M9	0mM	Tardis	F	March7VgerFstarvefog2s-1_pop.csv
118	1	0	fog2	M9	0mM	Tardis	F	March7VgerFstarvefog2s-1_pop.csv
154	1	0	fog2	M9	0mM	Tardis	F	March7VgerFstarvefog2s-1_pop.csv
166	1	0	fog2	M9	0mM	Tardis	F	March7VgerFstarvefog2s-1_pop.csv
168	1	0	fog2	M9	0mM	Tardis	F	March7VgerFstarvefog2s-1_pop.csv
174	1	0	fog2	M9	0mM	Tardis	F	March7VgerFstarvefog2s-1_pop.csv
178	1	0	fog2	M9	0mM	Tardis	F	March7VgerFstarvefog2s-1_pop.csv
187	1	0	fog2	M9	0mM	Tardis	F	March7VgerFstarvefog2s-1_pop.csv
190	1	0	fog2	M9	0mM	Tardis	F	March7VgerFstarvefog2s-1_pop.csv
191	1	0	fog2	M9	0mM	Tardis	F	March7VgerFstarvefog2s-1_pop.csv
191	1	0	fog2	M9	0mM	Tardis	F	March7VgerFstarvefog2s-1_pop.csv
200	1	0	fog2	M9	0mM	Tardis	F	March7VgerFstarvefog2s-1_pop.csv
204	1	0	fog2	M9	0mM	Tardis	F	March7VgerFstarvefog2s-1_pop.csv
210	1	0	fog2	M9	0mM	Tardis	F	March7VgerFstarvefog2s-1_pop.csv
220	1	0	fog2	M9	0mM	Tardis	F	March7VgerFstarvefog2s-1_pop.csv
228	1	0	fog2	M9	0mM	Tardis	F	March7VgerFstarvefog2s-1_pop.csv
276	1	0	fog2	M9	0mM	Tardis	F	March7VgerFstarvefog2s-1_pop.csv
282	1	0	fog2	M9	0mM	Tardis	F	March7VgerFstarvefog2s-1_pop.csv
288	1	0	fog2	M9	0mM	Tardis	F	March7VgerFstarvefog2s-1_pop.csv
392	1	0	fog2	M9	0mM	Tardis	F	March7VgerFstarvefog2s-1_pop.csv
414	1	0	fog2	M9	0mM	Tardis	F	March7VgerFstarvefog2s-1_pop.csv
456	1	0	fog2	M9	0mM	Tardis	F	March7VgerFstarvefog2s-1_pop.csv
458	1	0	fog2	M9	0mM	Tardis	F	March7VgerFstarvefog2s-1_pop.csv
460	1	0	fog2	M9	0mM	Tardis	F	March7VgerFstarvefog2s-1_pop.csv
460	1	0	fog2	M9	0mM	Tardis	F	March7VgerFstarvefog2s-1_pop.csv
472	1	0	fog2	M9	0mM	Tardis	F	March7VgerFstarvefog2s-1_pop.csv
601	1	0	fog2	M9	0mM	Tardis	F	March7VgerFstarvefog2s-1_pop.csv
603	1	0	fog2	M9	0mM	Tardis	F	March7VgerFstarvefog2s-1_pop.csv
5	1	0	fog2Mated	M9	0mM	Tardis	A	Sept14TardisAM9matedfog2_pop.txt
5	1	0	fog2Mated	M9	0mM	Tardis	A	Sept14TardisAM9matedfog2_pop.txt
6	1	0	fog2Mated	M9	0mM	Tardis	A	Sept14TardisAM9matedfog2_pop.txt
7	1	0	fog2Mated	M9	0mM	Tardis	A	Sept14TardisAM9matedfog2_pop.txt
10	1	0	fog2Mated	M9	0mM	Tardis	A	Sept14TardisAM9matedfog2_pop.txt
13	1	0	fog2Mated	M9	0mM	Tardis	A	Sept14TardisAM9matedfog2_pop.txt
16	1	0	fog2Mated	M9	0mM	Tardis	A	Sept14TardisAM9matedfog2_pop.txt
18	1	0	fog2Mated	M9	0mM	Tardis	A	Sept14TardisAM9matedfog2_pop.txt
19	1	0	fog2Mated	M9	0mM	Tardis	A	Sept14TardisAM9matedfog2_pop.txt
21	1	0	fog2Mated	M9	0mM	Tardis	A	Sept14TardisAM9matedfog2_pop.txt
28	1	0	fog2Mated	M9	0mM	Tardis	A	Sept14TardisAM9matedfog2_pop.txt
30	1	0	fog2Mated	M9	0mM	Tardis	A	Sept14TardisAM9matedfog2_pop.txt
32	1	0	fog2Mated	M9	0mM	Tardis	A	Sept14TardisAM9matedfog2_pop.txt
35	1	0	fog2Mated	M9	0mM	Tardis	A	Sept14TardisAM9matedfog2_pop.txt
36	1	0	fog2Mated	M9	0mM	Tardis	A	Sept14TardisAM9matedfog2_pop.txt
36	1	0	fog2Mated	M9	0mM	Tardis	A	Sept14TardisAM9matedfog2_pop.txt
36	1	0	fog2Mated	M9	0mM	Tardis	A	Sept14TardisAM9matedfog2_pop.txt
37	1	0	fog2Mated	M9	0mM	Tardis	A	Sept14TardisAM9matedfog2_pop.txt
38	1	0	fog2Mated	M9	0mM	Tardis	A	Sept14TardisAM9matedfog2_pop.txt
38	1	0	fog2Mated	M9	0mM	Tardis	A	Sept14TardisAM9matedfog2_pop.txt
38	1	0	fog2Mated	M9	0mM	Tardis	A	Sept14TardisAM9matedfog2_pop.txt
38	1	0	fog2Mated	M9	0mM	Tardis	A	Sept14TardisAM9matedfog2_pop.txt
39	1	0	fog2Mated	M9	0mM	Tardis	A	Sept14TardisAM9matedfog2_pop.txt
40	1	0	fog2Mated	M9	0mM	Tardis	A	Sept14TardisAM9matedfog2_pop.txt
40	1	0	fog2Mated	M9	0mM	Tardis	A	Sept14TardisAM9matedfog2_pop.txt
41	1	0	fog2Mated	M9	0mM	Tardis	A	Sept14TardisAM9matedfog2_pop.txt
42	1	0	fog2Mated	M9	0mM	Tardis	A	Sept14TardisAM9matedfog2_pop.txt
43	1	0	fog2Mated	M9	0mM	Tardis	A	Sept14TardisAM9matedfog2_pop.txt
43	1	0	fog2Mated	M9	0mM	Tardis	A	Sept14TardisAM9matedfog2_pop.txt
44	1	0	fog2Mated	M9	0mM	Tardis	A	Sept14TardisAM9matedfog2_pop.txt
44	1	0	fog2Mated	M9	0mM	Tardis	A	Sept14TardisAM9matedfog2_pop.txt
45	1	0	fog2Mated	M9	0mM	Tardis	A	Sept14TardisAM9matedfog2_pop.txt
45	1	0	fog2Mated	M9	0mM	Tardis	A	Sept14TardisAM9matedfog2_pop.txt
45	1	0	fog2Mated	M9	0mM	Tardis	A	Sept14TardisAM9matedfog2_pop.txt
45	1	0	fog2Mated	M9	0mM	Tardis	A	Sept14TardisAM9matedfog2_pop.txt
46	1	0	fog2Mated	M9	0mM	Tardis	A	Sept14TardisAM9matedfog2_pop.txt
46	1	0	fog2Mated	M9	0mM	Tardis	A	Sept14TardisAM9matedfog2_pop.txt
47	1	0	fog2Mated	M9	0mM	Tardis	A	Sept14TardisAM9matedfog2_pop.txt
47	1	0	fog2Mated	M9	0mM	Tardis	A	Sept14TardisAM9matedfog2_pop.txt
47	1	0	fog2Mated	M9	0mM	Tardis	A	Sept14TardisAM9matedfog2_pop.txt
47	1	0	fog2Mated	M9	0mM	Tardis	A	Sept14TardisAM9matedfog2_pop.txt
47	1	0	fog2Mated	M9	0mM	Tardis	A	Sept14TardisAM9matedfog2_pop.txt
47	1	0	fog2Mated	M9	0mM	Tardis	A	Sept14TardisAM9matedfog2_pop.txt
48	1	0	fog2Mated	M9	0mM	Tardis	A	Sept14TardisAM9matedfog2_pop.txt
49	1	0	fog2Mated	M9	0mM	Tardis	A	Sept14TardisAM9matedfog2_pop.txt
50	1	0	fog2Mated	M9	0mM	Tardis	A	Sept14TardisAM9matedfog2_pop.txt
50	1	0	fog2Mated	M9	0mM	Tardis	A	Sept14TardisAM9matedfog2_pop.txt
51	1	0	fog2Mated	M9	0mM	Tardis	A	Sept14TardisAM9matedfog2_pop.txt
52	1	0	fog2Mated	M9	0mM	Tardis	A	Sept14TardisAM9matedfog2_pop.txt
52	1	0	fog2Mated	M9	0mM	Tardis	A	Sept14TardisAM9matedfog2_pop.txt
54	1	0	fog2Mated	M9	0mM	Tardis	A	Sept14TardisAM9matedfog2_pop.txt
57	1	0	fog2Mated	M9	0mM	Tardis	A	Sept14TardisAM9matedfog2_pop.txt
58	1	0	fog2Mated	M9	0mM	Tardis	A	Sept14TardisAM9matedfog2_pop.txt
3	1	0	fog2Mated	M9	0mM	Tardis	B	Sept14TardisBM9matedfog2_pop.txt
3	1	0	fog2Mated	M9	0mM	Tardis	B	Sept14TardisBM9matedfog2_pop.txt
4	1	0	fog2Mated	M9	0mM	Tardis	B	Sept14TardisBM9matedfog2_pop.txt
7	1	0	fog2Mated	M9	0mM	Tardis	B	Sept14TardisBM9matedfog2_pop.txt
8	1	0	fog2Mated	M9	0mM	Tardis	B	Sept14TardisBM9matedfog2_pop.txt
9	1	0	fog2Mated	M9	0mM	Tardis	B	Sept14TardisBM9matedfog2_pop.txt
11	1	0	fog2Mated	M9	0mM	Tardis	B	Sept14TardisBM9matedfog2_pop.txt
12	1	0	fog2Mated	M9	0mM	Tardis	B	Sept14TardisBM9matedfog2_pop.txt
19	1	0	fog2Mated	M9	0mM	Tardis	B	Sept14TardisBM9matedfog2_pop.txt
38	1	0	fog2Mated	M9	0mM	Tardis	B	Sept14TardisBM9matedfog2_pop.txt
39	1	0	fog2Mated	M9	0mM	Tardis	B	Sept14TardisBM9matedfog2_pop.txt
40	1	0	fog2Mated	M9	0mM	Tardis	B	Sept14TardisBM9matedfog2_pop.txt
42	1	0	fog2Mated	M9	0mM	Tardis	B	Sept14TardisBM9matedfog2_pop.txt
42	1	0	fog2Mated	M9	0mM	Tardis	B	Sept14TardisBM9matedfog2_pop.txt
42	1	0	fog2Mated	M9	0mM	Tardis	B	Sept14TardisBM9matedfog2_pop.txt
43	1	0	fog2Mated	M9	0mM	Tardis	B	Sept14TardisBM9matedfog2_pop.txt
44	1	0	fog2Mated	M9	0mM	Tardis	B	Sept14TardisBM9matedfog2_pop.txt
44	1	0	fog2Mated	M9	0mM	Tardis	B	Sept14TardisBM9matedfog2_pop.txt
44	1	0	fog2Mated	M9	0mM	Tardis	B	Sept14TardisBM9matedfog2_pop.txt
45	1	0	fog2Mated	M9	0mM	Tardis	B	Sept14TardisBM9matedfog2_pop.txt
46	1	0	fog2Mated	M9	0mM	Tardis	B	Sept14TardisBM9matedfog2_pop.txt
46	1	0	fog2Mated	M9	0mM	Tardis	B	Sept14TardisBM9matedfog2_pop.txt
47	1	0	fog2Mated	M9	0mM	Tardis	B	Sept14TardisBM9matedfog2_pop.txt
47	1	0	fog2Mated	M9	0mM	Tardis	B	Sept14TardisBM9matedfog2_pop.txt
49	1	0	fog2Mated	M9	0mM	Tardis	B	Sept14TardisBM9matedfog2_pop.txt
49	1	0	fog2Mated	M9	0mM	Tardis	B	Sept14TardisBM9matedfog2_pop.txt
50	1	0	fog2Mated	M9	0mM	Tardis	B	Sept14TardisBM9matedfog2_pop.txt
55	1	0	fog2Mated	M9	0mM	Tardis	B	Sept14TardisBM9matedfog2_pop.txt
59	1	0	fog2Mated	M9	0mM	Tardis	B	Sept14TardisBM9matedfog2_pop.txt
60	1	0	fog2Mated	M9	0mM	Tardis	B	Sept14TardisBM9matedfog2_pop.txt
64	1	0	fog2Mated	M9	0mM	Tardis	B	Sept14TardisBM9matedfog2_pop.txt
4	1	0	fog2Mated	M9	0mM	Tardis	C	Sept14TardisCM9matedfog2_pop.txt
8	1	0	fog2Mated	M9	0mM	Tardis	C	Sept14TardisCM9matedfog2_pop.txt
13	1	0	fog2Mated	M9	0mM	Tardis	C	Sept14TardisCM9matedfog2_pop.txt
17	1	0	fog2Mated	M9	0mM	Tardis	C	Sept14TardisCM9matedfog2_pop.txt
22	1	0	fog2Mated	M9	0mM	Tardis	C	Sept14TardisCM9matedfog2_pop.txt
31	1	0	fog2Mated	M9	0mM	Tardis	C	Sept14TardisCM9matedfog2_pop.txt
35	1	0	fog2Mated	M9	0mM	Tardis	C	Sept14TardisCM9matedfog2_pop.txt
35	1	0	fog2Mated	M9	0mM	Tardis	C	Sept14TardisCM9matedfog2_pop.txt
36	1	0	fog2Mated	M9	0mM	Tardis	C	Sept14TardisCM9matedfog2_pop.txt
37	1	0	fog2Mated	M9	0mM	Tardis	C	Sept14TardisCM9matedfog2_pop.txt
40	1	0	fog2Mated	M9	0mM	Tardis	C	Sept14TardisCM9matedfog2_pop.txt
40	1	0	fog2Mated	M9	0mM	Tardis	C	Sept14TardisCM9matedfog2_pop.txt
42	1	0	fog2Mated	M9	0mM	Tardis	C	Sept14TardisCM9matedfog2_pop.txt
42	1	0	fog2Mated	M9	0mM	Tardis	C	Sept14TardisCM9matedfog2_pop.txt
44	1	0	fog2Mated	M9	0mM	Tardis	C	Sept14TardisCM9matedfog2_pop.txt
44	1	0	fog2Mated	M9	0mM	Tardis	C	Sept14TardisCM9matedfog2_pop.txt
44	1	0	fog2Mated	M9	0mM	Tardis	C	Sept14TardisCM9matedfog2_pop.txt
45	1	0	fog2Mated	M9	0mM	Tardis	C	Sept14TardisCM9matedfog2_pop.txt
46	1	0	fog2Mated	M9	0mM	Tardis	C	Sept14TardisCM9matedfog2_pop.txt
47	1	0	fog2Mated	M9	0mM	Tardis	C	Sept14TardisCM9matedfog2_pop.txt
48	1	0	fog2Mated	M9	0mM	Tardis	C	Sept14TardisCM9matedfog2_pop.txt
48	1	0	fog2Mated	M9	0mM	Tardis	C	Sept14TardisCM9matedfog2_pop.txt
49	1	0	fog2Mated	M9	0mM	Tardis	C	Sept14TardisCM9matedfog2_pop.txt
49	1	0	fog2Mated	M9	0mM	Tardis	C	Sept14TardisCM9matedfog2_pop.txt
51	1	0	fog2Mated	M9	0mM	Tardis	C	Sept14TardisCM9matedfog2_pop.txt
52	1	0	fog2Mated	M9	0mM	Tardis	C	Sept14TardisCM9matedfog2_pop.txt
53	1	0	fog2Mated	M9	0mM	Tardis	C	Sept14TardisCM9matedfog2_pop.txt
53	1	0	fog2Mated	M9	0mM	Tardis	C	Sept14TardisCM9matedfog2_pop.txt
53	1	0	fog2Mated	M9	0mM	Tardis	C	Sept14TardisCM9matedfog2_pop.txt
53	1	0	fog2Mated	M9	0mM	Tardis	C	Sept14TardisCM9matedfog2_pop.txt
54	1	0	fog2Mated	M9	0mM	Tardis	C	Sept14TardisCM9matedfog2_pop.txt
56	1	0	fog2Mated	M9	0mM	Tardis	C	Sept14TardisCM9matedfog2_pop.txt
56	1	0	fog2Mated	M9	0mM	Tardis	C	Sept14TardisCM9matedfog2_pop.txt
61	1	0	fog2Mated	M9	0mM	Tardis	C	Sept14TardisCM9matedfog2_pop.txt
3	1	0	fog2Mated	M9	0mM	Tardis	D	Sept14TardisDM9matedfog2_pop.txt
4	1	0	fog2Mated	M9	0mM	Tardis	D	Sept14TardisDM9matedfog2_pop.txt
4	1	0	fog2Mated	M9	0mM	Tardis	D	Sept14TardisDM9matedfog2_pop.txt
6	1	0	fog2Mated	M9	0mM	Tardis	D	Sept14TardisDM9matedfog2_pop.txt
7	1	0	fog2Mated	M9	0mM	Tardis	D	Sept14TardisDM9matedfog2_pop.txt
9	1	0	fog2Mated	M9	0mM	Tardis	D	Sept14TardisDM9matedfog2_pop.txt
14	1	0	fog2Mated	M9	0mM	Tardis	D	Sept14TardisDM9matedfog2_pop.txt
15	1	0	fog2Mated	M9	0mM	Tardis	D	Sept14TardisDM9matedfog2_pop.txt
16	1	0	fog2Mated	M9	0mM	Tardis	D	Sept14TardisDM9matedfog2_pop.txt
17	1	0	fog2Mated	M9	0mM	Tardis	D	Sept14TardisDM9matedfog2_pop.txt
18	1	0	fog2Mated	M9	0mM	Tardis	D	Sept14TardisDM9matedfog2_pop.txt
25	1	0	fog2Mated	M9	0mM	Tardis	D	Sept14TardisDM9matedfog2_pop.txt
29	1	0	fog2Mated	M9	0mM	Tardis	D	Sept14TardisDM9matedfog2_pop.txt
32	1	0	fog2Mated	M9	0mM	Tardis	D	Sept14TardisDM9matedfog2_pop.txt
32	1	0	fog2Mated	M9	0mM	Tardis	D	Sept14TardisDM9matedfog2_pop.txt
32	1	0	fog2Mated	M9	0mM	Tardis	D	Sept14TardisDM9matedfog2_pop.txt
32	1	0	fog2Mated	M9	0mM	Tardis	D	Sept14TardisDM9matedfog2_pop.txt
34	1	0	fog2Mated	M9	0mM	Tardis	D	Sept14TardisDM9matedfog2_pop.txt
36	1	0	fog2Mated	M9	0mM	Tardis	D	Sept14TardisDM9matedfog2_pop.txt
36	1	0	fog2Mated	M9	0mM	Tardis	D	Sept14TardisDM9matedfog2_pop.txt
37	1	0	fog2Mated	M9	0mM	Tardis	D	Sept14TardisDM9matedfog2_pop.txt
38	1	0	fog2Mated	M9	0mM	Tardis	D	Sept14TardisDM9matedfog2_pop.txt
39	1	0	fog2Mated	M9	0mM	Tardis	D	Sept14TardisDM9matedfog2_pop.txt
39	1	0	fog2Mated	M9	0mM	Tardis	D	Sept14TardisDM9matedfog2_pop.txt
40	1	0	fog2Mated	M9	0mM	Tardis	D	Sept14TardisDM9matedfog2_pop.txt
41	1	0	fog2Mated	M9	0mM	Tardis	D	Sept14TardisDM9matedfog2_pop.txt
41	1	0	fog2Mated	M9	0mM	Tardis	D	Sept14TardisDM9matedfog2_pop.txt
42	1	0	fog2Mated	M9	0mM	Tardis	D	Sept14TardisDM9matedfog2_pop.txt
43	1	0	fog2Mated	M9	0mM	Tardis	D	Sept14TardisDM9matedfog2_pop.txt
43	1	0	fog2Mated	M9	0mM	Tardis	D	Sept14TardisDM9matedfog2_pop.txt
44	1	0	fog2Mated	M9	0mM	Tardis	D	Sept14TardisDM9matedfog2_pop.txt
44	1	0	fog2Mated	M9	0mM	Tardis	D	Sept14TardisDM9matedfog2_pop.txt
44	1	0	fog2Mated	M9	0mM	Tardis	D	Sept14TardisDM9matedfog2_pop.txt
45	1	0	fog2Mated	M9	0mM	Tardis	D	Sept14TardisDM9matedfog2_pop.txt
48	1	0	fog2Mated	M9	0mM	Tardis	D	Sept14TardisDM9matedfog2_pop.txt
48	1	0	fog2Mated	M9	0mM	Tardis	D	Sept14TardisDM9matedfog2_pop.txt
48	1	0	fog2Mated	M9	0mM	Tardis	D	Sept14TardisDM9matedfog2_pop.txt
48	1	0	fog2Mated	M9	0mM	Tardis	D	Sept14TardisDM9matedfog2_pop.txt
48	1	0	fog2Mated	M9	0mM	Tardis	D	Sept14TardisDM9matedfog2_pop.txt
48	1	0	fog2Mated	M9	0mM	Tardis	D	Sept14TardisDM9matedfog2_pop.txt
49	1	0	fog2Mated	M9	0mM	Tardis	D	Sept14TardisDM9matedfog2_pop.txt
49	1	0	fog2Mated	M9	0mM	Tardis	D	Sept14TardisDM9matedfog2_pop.txt
52	1	0	fog2Mated	M9	0mM	Tardis	D	Sept14TardisDM9matedfog2_pop.txt
54	1	0	fog2Mated	M9	0mM	Tardis	D	Sept14TardisDM9matedfog2_pop.txt
56	1	0	fog2Mated	M9	0mM	Tardis	D	Sept14TardisDM9matedfog2_pop.txt
4	1	0	fog2Mated	M9	0mM	Tardis	E	Sept14TardisEM9matedfog2_pop.txt
4	1	0	fog2Mated	M9	0mM	Tardis	E	Sept14TardisEM9matedfog2_pop.txt
4	1	0	fog2Mated	M9	0mM	Tardis	E	Sept14TardisEM9matedfog2_pop.txt
9	1	0	fog2Mated	M9	0mM	Tardis	E	Sept14TardisEM9matedfog2_pop.txt
9	1	0	fog2Mated	M9	0mM	Tardis	E	Sept14TardisEM9matedfog2_pop.txt
14	1	0	fog2Mated	M9	0mM	Tardis	E	Sept14TardisEM9matedfog2_pop.txt
16	1	0	fog2Mated	M9	0mM	Tardis	E	Sept14TardisEM9matedfog2_pop.txt
16	1	0	fog2Mated	M9	0mM	Tardis	E	Sept14TardisEM9matedfog2_pop.txt
18	1	0	fog2Mated	M9	0mM	Tardis	E	Sept14TardisEM9matedfog2_pop.txt
18	1	0	fog2Mated	M9	0mM	Tardis	E	Sept14TardisEM9matedfog2_pop.txt
19	1	0	fog2Mated	M9	0mM	Tardis	E	Sept14TardisEM9matedfog2_pop.txt
19	1	0	fog2Mated	M9	0mM	Tardis	E	Sept14TardisEM9matedfog2_pop.txt
27	1	0	fog2Mated	M9	0mM	Tardis	E	Sept14TardisEM9matedfog2_pop.txt
31	1	0	fog2Mated	M9	0mM	Tardis	E	Sept14TardisEM9matedfog2_pop.txt
31	1	0	fog2Mated	M9	0mM	Tardis	E	Sept14TardisEM9matedfog2_pop.txt
35	1	0	fog2Mated	M9	0mM	Tardis	E	Sept14TardisEM9matedfog2_pop.txt
35	1	0	fog2Mated	M9	0mM	Tardis	E	Sept14TardisEM9matedfog2_pop.txt
39	1	0	fog2Mated	M9	0mM	Tardis	E	Sept14TardisEM9matedfog2_pop.txt
40	1	0	fog2Mated	M9	0mM	Tardis	E	Sept14TardisEM9matedfog2_pop.txt
40	1	0	fog2Mated	M9	0mM	Tardis	E	Sept14TardisEM9matedfog2_pop.txt
41	1	0	fog2Mated	M9	0mM	Tardis	E	Sept14TardisEM9matedfog2_pop.txt
42	1	0	fog2Mated	M9	0mM	Tardis	E	Sept14TardisEM9matedfog2_pop.txt
42	1	0	fog2Mated	M9	0mM	Tardis	E	Sept14TardisEM9matedfog2_pop.txt
42	1	0	fog2Mated	M9	0mM	Tardis	E	Sept14TardisEM9matedfog2_pop.txt
43	1	0	fog2Mated	M9	0mM	Tardis	E	Sept14TardisEM9matedfog2_pop.txt
44	1	0	fog2Mated	M9	0mM	Tardis	E	Sept14TardisEM9matedfog2_pop.txt
45	1	0	fog2Mated	M9	0mM	Tardis	E	Sept14TardisEM9matedfog2_pop.txt
45	1	0	fog2Mated	M9	0mM	Tardis	E	Sept14TardisEM9matedfog2_pop.txt
45	1	0	fog2Mated	M9	0mM	Tardis	E	Sept14TardisEM9matedfog2_pop.txt
45	1	0	fog2Mated	M9	0mM	Tardis	E	Sept14TardisEM9matedfog2_pop.txt
46	1	0	fog2Mated	M9	0mM	Tardis	E	Sept14TardisEM9matedfog2_pop.txt
46	1	0	fog2Mated	M9	0mM	Tardis	E	Sept14TardisEM9matedfog2_pop.txt
49	1	0	fog2Mated	M9	0mM	Tardis	E	Sept14TardisEM9matedfog2_pop.txt
50	1	0	fog2Mated	M9	0mM	Tardis	E	Sept14TardisEM9matedfog2_pop.txt
52	1	0	fog2Mated	M9	0mM	Tardis	E	Sept14TardisEM9matedfog2_pop.txt
52	1	0	fog2Mated	M9	0mM	Tardis	E	Sept14TardisEM9matedfog2_pop.txt
53	1	0	fog2Mated	M9	0mM	Tardis	E	Sept14TardisEM9matedfog2_pop.txt
54	1	0	fog2Mated	M9	0mM	Tardis	E	Sept14TardisEM9matedfog2_pop.txt
54	1	0	fog2Mated	M9	0mM	Tardis	E	Sept14TardisEM9matedfog2_pop.txt
55	1	0	fog2Mated	M9	0mM	Tardis	E	Sept14TardisEM9matedfog2_pop.txt
59	1	0	fog2Mated	M9	0mM	Tardis	E	Sept14TardisEM9matedfog2_pop.txt
67	1	0	fog2Mated	M9	0mM	Tardis	E	Sept14TardisEM9matedfog2_pop.txt
3	1	0	fog2Mated	M9	0mM	Tardis	F	Sept14TardisFM9matedfog2_pop.txt
6	1	0	fog2Mated	M9	0mM	Tardis	F	Sept14TardisFM9matedfog2_pop.txt
8	1	0	fog2Mated	M9	0mM	Tardis	F	Sept14TardisFM9matedfog2_pop.txt
8	1	0	fog2Mated	M9	0mM	Tardis	F	Sept14TardisFM9matedfog2_pop.txt
14	1	0	fog2Mated	M9	0mM	Tardis	F	Sept14TardisFM9matedfog2_pop.txt
14	1	0	fog2Mated	M9	0mM	Tardis	F	Sept14TardisFM9matedfog2_pop.txt
16	1	0	fog2Mated	M9	0mM	Tardis	F	Sept14TardisFM9matedfog2_pop.txt
18	1	0	fog2Mated	M9	0mM	Tardis	F	Sept14TardisFM9matedfog2_pop.txt
21	1	0	fog2Mated	M9	0mM	Tardis	F	Sept14TardisFM9matedfog2_pop.txt
21	1	0	fog2Mated	M9	0mM	Tardis	F	Sept14TardisFM9matedfog2_pop.txt
23	1	0	fog2Mated	M9	0mM	Tardis	F	Sept14TardisFM9matedfog2_pop.txt
36	1	0	fog2Mated	M9	0mM	Tardis	F	Sept14TardisFM9matedfog2_pop.txt
37	1	0	fog2Mated	M9	0mM	Tardis	F	Sept14TardisFM9matedfog2_pop.txt
38	1	0	fog2Mated	M9	0mM	Tardis	F	Sept14TardisFM9matedfog2_pop.txt
39	1	0	fog2Mated	M9	0mM	Tardis	F	Sept14TardisFM9matedfog2_pop.txt
40	1	0	fog2Mated	M9	0mM	Tardis	F	Sept14TardisFM9matedfog2_pop.txt
42	1	0	fog2Mated	M9	0mM	Tardis	F	Sept14TardisFM9matedfog2_pop.txt
45	1	0	fog2Mated	M9	0mM	Tardis	F	Sept14TardisFM9matedfog2_pop.txt
46	1	0	fog2Mated	M9	0mM	Tardis	F	Sept14TardisFM9matedfog2_pop.txt
47	1	0	fog2Mated	M9	0mM	Tardis	F	Sept14TardisFM9matedfog2_pop.txt
48	1	0	fog2Mated	M9	0mM	Tardis	F	Sept14TardisFM9matedfog2_pop.txt
48	1	0	fog2Mated	M9	0mM	Tardis	F	Sept14TardisFM9matedfog2_pop.txt
49	1	0	fog2Mated	M9	0mM	Tardis	F	Sept14TardisFM9matedfog2_pop.txt
50	1	0	fog2Mated	M9	0mM	Tardis	F	Sept14TardisFM9matedfog2_pop.txt
52	1	0	fog2Mated	M9	0mM	Tardis	F	Sept14TardisFM9matedfog2_pop.txt
53	1	0	fog2Mated	M9	0mM	Tardis	F	Sept14TardisFM9matedfog2_pop.txt
55	1	0	fog2Mated	M9	0mM	Tardis	F	Sept14TardisFM9matedfog2_pop.txt
56	1	0	fog2Mated	M9	0mM	Tardis	F	Sept14TardisFM9matedfog2_pop.txt
58	1	0	fog2Mated	M9	0mM	Tardis	F	Sept14TardisFM9matedfog2_pop.txt
3	1	0	fog2Mated	M9	0mM	Tardis	F	Sept14TardisFM9matedfog2_pop.txt
6	1	0	fog2Mated	M9	0mM	Tardis	F	Sept14TardisFM9matedfog2_pop.txt
8	1	0	fog2Mated	M9	0mM	Tardis	F	Sept14TardisFM9matedfog2_pop.txt
8	1	0	fog2Mated	M9	0mM	Tardis	F	Sept14TardisFM9matedfog2_pop.txt
14	1	0	fog2Mated	M9	0mM	Tardis	F	Sept14TardisFM9matedfog2_pop.txt
14	1	0	fog2Mated	M9	0mM	Tardis	F	Sept14TardisFM9matedfog2_pop.txt
16	1	0	fog2Mated	M9	0mM	Tardis	F	Sept14TardisFM9matedfog2_pop.txt
18	1	0	fog2Mated	M9	0mM	Tardis	F	Sept14TardisFM9matedfog2_pop.txt
21	1	0	fog2Mated	M9	0mM	Tardis	F	Sept14TardisFM9matedfog2_pop.txt
21	1	0	fog2Mated	M9	0mM	Tardis	F	Sept14TardisFM9matedfog2_pop.txt
23	1	0	fog2Mated	M9	0mM	Tardis	F	Sept14TardisFM9matedfog2_pop.txt
36	1	0	fog2Mated	M9	0mM	Tardis	F	Sept14TardisFM9matedfog2_pop.txt
37	1	0	fog2Mated	M9	0mM	Tardis	F	Sept14TardisFM9matedfog2_pop.txt
38	1	0	fog2Mated	M9	0mM	Tardis	F	Sept14TardisFM9matedfog2_pop.txt
39	1	0	fog2Mated	M9	0mM	Tardis	F	Sept14TardisFM9matedfog2_pop.txt
40	1	0	fog2Mated	M9	0mM	Tardis	F	Sept14TardisFM9matedfog2_pop.txt
42	1	0	fog2Mated	M9	0mM	Tardis	F	Sept14TardisFM9matedfog2_pop.txt
45	1	0	fog2Mated	M9	0mM	Tardis	F	Sept14TardisFM9matedfog2_pop.txt
46	1	0	fog2Mated	M9	0mM	Tardis	F	Sept14TardisFM9matedfog2_pop.txt
47	1	0	fog2Mated	M9	0mM	Tardis	F	Sept14TardisFM9matedfog2_pop.txt
48	1	0	fog2Mated	M9	0mM	Tardis	F	Sept14TardisFM9matedfog2_pop.txt
48	1	0	fog2Mated	M9	0mM	Tardis	F	Sept14TardisFM9matedfog2_pop.txt
49	1	0	fog2Mated	M9	0mM	Tardis	F	Sept14TardisFM9matedfog2_pop.txt
50	1	0	fog2Mated	M9	0mM	Tardis	F	Sept14TardisFM9matedfog2_pop.txt
52	1	0	fog2Mated	M9	0mM	Tardis	F	Sept14TardisFM9matedfog2_pop.txt
53	1	0	fog2Mated	M9	0mM	Tardis	F	Sept14TardisFM9matedfog2_pop.txt
55	1	0	fog2Mated	M9	0mM	Tardis	F	Sept14TardisFM9matedfog2_pop.txt
56	1	0	fog2Mated	M9	0mM	Tardis	F	Sept14TardisFM9matedfog2_pop.txt
58	1	0	fog2Mated	M9	0mM	Tardis	F	Sept14TardisFM9matedfog2_pop.txt

## Sheet: Oxidative Stress
Death call (hrs)	# Death Calls	Censor	Strain	Condition	Concentration	Scanner	Stress-Chip Lane	MATLAB output file
7	1	0	fog2	H2O2	0.75mM	Sulaco	E	April11SulacoEPoint75mMH2O2_pop.txt
7	1	0	fog2	H2O2	0.75mM	Sulaco	E	April11SulacoEPoint75mMH2O2_pop.txt
7	1	0	fog2	H2O2	0.75mM	Sulaco	E	April11SulacoEPoint75mMH2O2_pop.txt
7	1	0	fog2	H2O2	0.75mM	Sulaco	E	April11SulacoEPoint75mMH2O2_pop.txt
8	1	0	fog2	H2O2	0.75mM	Sulaco	E	April11SulacoEPoint75mMH2O2_pop.txt
8	1	0	fog2	H2O2	0.75mM	Sulaco	E	April11SulacoEPoint75mMH2O2_pop.txt
8	1	0	fog2	H2O2	0.75mM	Sulaco	E	April11SulacoEPoint75mMH2O2_pop.txt
9	1	0	fog2	H2O2	0.75mM	Sulaco	E	April11SulacoEPoint75mMH2O2_pop.txt
9	1	0	fog2	H2O2	0.75mM	Sulaco	E	April11SulacoEPoint75mMH2O2_pop.txt
9	1	0	fog2	H2O2	0.75mM	Sulaco	E	April11SulacoEPoint75mMH2O2_pop.txt
9	1	0	fog2	H2O2	0.75mM	Sulaco	E	April11SulacoEPoint75mMH2O2_pop.txt
10	1	0	fog2	H2O2	0.75mM	Sulaco	E	April11SulacoEPoint75mMH2O2_pop.txt
10	1	0	fog2	H2O2	0.75mM	Sulaco	E	April11SulacoEPoint75mMH2O2_pop.txt
11	1	0	fog2	H2O2	0.75mM	Sulaco	E	April11SulacoEPoint75mMH2O2_pop.txt
12	1	0	fog2	H2O2	0.75mM	Sulaco	E	April11SulacoEPoint75mMH2O2_pop.txt
12	1	0	fog2	H2O2	0.75mM	Sulaco	E	April11SulacoEPoint75mMH2O2_pop.txt
13	1	0	fog2	H2O2	0.75mM	Sulaco	E	April11SulacoEPoint75mMH2O2_pop.txt
13	1	0	fog2	H2O2	0.75mM	Sulaco	E	April11SulacoEPoint75mMH2O2_pop.txt
16	1	0	fog2	H2O2	0.75mM	Sulaco	E	April11SulacoEPoint75mMH2O2_pop.txt
20	1	0	fog2	H2O2	0.75mM	Sulaco	E	April11SulacoEPoint75mMH2O2_pop.txt
21	1	0	fog2	H2O2	0.75mM	Sulaco	E	April11SulacoEPoint75mMH2O2_pop.txt
21	1	0	fog2	H2O2	0.75mM	Sulaco	E	April11SulacoEPoint75mMH2O2_pop.txt
24	1	0	fog2	H2O2	0.75mM	Sulaco	E	April11SulacoEPoint75mMH2O2_pop.txt
27	1	0	fog2	H2O2	0.75mM	Sulaco	E	April11SulacoEPoint75mMH2O2_pop.txt
70	0	1	fog2	H2O2	0.75mM	Sulaco	F	April11SulacoFpoint75mMH2O2_pop.txt
71	0	1	fog2	H2O2	0.5mM	Sulaco	G	April11SulacoGpoint5H2O2_pop.txt
70	0	1	fog2	H2O2	1mM	Sulaco	H	April11SulacoH1mMH2O2_pop.txt
16	1	0	fog2	H2O2	0.5mM	Sulaco	H	April11SulacoIpoint5mMH2O2_pop.txt
27	1	0	fog2	H2O2	0.5mM	Sulaco	H	April11SulacoIpoint5mMH2O2_pop.txt
28	1	0	fog2	H2O2	0.5mM	Sulaco	H	April11SulacoIpoint5mMH2O2_pop.txt
31	1	0	fog2	H2O2	0.5mM	Sulaco	H	April11SulacoIpoint5mMH2O2_pop.txt
31	1	0	fog2	H2O2	0.5mM	Sulaco	H	April11SulacoIpoint5mMH2O2_pop.txt
33	1	0	fog2	H2O2	0.5mM	Sulaco	H	April11SulacoIpoint5mMH2O2_pop.txt
33	1	0	fog2	H2O2	0.5mM	Sulaco	H	April11SulacoIpoint5mMH2O2_pop.txt
33	1	0	fog2	H2O2	0.5mM	Sulaco	H	April11SulacoIpoint5mMH2O2_pop.txt
37	1	0	fog2	H2O2	0.5mM	Sulaco	H	April11SulacoIpoint5mMH2O2_pop.txt
37	1	0	fog2	H2O2	0.5mM	Sulaco	H	April11SulacoIpoint5mMH2O2_pop.txt
40	1	0	fog2	H2O2	0.5mM	Sulaco	H	April11SulacoIpoint5mMH2O2_pop.txt
40	1	0	fog2	H2O2	0.5mM	Sulaco	H	April11SulacoIpoint5mMH2O2_pop.txt
41	1	0	fog2	H2O2	0.5mM	Sulaco	H	April11SulacoIpoint5mMH2O2_pop.txt
41	1	0	fog2	H2O2	0.5mM	Sulaco	H	April11SulacoIpoint5mMH2O2_pop.txt
41	1	0	fog2	H2O2	0.5mM	Sulaco	H	April11SulacoIpoint5mMH2O2_pop.txt
42	1	0	fog2	H2O2	0.5mM	Sulaco	H	April11SulacoIpoint5mMH2O2_pop.txt
43	1	0	fog2	H2O2	0.5mM	Sulaco	H	April11SulacoIpoint5mMH2O2_pop.txt
43	1	0	fog2	H2O2	0.5mM	Sulaco	H	April11SulacoIpoint5mMH2O2_pop.txt
44	1	0	fog2	H2O2	0.5mM	Sulaco	H	April11SulacoIpoint5mMH2O2_pop.txt
45	1	0	fog2	H2O2	0.5mM	Sulaco	H	April11SulacoIpoint5mMH2O2_pop.txt
45	1	0	fog2	H2O2	0.5mM	Sulaco	H	April11SulacoIpoint5mMH2O2_pop.txt
45	1	0	fog2	H2O2	0.5mM	Sulaco	H	April11SulacoIpoint5mMH2O2_pop.txt
49	1	0	fog2	H2O2	0.5mM	Sulaco	H	April11SulacoIpoint5mMH2O2_pop.txt
49	1	0	fog2	H2O2	0.5mM	Sulaco	H	April11SulacoIpoint5mMH2O2_pop.txt
50	1	0	fog2	H2O2	0.5mM	Sulaco	H	April11SulacoIpoint5mMH2O2_pop.txt
50	1	0	fog2	H2O2	0.5mM	Sulaco	H	April11SulacoIpoint5mMH2O2_pop.txt
53	1	0	fog2	H2O2	0.5mM	Sulaco	H	April11SulacoIpoint5mMH2O2_pop.txt
59	1	0	fog2	H2O2	0.5mM	Sulaco	H	April11SulacoIpoint5mMH2O2_pop.txt
72	0	1	fog2	H2O2	0.5mM	Franklin	A	April28FranklinApoint5mMH202_pop.txt
72	0	1	fog2	H2O2	0.5mM	Franklin	D	April28FranklinDpoint5mMH202_pop.txt
3	1	0	fog2	H2O2	0.25mM	Franklin	B	Dec12FranklinBpoint25h202fog2_pop.txt
3	1	0	fog2	H2O2	0.25mM	Franklin	B	Dec12FranklinBpoint25h202fog2_pop.txt
42	1	0	fog2	H2O2	0.25mM	Franklin	B	Dec12FranklinBpoint25h202fog2_pop.txt
42	1	0	fog2	H2O2	0.25mM	Franklin	B	Dec12FranklinBpoint25h202fog2_pop.txt
45	1	0	fog2	H2O2	0.25mM	Franklin	B	Dec12FranklinBpoint25h202fog2_pop.txt
45	1	0	fog2	H2O2	0.25mM	Franklin	B	Dec12FranklinBpoint25h202fog2_pop.txt
48	1	0	fog2	H2O2	0.25mM	Franklin	B	Dec12FranklinBpoint25h202fog2_pop.txt
55	1	0	fog2	H2O2	0.25mM	Franklin	B	Dec12FranklinBpoint25h202fog2_pop.txt
55	1	0	fog2	H2O2	0.25mM	Franklin	B	Dec12FranklinBpoint25h202fog2_pop.txt
58	1	0	fog2	H2O2	0.25mM	Franklin	B	Dec12FranklinBpoint25h202fog2_pop.txt
60	1	0	fog2	H2O2	0.25mM	Franklin	B	Dec12FranklinBpoint25h202fog2_pop.txt
60	1	0	fog2	H2O2	0.25mM	Franklin	B	Dec12FranklinBpoint25h202fog2_pop.txt
61	1	0	fog2	H2O2	0.25mM	Franklin	B	Dec12FranklinBpoint25h202fog2_pop.txt
61	1	0	fog2	H2O2	0.25mM	Franklin	B	Dec12FranklinBpoint25h202fog2_pop.txt
62	1	0	fog2	H2O2	0.25mM	Franklin	B	Dec12FranklinBpoint25h202fog2_pop.txt
71	1	0	fog2	H2O2	0.25mM	Franklin	B	Dec12FranklinBpoint25h202fog2_pop.txt
71	1	0	fog2	H2O2	0.25mM	Franklin	B	Dec12FranklinBpoint25h202fog2_pop.txt
71	1	0	fog2	H2O2	0.25mM	Franklin	B	Dec12FranklinBpoint25h202fog2_pop.txt
77	1	0	fog2	H2O2	0.25mM	Franklin	B	Dec12FranklinBpoint25h202fog2_pop.txt
77	1	0	fog2	H2O2	0.25mM	Franklin	B	Dec12FranklinBpoint25h202fog2_pop.txt
77	1	0	fog2	H2O2	0.25mM	Franklin	B	Dec12FranklinBpoint25h202fog2_pop.txt
77	1	0	fog2	H2O2	0.25mM	Franklin	B	Dec12FranklinBpoint25h202fog2_pop.txt
82	1	0	fog2	H2O2	0.25mM	Franklin	B	Dec12FranklinBpoint25h202fog2_pop.txt
84	1	0	fog2	H2O2	0.25mM	Franklin	B	Dec12FranklinBpoint25h202fog2_pop.txt
84	1	0	fog2	H2O2	0.25mM	Franklin	B	Dec12FranklinBpoint25h202fog2_pop.txt
86	1	0	fog2	H2O2	0.25mM	Franklin	B	Dec12FranklinBpoint25h202fog2_pop.txt
86	1	0	fog2	H2O2	0.25mM	Franklin	B	Dec12FranklinBpoint25h202fog2_pop.txt
99	1	0	fog2	H2O2	0.25mM	Franklin	B	Dec12FranklinBpoint25h202fog2_pop.txt
107	1	0	fog2	H2O2	0.25mM	Franklin	B	Dec12FranklinBpoint25h202fog2_pop.txt
109	1	0	fog2	H2O2	0.25mM	Franklin	B	Dec12FranklinBpoint25h202fog2_pop.txt
109	1	0	fog2	H2O2	0.25mM	Franklin	B	Dec12FranklinBpoint25h202fog2_pop.txt
113	1	0	fog2	H2O2	0.25mM	Franklin	B	Dec12FranklinBpoint25h202fog2_pop.txt
115	1	0	fog2	H2O2	0.25mM	Franklin	B	Dec12FranklinBpoint25h202fog2_pop.txt
119	1	0	fog2	H2O2	0.25mM	Franklin	B	Dec12FranklinBpoint25h202fog2_pop.txt
119	1	0	fog2	H2O2	0.25mM	Franklin	B	Dec12FranklinBpoint25h202fog2_pop.txt
123	1	0	fog2	H2O2	0.25mM	Franklin	B	Dec12FranklinBpoint25h202fog2_pop.txt
123	1	0	fog2	H2O2	0.25mM	Franklin	B	Dec12FranklinBpoint25h202fog2_pop.txt
138	1	0	fog2	H2O2	0.25mM	Franklin	B	Dec12FranklinBpoint25h202fog2_pop.txt
138	1	0	fog2	H2O2	0.25mM	Franklin	B	Dec12FranklinBpoint25h202fog2_pop.txt
142	1	0	fog2	H2O2	0.25mM	Franklin	B	Dec12FranklinBpoint25h202fog2_pop.txt
142	1	0	fog2	H2O2	0.25mM	Franklin	B	Dec12FranklinBpoint25h202fog2_pop.txt
167	0	1	fog2	H2O2	0.25mM	Franklin	B	Dec12FranklinBpoint25h202fog2_pop.txt
167	0	1	fog2	H2O2	0.25mM	Franklin	B	Dec12FranklinBpoint25h202fog2_pop.txt
167	0	1	fog2	H2O2	0.25mM	Franklin	B	Dec12FranklinBpoint25h202fog2_pop.txt
167	0	1	fog2	H2O2	0.25mM	Franklin	B	Dec12FranklinBpoint25h202fog2_pop.txt
8	1	0	fog2	H2O2	0.25mM	Franklin	D	Dec12FranklinDpoint25h202fog2_pop.txt
9	1	0	fog2	H2O2	0.25mM	Franklin	D	Dec12FranklinDpoint25h202fog2_pop.txt
15	1	0	fog2	H2O2	0.25mM	Franklin	D	Dec12FranklinDpoint25h202fog2_pop.txt
32	1	0	fog2	H2O2	0.25mM	Franklin	D	Dec12FranklinDpoint25h202fog2_pop.txt
46	1	0	fog2	H2O2	0.25mM	Franklin	D	Dec12FranklinDpoint25h202fog2_pop.txt
48	1	0	fog2	H2O2	0.25mM	Franklin	D	Dec12FranklinDpoint25h202fog2_pop.txt
48	1	0	fog2	H2O2	0.25mM	Franklin	D	Dec12FranklinDpoint25h202fog2_pop.txt
60	1	0	fog2	H2O2	0.25mM	Franklin	D	Dec12FranklinDpoint25h202fog2_pop.txt
69	1	0	fog2	H2O2	0.25mM	Franklin	D	Dec12FranklinDpoint25h202fog2_pop.txt
73	1	0	fog2	H2O2	0.25mM	Franklin	D	Dec12FranklinDpoint25h202fog2_pop.txt
73	1	0	fog2	H2O2	0.25mM	Franklin	D	Dec12FranklinDpoint25h202fog2_pop.txt
73	1	0	fog2	H2O2	0.25mM	Franklin	D	Dec12FranklinDpoint25h202fog2_pop.txt
73	1	0	fog2	H2O2	0.25mM	Franklin	D	Dec12FranklinDpoint25h202fog2_pop.txt
75	1	0	fog2	H2O2	0.25mM	Franklin	D	Dec12FranklinDpoint25h202fog2_pop.txt
76	1	0	fog2	H2O2	0.25mM	Franklin	D	Dec12FranklinDpoint25h202fog2_pop.txt
77	1	0	fog2	H2O2	0.25mM	Franklin	D	Dec12FranklinDpoint25h202fog2_pop.txt
80	1	0	fog2	H2O2	0.25mM	Franklin	D	Dec12FranklinDpoint25h202fog2_pop.txt
80	1	0	fog2	H2O2	0.25mM	Franklin	D	Dec12FranklinDpoint25h202fog2_pop.txt
82	1	0	fog2	H2O2	0.25mM	Franklin	D	Dec12FranklinDpoint25h202fog2_pop.txt
86	1	0	fog2	H2O2	0.25mM	Franklin	D	Dec12FranklinDpoint25h202fog2_pop.txt
86	1	0	fog2	H2O2	0.25mM	Franklin	D	Dec12FranklinDpoint25h202fog2_pop.txt
87	1	0	fog2	H2O2	0.25mM	Franklin	D	Dec12FranklinDpoint25h202fog2_pop.txt
91	1	0	fog2	H2O2	0.25mM	Franklin	D	Dec12FranklinDpoint25h202fog2_pop.txt
92	1	0	fog2	H2O2	0.25mM	Franklin	D	Dec12FranklinDpoint25h202fog2_pop.txt
95	1	0	fog2	H2O2	0.25mM	Franklin	D	Dec12FranklinDpoint25h202fog2_pop.txt
95	1	0	fog2	H2O2	0.25mM	Franklin	D	Dec12FranklinDpoint25h202fog2_pop.txt
95	1	0	fog2	H2O2	0.25mM	Franklin	D	Dec12FranklinDpoint25h202fog2_pop.txt
97	1	0	fog2	H2O2	0.25mM	Franklin	D	Dec12FranklinDpoint25h202fog2_pop.txt
97	1	0	fog2	H2O2	0.25mM	Franklin	D	Dec12FranklinDpoint25h202fog2_pop.txt
98	1	0	fog2	H2O2	0.25mM	Franklin	D	Dec12FranklinDpoint25h202fog2_pop.txt
99	1	0	fog2	H2O2	0.25mM	Franklin	D	Dec12FranklinDpoint25h202fog2_pop.txt
102	1	0	fog2	H2O2	0.25mM	Franklin	D	Dec12FranklinDpoint25h202fog2_pop.txt
104	1	0	fog2	H2O2	0.25mM	Franklin	D	Dec12FranklinDpoint25h202fog2_pop.txt
104	1	0	fog2	H2O2	0.25mM	Franklin	D	Dec12FranklinDpoint25h202fog2_pop.txt
104	1	0	fog2	H2O2	0.25mM	Franklin	D	Dec12FranklinDpoint25h202fog2_pop.txt
104	1	0	fog2	H2O2	0.25mM	Franklin	D	Dec12FranklinDpoint25h202fog2_pop.txt
106	1	0	fog2	H2O2	0.25mM	Franklin	D	Dec12FranklinDpoint25h202fog2_pop.txt
110	1	0	fog2	H2O2	0.25mM	Franklin	D	Dec12FranklinDpoint25h202fog2_pop.txt
111	1	0	fog2	H2O2	0.25mM	Franklin	D	Dec12FranklinDpoint25h202fog2_pop.txt
114	1	0	fog2	H2O2	0.25mM	Franklin	D	Dec12FranklinDpoint25h202fog2_pop.txt
115	1	0	fog2	H2O2	0.25mM	Franklin	D	Dec12FranklinDpoint25h202fog2_pop.txt
117	1	0	fog2	H2O2	0.25mM	Franklin	D	Dec12FranklinDpoint25h202fog2_pop.txt
117	1	0	fog2	H2O2	0.25mM	Franklin	D	Dec12FranklinDpoint25h202fog2_pop.txt
120	1	0	fog2	H2O2	0.25mM	Franklin	D	Dec12FranklinDpoint25h202fog2_pop.txt
128	1	0	fog2	H2O2	0.25mM	Franklin	D	Dec12FranklinDpoint25h202fog2_pop.txt
138	1	0	fog2	H2O2	0.25mM	Franklin	D	Dec12FranklinDpoint25h202fog2_pop.txt
153	1	0	fog2	H2O2	0.25mM	Franklin	D	Dec12FranklinDpoint25h202fog2_pop.txt
160	1	0	fog2	H2O2	0.25mM	Franklin	D	Dec12FranklinDpoint25h202fog2_pop.txt
166	1	0	fog2	H2O2	0.25mM	Franklin	D	Dec12FranklinDpoint25h202fog2_pop.txt
166	1	0	fog2	H2O2	0.25mM	Franklin	D	Dec12FranklinDpoint25h202fog2_pop.txt
166	1	0	fog2	H2O2	0.25mM	Franklin	D	Dec12FranklinDpoint25h202fog2_pop.txt
167	0	1	fog2	H2O2	0.25mM	Franklin	D	Dec12FranklinDpoint25h202fog2_pop.txt
4	1	0	fog2	H2O2	0.25mM	Franklin	I	Dec12FranklinIpoint25h202fog2_pop.txt
4	1	0	fog2	H2O2	0.25mM	Franklin	I	Dec12FranklinIpoint25h202fog2_pop.txt
8	1	0	fog2	H2O2	0.25mM	Franklin	I	Dec12FranklinIpoint25h202fog2_pop.txt
45	1	0	fog2	H2O2	0.25mM	Franklin	I	Dec12FranklinIpoint25h202fog2_pop.txt
45	1	0	fog2	H2O2	0.25mM	Franklin	I	Dec12FranklinIpoint25h202fog2_pop.txt
47	1	0	fog2	H2O2	0.25mM	Franklin	I	Dec12FranklinIpoint25h202fog2_pop.txt
47	1	0	fog2	H2O2	0.25mM	Franklin	I	Dec12FranklinIpoint25h202fog2_pop.txt
67	1	0	fog2	H2O2	0.25mM	Franklin	I	Dec12FranklinIpoint25h202fog2_pop.txt
67	1	0	fog2	H2O2	0.25mM	Franklin	I	Dec12FranklinIpoint25h202fog2_pop.txt
69	1	0	fog2	H2O2	0.25mM	Franklin	I	Dec12FranklinIpoint25h202fog2_pop.txt
71	1	0	fog2	H2O2	0.25mM	Franklin	I	Dec12FranklinIpoint25h202fog2_pop.txt
71	1	0	fog2	H2O2	0.25mM	Franklin	I	Dec12FranklinIpoint25h202fog2_pop.txt
77	1	0	fog2	H2O2	0.25mM	Franklin	I	Dec12FranklinIpoint25h202fog2_pop.txt
80	1	0	fog2	H2O2	0.25mM	Franklin	I	Dec12FranklinIpoint25h202fog2_pop.txt
80	1	0	fog2	H2O2	0.25mM	Franklin	I	Dec12FranklinIpoint25h202fog2_pop.txt
81	1	0	fog2	H2O2	0.25mM	Franklin	I	Dec12FranklinIpoint25h202fog2_pop.txt
81	1	0	fog2	H2O2	0.25mM	Franklin	I	Dec12FranklinIpoint25h202fog2_pop.txt
81	1	0	fog2	H2O2	0.25mM	Franklin	I	Dec12FranklinIpoint25h202fog2_pop.txt
92	1	0	fog2	H2O2	0.25mM	Franklin	I	Dec12FranklinIpoint25h202fog2_pop.txt
92	1	0	fog2	H2O2	0.25mM	Franklin	I	Dec12FranklinIpoint25h202fog2_pop.txt
94	1	0	fog2	H2O2	0.25mM	Franklin	I	Dec12FranklinIpoint25h202fog2_pop.txt
94	1	0	fog2	H2O2	0.25mM	Franklin	I	Dec12FranklinIpoint25h202fog2_pop.txt
94	1	0	fog2	H2O2	0.25mM	Franklin	I	Dec12FranklinIpoint25h202fog2_pop.txt
94	1	0	fog2	H2O2	0.25mM	Franklin	I	Dec12FranklinIpoint25h202fog2_pop.txt
100	1	0	fog2	H2O2	0.25mM	Franklin	I	Dec12FranklinIpoint25h202fog2_pop.txt
100	1	0	fog2	H2O2	0.25mM	Franklin	I	Dec12FranklinIpoint25h202fog2_pop.txt
105	1	0	fog2	H2O2	0.25mM	Franklin	I	Dec12FranklinIpoint25h202fog2_pop.txt
105	1	0	fog2	H2O2	0.25mM	Franklin	I	Dec12FranklinIpoint25h202fog2_pop.txt
116	1	0	fog2	H2O2	0.25mM	Franklin	I	Dec12FranklinIpoint25h202fog2_pop.txt
116	1	0	fog2	H2O2	0.25mM	Franklin	I	Dec12FranklinIpoint25h202fog2_pop.txt
118	1	0	fog2	H2O2	0.25mM	Franklin	I	Dec12FranklinIpoint25h202fog2_pop.txt
118	1	0	fog2	H2O2	0.25mM	Franklin	I	Dec12FranklinIpoint25h202fog2_pop.txt
118	1	0	fog2	H2O2	0.25mM	Franklin	I	Dec12FranklinIpoint25h202fog2_pop.txt
125	1	0	fog2	H2O2	0.25mM	Franklin	I	Dec12FranklinIpoint25h202fog2_pop.txt
129	1	0	fog2	H2O2	0.25mM	Franklin	I	Dec12FranklinIpoint25h202fog2_pop.txt
133	1	0	fog2	H2O2	0.25mM	Franklin	I	Dec12FranklinIpoint25h202fog2_pop.txt
146	1	0	fog2	H2O2	0.25mM	Franklin	I	Dec12FranklinIpoint25h202fog2_pop.txt
146	1	0	fog2	H2O2	0.25mM	Franklin	I	Dec12FranklinIpoint25h202fog2_pop.txt
155	1	0	fog2	H2O2	0.25mM	Franklin	I	Dec12FranklinIpoint25h202fog2_pop.txt
22	1	0	fog2	H2O2	0.25mM	Sulaco	A	Dec22SulacoApoint25H202fog2_pop.txt
24	1	0	fog2	H2O2	0.25mM	Sulaco	A	Dec22SulacoApoint25H202fog2_pop.txt
35	1	0	fog2	H2O2	0.25mM	Sulaco	A	Dec22SulacoApoint25H202fog2_pop.txt
37	1	0	fog2	H2O2	0.25mM	Sulaco	A	Dec22SulacoApoint25H202fog2_pop.txt
46	1	0	fog2	H2O2	0.25mM	Sulaco	A	Dec22SulacoApoint25H202fog2_pop.txt
47	1	0	fog2	H2O2	0.25mM	Sulaco	A	Dec22SulacoApoint25H202fog2_pop.txt
50	1	0	fog2	H2O2	0.25mM	Sulaco	A	Dec22SulacoApoint25H202fog2_pop.txt
51	1	0	fog2	H2O2	0.25mM	Sulaco	A	Dec22SulacoApoint25H202fog2_pop.txt
54	1	0	fog2	H2O2	0.25mM	Sulaco	A	Dec22SulacoApoint25H202fog2_pop.txt
55	1	0	fog2	H2O2	0.25mM	Sulaco	A	Dec22SulacoApoint25H202fog2_pop.txt
56	1	0	fog2	H2O2	0.25mM	Sulaco	A	Dec22SulacoApoint25H202fog2_pop.txt
59	1	0	fog2	H2O2	0.25mM	Sulaco	A	Dec22SulacoApoint25H202fog2_pop.txt
59	1	0	fog2	H2O2	0.25mM	Sulaco	A	Dec22SulacoApoint25H202fog2_pop.txt
64	1	0	fog2	H2O2	0.25mM	Sulaco	A	Dec22SulacoApoint25H202fog2_pop.txt
65	1	0	fog2	H2O2	0.25mM	Sulaco	A	Dec22SulacoApoint25H202fog2_pop.txt
66	1	0	fog2	H2O2	0.25mM	Sulaco	A	Dec22SulacoApoint25H202fog2_pop.txt
67	1	0	fog2	H2O2	0.25mM	Sulaco	A	Dec22SulacoApoint25H202fog2_pop.txt
69	1	0	fog2	H2O2	0.25mM	Sulaco	A	Dec22SulacoApoint25H202fog2_pop.txt
70	1	0	fog2	H2O2	0.25mM	Sulaco	A	Dec22SulacoApoint25H202fog2_pop.txt
70	1	0	fog2	H2O2	0.25mM	Sulaco	A	Dec22SulacoApoint25H202fog2_pop.txt
70	1	0	fog2	H2O2	0.25mM	Sulaco	A	Dec22SulacoApoint25H202fog2_pop.txt
72	1	0	fog2	H2O2	0.25mM	Sulaco	A	Dec22SulacoApoint25H202fog2_pop.txt
73	1	0	fog2	H2O2	0.25mM	Sulaco	A	Dec22SulacoApoint25H202fog2_pop.txt
74	1	0	fog2	H2O2	0.25mM	Sulaco	A	Dec22SulacoApoint25H202fog2_pop.txt
75	1	0	fog2	H2O2	0.25mM	Sulaco	A	Dec22SulacoApoint25H202fog2_pop.txt
75	1	0	fog2	H2O2	0.25mM	Sulaco	A	Dec22SulacoApoint25H202fog2_pop.txt
76	1	0	fog2	H2O2	0.25mM	Sulaco	A	Dec22SulacoApoint25H202fog2_pop.txt
78	1	0	fog2	H2O2	0.25mM	Sulaco	A	Dec22SulacoApoint25H202fog2_pop.txt
81	1	0	fog2	H2O2	0.25mM	Sulaco	A	Dec22SulacoApoint25H202fog2_pop.txt
87	1	0	fog2	H2O2	0.25mM	Sulaco	A	Dec22SulacoApoint25H202fog2_pop.txt
87	1	0	fog2	H2O2	0.25mM	Sulaco	A	Dec22SulacoApoint25H202fog2_pop.txt
91	1	0	fog2	H2O2	0.25mM	Sulaco	A	Dec22SulacoApoint25H202fog2_pop.txt
93	1	0	fog2	H2O2	0.25mM	Sulaco	A	Dec22SulacoApoint25H202fog2_pop.txt
96	1	0	fog2	H2O2	0.25mM	Sulaco	A	Dec22SulacoApoint25H202fog2_pop.txt
99	1	0	fog2	H2O2	0.25mM	Sulaco	A	Dec22SulacoApoint25H202fog2_pop.txt
100	1	0	fog2	H2O2	0.25mM	Sulaco	A	Dec22SulacoApoint25H202fog2_pop.txt
119	1	0	fog2	H2O2	0.25mM	Sulaco	A	Dec22SulacoApoint25H202fog2_pop.txt
124	1	0	fog2	H2O2	0.25mM	Sulaco	A	Dec22SulacoApoint25H202fog2_pop.txt
38	1	0	fog2	H2O2	0.25mM	Sulaco	D	Dec22SulacoDpoint25H202fog2_pop.txt
40	1	0	fog2	H2O2	0.25mM	Sulaco	D	Dec22SulacoDpoint25H202fog2_pop.txt
48	1	0	fog2	H2O2	0.25mM	Sulaco	D	Dec22SulacoDpoint25H202fog2_pop.txt
48	1	0	fog2	H2O2	0.25mM	Sulaco	D	Dec22SulacoDpoint25H202fog2_pop.txt
50	1	0	fog2	H2O2	0.25mM	Sulaco	D	Dec22SulacoDpoint25H202fog2_pop.txt
57	1	0	fog2	H2O2	0.25mM	Sulaco	D	Dec22SulacoDpoint25H202fog2_pop.txt
57	1	0	fog2	H2O2	0.25mM	Sulaco	D	Dec22SulacoDpoint25H202fog2_pop.txt
60	1	0	fog2	H2O2	0.25mM	Sulaco	D	Dec22SulacoDpoint25H202fog2_pop.txt
60	1	0	fog2	H2O2	0.25mM	Sulaco	D	Dec22SulacoDpoint25H202fog2_pop.txt
61	1	0	fog2	H2O2	0.25mM	Sulaco	D	Dec22SulacoDpoint25H202fog2_pop.txt
65	1	0	fog2	H2O2	0.25mM	Sulaco	D	Dec22SulacoDpoint25H202fog2_pop.txt
66	1	0	fog2	H2O2	0.25mM	Sulaco	D	Dec22SulacoDpoint25H202fog2_pop.txt
67	1	0	fog2	H2O2	0.25mM	Sulaco	D	Dec22SulacoDpoint25H202fog2_pop.txt
67	1	0	fog2	H2O2	0.25mM	Sulaco	D	Dec22SulacoDpoint25H202fog2_pop.txt
70	1	0	fog2	H2O2	0.25mM	Sulaco	D	Dec22SulacoDpoint25H202fog2_pop.txt
70	1	0	fog2	H2O2	0.25mM	Sulaco	D	Dec22SulacoDpoint25H202fog2_pop.txt
74	1	0	fog2	H2O2	0.25mM	Sulaco	D	Dec22SulacoDpoint25H202fog2_pop.txt
74	1	0	fog2	H2O2	0.25mM	Sulaco	D	Dec22SulacoDpoint25H202fog2_pop.txt
74	1	0	fog2	H2O2	0.25mM	Sulaco	D	Dec22SulacoDpoint25H202fog2_pop.txt
74	1	0	fog2	H2O2	0.25mM	Sulaco	D	Dec22SulacoDpoint25H202fog2_pop.txt
75	1	0	fog2	H2O2	0.25mM	Sulaco	D	Dec22SulacoDpoint25H202fog2_pop.txt
75	1	0	fog2	H2O2	0.25mM	Sulaco	D	Dec22SulacoDpoint25H202fog2_pop.txt
77	1	0	fog2	H2O2	0.25mM	Sulaco	D	Dec22SulacoDpoint25H202fog2_pop.txt
77	1	0	fog2	H2O2	0.25mM	Sulaco	D	Dec22SulacoDpoint25H202fog2_pop.txt
77	1	0	fog2	H2O2	0.25mM	Sulaco	D	Dec22SulacoDpoint25H202fog2_pop.txt
77	1	0	fog2	H2O2	0.25mM	Sulaco	D	Dec22SulacoDpoint25H202fog2_pop.txt
78	1	0	fog2	H2O2	0.25mM	Sulaco	D	Dec22SulacoDpoint25H202fog2_pop.txt
80	1	0	fog2	H2O2	0.25mM	Sulaco	D	Dec22SulacoDpoint25H202fog2_pop.txt
89	1	0	fog2	H2O2	0.25mM	Sulaco	D	Dec22SulacoDpoint25H202fog2_pop.txt
94	1	0	fog2	H2O2	0.25mM	Sulaco	D	Dec22SulacoDpoint25H202fog2_pop.txt
98	1	0	fog2	H2O2	0.25mM	Sulaco	D	Dec22SulacoDpoint25H202fog2_pop.txt
50	1	0	fog2	H2O2	0.25mM	Sulaco	I	Dec22SulacoIpoint25H202fog2_pop.txt
50	1	0	fog2	H2O2	0.25mM	Sulaco	I	Dec22SulacoIpoint25H202fog2_pop.txt
55	1	0	fog2	H2O2	0.25mM	Sulaco	I	Dec22SulacoIpoint25H202fog2_pop.txt
56	1	0	fog2	H2O2	0.25mM	Sulaco	I	Dec22SulacoIpoint25H202fog2_pop.txt
57	1	0	fog2	H2O2	0.25mM	Sulaco	I	Dec22SulacoIpoint25H202fog2_pop.txt
59	1	0	fog2	H2O2	0.25mM	Sulaco	I	Dec22SulacoIpoint25H202fog2_pop.txt
59	1	0	fog2	H2O2	0.25mM	Sulaco	I	Dec22SulacoIpoint25H202fog2_pop.txt
60	1	0	fog2	H2O2	0.25mM	Sulaco	I	Dec22SulacoIpoint25H202fog2_pop.txt
61	1	0	fog2	H2O2	0.25mM	Sulaco	I	Dec22SulacoIpoint25H202fog2_pop.txt
61	1	0	fog2	H2O2	0.25mM	Sulaco	I	Dec22SulacoIpoint25H202fog2_pop.txt
62	1	0	fog2	H2O2	0.25mM	Sulaco	I	Dec22SulacoIpoint25H202fog2_pop.txt
64	1	0	fog2	H2O2	0.25mM	Sulaco	I	Dec22SulacoIpoint25H202fog2_pop.txt
65	1	0	fog2	H2O2	0.25mM	Sulaco	I	Dec22SulacoIpoint25H202fog2_pop.txt
65	1	0	fog2	H2O2	0.25mM	Sulaco	I	Dec22SulacoIpoint25H202fog2_pop.txt
66	1	0	fog2	H2O2	0.25mM	Sulaco	I	Dec22SulacoIpoint25H202fog2_pop.txt
67	1	0	fog2	H2O2	0.25mM	Sulaco	I	Dec22SulacoIpoint25H202fog2_pop.txt
69	1	0	fog2	H2O2	0.25mM	Sulaco	I	Dec22SulacoIpoint25H202fog2_pop.txt
70	1	0	fog2	H2O2	0.25mM	Sulaco	I	Dec22SulacoIpoint25H202fog2_pop.txt
70	1	0	fog2	H2O2	0.25mM	Sulaco	I	Dec22SulacoIpoint25H202fog2_pop.txt
72	1	0	fog2	H2O2	0.25mM	Sulaco	I	Dec22SulacoIpoint25H202fog2_pop.txt
72	1	0	fog2	H2O2	0.25mM	Sulaco	I	Dec22SulacoIpoint25H202fog2_pop.txt
72	1	0	fog2	H2O2	0.25mM	Sulaco	I	Dec22SulacoIpoint25H202fog2_pop.txt
73	1	0	fog2	H2O2	0.25mM	Sulaco	I	Dec22SulacoIpoint25H202fog2_pop.txt
73	1	0	fog2	H2O2	0.25mM	Sulaco	I	Dec22SulacoIpoint25H202fog2_pop.txt
74	1	0	fog2	H2O2	0.25mM	Sulaco	I	Dec22SulacoIpoint25H202fog2_pop.txt
74	1	0	fog2	H2O2	0.25mM	Sulaco	I	Dec22SulacoIpoint25H202fog2_pop.txt
75	1	0	fog2	H2O2	0.25mM	Sulaco	I	Dec22SulacoIpoint25H202fog2_pop.txt
75	1	0	fog2	H2O2	0.25mM	Sulaco	I	Dec22SulacoIpoint25H202fog2_pop.txt
77	1	0	fog2	H2O2	0.25mM	Sulaco	I	Dec22SulacoIpoint25H202fog2_pop.txt
77	1	0	fog2	H2O2	0.25mM	Sulaco	I	Dec22SulacoIpoint25H202fog2_pop.txt
77	1	0	fog2	H2O2	0.25mM	Sulaco	I	Dec22SulacoIpoint25H202fog2_pop.txt
77	1	0	fog2	H2O2	0.25mM	Sulaco	I	Dec22SulacoIpoint25H202fog2_pop.txt
78	1	0	fog2	H2O2	0.25mM	Sulaco	I	Dec22SulacoIpoint25H202fog2_pop.txt
78	1	0	fog2	H2O2	0.25mM	Sulaco	I	Dec22SulacoIpoint25H202fog2_pop.txt
80	1	0	fog2	H2O2	0.25mM	Sulaco	I	Dec22SulacoIpoint25H202fog2_pop.txt
80	1	0	fog2	H2O2	0.25mM	Sulaco	I	Dec22SulacoIpoint25H202fog2_pop.txt
80	1	0	fog2	H2O2	0.25mM	Sulaco	I	Dec22SulacoIpoint25H202fog2_pop.txt
81	1	0	fog2	H2O2	0.25mM	Sulaco	I	Dec22SulacoIpoint25H202fog2_pop.txt
81	1	0	fog2	H2O2	0.25mM	Sulaco	I	Dec22SulacoIpoint25H202fog2_pop.txt
81	1	0	fog2	H2O2	0.25mM	Sulaco	I	Dec22SulacoIpoint25H202fog2_pop.txt
82	1	0	fog2	H2O2	0.25mM	Sulaco	I	Dec22SulacoIpoint25H202fog2_pop.txt
82	1	0	fog2	H2O2	0.25mM	Sulaco	I	Dec22SulacoIpoint25H202fog2_pop.txt
83	1	0	fog2	H2O2	0.25mM	Sulaco	I	Dec22SulacoIpoint25H202fog2_pop.txt
83	1	0	fog2	H2O2	0.25mM	Sulaco	I	Dec22SulacoIpoint25H202fog2_pop.txt
84	1	0	fog2	H2O2	0.25mM	Sulaco	I	Dec22SulacoIpoint25H202fog2_pop.txt
85	1	0	fog2	H2O2	0.25mM	Sulaco	I	Dec22SulacoIpoint25H202fog2_pop.txt
86	1	0	fog2	H2O2	0.25mM	Sulaco	I	Dec22SulacoIpoint25H202fog2_pop.txt
86	1	0	fog2	H2O2	0.25mM	Sulaco	I	Dec22SulacoIpoint25H202fog2_pop.txt
86	1	0	fog2	H2O2	0.25mM	Sulaco	I	Dec22SulacoIpoint25H202fog2_pop.txt
87	1	0	fog2	H2O2	0.25mM	Sulaco	I	Dec22SulacoIpoint25H202fog2_pop.txt
88	1	0	fog2	H2O2	0.25mM	Sulaco	I	Dec22SulacoIpoint25H202fog2_pop.txt
95	1	0	fog2	H2O2	0.25mM	Sulaco	I	Dec22SulacoIpoint25H202fog2_pop.txt
167	0	1	fog2	H2O2	0.25mM	Sulaco	I	Dec22SulacoIpoint25H202fog2_pop.txt
167	0	1	fog2	H2O2	0.25mM	Sulaco	I	Dec22SulacoIpoint25H202fog2_pop.txt
20	1	0	fog2	H2O2	0.25mM	Sulaco	K	Dec22SulacoKpoint25H202fog2_pop.txt
20	1	0	fog2	H2O2	0.25mM	Sulaco	K	Dec22SulacoKpoint25H202fog2_pop.txt
21	1	0	fog2	H2O2	0.25mM	Sulaco	K	Dec22SulacoKpoint25H202fog2_pop.txt
22	1	0	fog2	H2O2	0.25mM	Sulaco	K	Dec22SulacoKpoint25H202fog2_pop.txt
26	1	0	fog2	H2O2	0.25mM	Sulaco	K	Dec22SulacoKpoint25H202fog2_pop.txt
35	1	0	fog2	H2O2	0.25mM	Sulaco	K	Dec22SulacoKpoint25H202fog2_pop.txt
40	1	0	fog2	H2O2	0.25mM	Sulaco	K	Dec22SulacoKpoint25H202fog2_pop.txt
42	1	0	fog2	H2O2	0.25mM	Sulaco	K	Dec22SulacoKpoint25H202fog2_pop.txt
44	1	0	fog2	H2O2	0.25mM	Sulaco	K	Dec22SulacoKpoint25H202fog2_pop.txt
47	1	0	fog2	H2O2	0.25mM	Sulaco	K	Dec22SulacoKpoint25H202fog2_pop.txt
51	1	0	fog2	H2O2	0.25mM	Sulaco	K	Dec22SulacoKpoint25H202fog2_pop.txt
51	1	0	fog2	H2O2	0.25mM	Sulaco	K	Dec22SulacoKpoint25H202fog2_pop.txt
52	1	0	fog2	H2O2	0.25mM	Sulaco	K	Dec22SulacoKpoint25H202fog2_pop.txt
56	1	0	fog2	H2O2	0.25mM	Sulaco	K	Dec22SulacoKpoint25H202fog2_pop.txt
56	1	0	fog2	H2O2	0.25mM	Sulaco	K	Dec22SulacoKpoint25H202fog2_pop.txt
56	1	0	fog2	H2O2	0.25mM	Sulaco	K	Dec22SulacoKpoint25H202fog2_pop.txt
56	1	0	fog2	H2O2	0.25mM	Sulaco	K	Dec22SulacoKpoint25H202fog2_pop.txt
56	1	0	fog2	H2O2	0.25mM	Sulaco	K	Dec22SulacoKpoint25H202fog2_pop.txt
59	1	0	fog2	H2O2	0.25mM	Sulaco	K	Dec22SulacoKpoint25H202fog2_pop.txt
60	1	0	fog2	H2O2	0.25mM	Sulaco	K	Dec22SulacoKpoint25H202fog2_pop.txt
60	1	0	fog2	H2O2	0.25mM	Sulaco	K	Dec22SulacoKpoint25H202fog2_pop.txt
61	1	0	fog2	H2O2	0.25mM	Sulaco	K	Dec22SulacoKpoint25H202fog2_pop.txt
61	1	0	fog2	H2O2	0.25mM	Sulaco	K	Dec22SulacoKpoint25H202fog2_pop.txt
62	1	0	fog2	H2O2	0.25mM	Sulaco	K	Dec22SulacoKpoint25H202fog2_pop.txt
62	1	0	fog2	H2O2	0.25mM	Sulaco	K	Dec22SulacoKpoint25H202fog2_pop.txt
63	1	0	fog2	H2O2	0.25mM	Sulaco	K	Dec22SulacoKpoint25H202fog2_pop.txt
65	1	0	fog2	H2O2	0.25mM	Sulaco	K	Dec22SulacoKpoint25H202fog2_pop.txt
66	1	0	fog2	H2O2	0.25mM	Sulaco	K	Dec22SulacoKpoint25H202fog2_pop.txt
66	1	0	fog2	H2O2	0.25mM	Sulaco	K	Dec22SulacoKpoint25H202fog2_pop.txt
66	1	0	fog2	H2O2	0.25mM	Sulaco	K	Dec22SulacoKpoint25H202fog2_pop.txt
66	1	0	fog2	H2O2	0.25mM	Sulaco	K	Dec22SulacoKpoint25H202fog2_pop.txt
67	1	0	fog2	H2O2	0.25mM	Sulaco	K	Dec22SulacoKpoint25H202fog2_pop.txt
68	1	0	fog2	H2O2	0.25mM	Sulaco	K	Dec22SulacoKpoint25H202fog2_pop.txt
72	1	0	fog2	H2O2	0.25mM	Sulaco	K	Dec22SulacoKpoint25H202fog2_pop.txt
77	1	0	fog2	H2O2	0.25mM	Sulaco	K	Dec22SulacoKpoint25H202fog2_pop.txt
81	1	0	fog2	H2O2	0.25mM	Sulaco	K	Dec22SulacoKpoint25H202fog2_pop.txt
82	1	0	fog2	H2O2	0.25mM	Sulaco	K	Dec22SulacoKpoint25H202fog2_pop.txt
83	1	0	fog2	H2O2	0.25mM	Sulaco	K	Dec22SulacoKpoint25H202fog2_pop.txt
83	1	0	fog2	H2O2	0.25mM	Sulaco	K	Dec22SulacoKpoint25H202fog2_pop.txt
85	1	0	fog2	H2O2	0.25mM	Sulaco	K	Dec22SulacoKpoint25H202fog2_pop.txt
86	1	0	fog2	H2O2	0.25mM	Sulaco	K	Dec22SulacoKpoint25H202fog2_pop.txt
88	1	0	fog2	H2O2	0.25mM	Sulaco	K	Dec22SulacoKpoint25H202fog2_pop.txt
89	1	0	fog2	H2O2	0.25mM	Sulaco	K	Dec22SulacoKpoint25H202fog2_pop.txt
91	1	0	fog2	H2O2	0.25mM	Sulaco	K	Dec22SulacoKpoint25H202fog2_pop.txt
3	1	0	fog2	H2O2	0.5mM	Franklin	A	July6FranklinApoint5h202_pop.txt
3	1	0	fog2	H2O2	0.5mM	Franklin	A	July6FranklinApoint5h202_pop.txt
3	1	0	fog2	H2O2	0.5mM	Franklin	A	July6FranklinApoint5h202_pop.txt
7	1	0	fog2	H2O2	0.5mM	Franklin	A	July6FranklinApoint5h202_pop.txt
7	1	0	fog2	H2O2	0.5mM	Franklin	A	July6FranklinApoint5h202_pop.txt
9	1	0	fog2	H2O2	0.5mM	Franklin	A	July6FranklinApoint5h202_pop.txt
9	1	0	fog2	H2O2	0.5mM	Franklin	A	July6FranklinApoint5h202_pop.txt
10	1	0	fog2	H2O2	0.5mM	Franklin	A	July6FranklinApoint5h202_pop.txt
11	1	0	fog2	H2O2	0.5mM	Franklin	A	July6FranklinApoint5h202_pop.txt
11	1	0	fog2	H2O2	0.5mM	Franklin	A	July6FranklinApoint5h202_pop.txt
11	1	0	fog2	H2O2	0.5mM	Franklin	A	July6FranklinApoint5h202_pop.txt
12	1	0	fog2	H2O2	0.5mM	Franklin	A	July6FranklinApoint5h202_pop.txt
12	1	0	fog2	H2O2	0.5mM	Franklin	A	July6FranklinApoint5h202_pop.txt
15	1	0	fog2	H2O2	0.5mM	Franklin	A	July6FranklinApoint5h202_pop.txt
17	1	0	fog2	H2O2	0.5mM	Franklin	A	July6FranklinApoint5h202_pop.txt
17	1	0	fog2	H2O2	0.5mM	Franklin	A	July6FranklinApoint5h202_pop.txt
17	1	0	fog2	H2O2	0.5mM	Franklin	A	July6FranklinApoint5h202_pop.txt
22	1	0	fog2	H2O2	0.5mM	Franklin	A	July6FranklinApoint5h202_pop.txt
30	1	0	fog2	H2O2	0.5mM	Franklin	A	July6FranklinApoint5h202_pop.txt
30	1	0	fog2	H2O2	0.5mM	Franklin	A	July6FranklinApoint5h202_pop.txt
30	1	0	fog2	H2O2	0.5mM	Franklin	A	July6FranklinApoint5h202_pop.txt
31	1	0	fog2	H2O2	0.5mM	Franklin	A	July6FranklinApoint5h202_pop.txt
32	1	0	fog2	H2O2	0.5mM	Franklin	A	July6FranklinApoint5h202_pop.txt
34	1	0	fog2	H2O2	0.5mM	Franklin	A	July6FranklinApoint5h202_pop.txt
37	1	0	fog2	H2O2	0.5mM	Franklin	A	July6FranklinApoint5h202_pop.txt
38	1	0	fog2	H2O2	0.5mM	Franklin	A	July6FranklinApoint5h202_pop.txt
39	1	0	fog2	H2O2	0.5mM	Franklin	A	July6FranklinApoint5h202_pop.txt
39	1	0	fog2	H2O2	0.5mM	Franklin	A	July6FranklinApoint5h202_pop.txt
40	1	0	fog2	H2O2	0.5mM	Franklin	A	July6FranklinApoint5h202_pop.txt
41	1	0	fog2	H2O2	0.5mM	Franklin	A	July6FranklinApoint5h202_pop.txt
43	1	0	fog2	H2O2	0.5mM	Franklin	A	July6FranklinApoint5h202_pop.txt
46	1	0	fog2	H2O2	0.5mM	Franklin	A	July6FranklinApoint5h202_pop.txt
47	1	0	fog2	H2O2	0.5mM	Franklin	A	July6FranklinApoint5h202_pop.txt
47	1	0	fog2	H2O2	0.5mM	Franklin	A	July6FranklinApoint5h202_pop.txt
47	1	0	fog2	H2O2	0.5mM	Franklin	A	July6FranklinApoint5h202_pop.txt
47	1	0	fog2	H2O2	0.5mM	Franklin	A	July6FranklinApoint5h202_pop.txt
48	1	0	fog2	H2O2	0.5mM	Franklin	A	July6FranklinApoint5h202_pop.txt
48	1	0	fog2	H2O2	0.5mM	Franklin	A	July6FranklinApoint5h202_pop.txt
49	1	0	fog2	H2O2	0.5mM	Franklin	A	July6FranklinApoint5h202_pop.txt
49	1	0	fog2	H2O2	0.5mM	Franklin	A	July6FranklinApoint5h202_pop.txt
49	1	0	fog2	H2O2	0.5mM	Franklin	A	July6FranklinApoint5h202_pop.txt
49	1	0	fog2	H2O2	0.5mM	Franklin	A	July6FranklinApoint5h202_pop.txt
51	1	0	fog2	H2O2	0.5mM	Franklin	A	July6FranklinApoint5h202_pop.txt
52	1	0	fog2	H2O2	0.5mM	Franklin	A	July6FranklinApoint5h202_pop.txt
52	1	0	fog2	H2O2	0.5mM	Franklin	A	July6FranklinApoint5h202_pop.txt
54	1	0	fog2	H2O2	0.5mM	Franklin	A	July6FranklinApoint5h202_pop.txt
56	1	0	fog2	H2O2	0.5mM	Franklin	A	July6FranklinApoint5h202_pop.txt
56	1	0	fog2	H2O2	0.5mM	Franklin	A	July6FranklinApoint5h202_pop.txt
56	1	0	fog2	H2O2	0.5mM	Franklin	A	July6FranklinApoint5h202_pop.txt
58	1	0	fog2	H2O2	0.5mM	Franklin	A	July6FranklinApoint5h202_pop.txt
63	1	0	fog2	H2O2	0.5mM	Franklin	A	July6FranklinApoint5h202_pop.txt
79	1	0	fog2	H2O2	0.5mM	Franklin	A	July6FranklinApoint5h202_pop.txt
6	1	0	fog2	H2O2	0.5mM	Franklin	B	July6FranklinBpoint5h202_pop.txt
11	1	0	fog2	H2O2	0.5mM	Franklin	B	July6FranklinBpoint5h202_pop.txt
11	1	0	fog2	H2O2	0.5mM	Franklin	B	July6FranklinBpoint5h202_pop.txt
15	1	0	fog2	H2O2	0.5mM	Franklin	B	July6FranklinBpoint5h202_pop.txt
18	1	0	fog2	H2O2	0.5mM	Franklin	B	July6FranklinBpoint5h202_pop.txt
18	1	0	fog2	H2O2	0.5mM	Franklin	B	July6FranklinBpoint5h202_pop.txt
24	1	0	fog2	H2O2	0.5mM	Franklin	B	July6FranklinBpoint5h202_pop.txt
26	1	0	fog2	H2O2	0.5mM	Franklin	B	July6FranklinBpoint5h202_pop.txt
29	1	0	fog2	H2O2	0.5mM	Franklin	B	July6FranklinBpoint5h202_pop.txt
30	1	0	fog2	H2O2	0.5mM	Franklin	B	July6FranklinBpoint5h202_pop.txt
30	1	0	fog2	H2O2	0.5mM	Franklin	B	July6FranklinBpoint5h202_pop.txt
31	1	0	fog2	H2O2	0.5mM	Franklin	B	July6FranklinBpoint5h202_pop.txt
31	1	0	fog2	H2O2	0.5mM	Franklin	B	July6FranklinBpoint5h202_pop.txt
31	1	0	fog2	H2O2	0.5mM	Franklin	B	July6FranklinBpoint5h202_pop.txt
34	1	0	fog2	H2O2	0.5mM	Franklin	B	July6FranklinBpoint5h202_pop.txt
35	1	0	fog2	H2O2	0.5mM	Franklin	B	July6FranklinBpoint5h202_pop.txt
35	1	0	fog2	H2O2	0.5mM	Franklin	B	July6FranklinBpoint5h202_pop.txt
37	1	0	fog2	H2O2	0.5mM	Franklin	B	July6FranklinBpoint5h202_pop.txt
37	1	0	fog2	H2O2	0.5mM	Franklin	B	July6FranklinBpoint5h202_pop.txt
37	1	0	fog2	H2O2	0.5mM	Franklin	B	July6FranklinBpoint5h202_pop.txt
38	1	0	fog2	H2O2	0.5mM	Franklin	B	July6FranklinBpoint5h202_pop.txt
38	1	0	fog2	H2O2	0.5mM	Franklin	B	July6FranklinBpoint5h202_pop.txt
38	1	0	fog2	H2O2	0.5mM	Franklin	B	July6FranklinBpoint5h202_pop.txt
39	1	0	fog2	H2O2	0.5mM	Franklin	B	July6FranklinBpoint5h202_pop.txt
41	1	0	fog2	H2O2	0.5mM	Franklin	B	July6FranklinBpoint5h202_pop.txt
42	1	0	fog2	H2O2	0.5mM	Franklin	B	July6FranklinBpoint5h202_pop.txt
42	1	0	fog2	H2O2	0.5mM	Franklin	B	July6FranklinBpoint5h202_pop.txt
43	1	0	fog2	H2O2	0.5mM	Franklin	B	July6FranklinBpoint5h202_pop.txt
44	1	0	fog2	H2O2	0.5mM	Franklin	B	July6FranklinBpoint5h202_pop.txt
45	1	0	fog2	H2O2	0.5mM	Franklin	B	July6FranklinBpoint5h202_pop.txt
46	1	0	fog2	H2O2	0.5mM	Franklin	B	July6FranklinBpoint5h202_pop.txt
46	1	0	fog2	H2O2	0.5mM	Franklin	B	July6FranklinBpoint5h202_pop.txt
47	1	0	fog2	H2O2	0.5mM	Franklin	B	July6FranklinBpoint5h202_pop.txt
47	1	0	fog2	H2O2	0.5mM	Franklin	B	July6FranklinBpoint5h202_pop.txt
47	1	0	fog2	H2O2	0.5mM	Franklin	B	July6FranklinBpoint5h202_pop.txt
51	1	0	fog2	H2O2	0.5mM	Franklin	B	July6FranklinBpoint5h202_pop.txt
51	1	0	fog2	H2O2	0.5mM	Franklin	B	July6FranklinBpoint5h202_pop.txt
53	1	0	fog2	H2O2	0.5mM	Franklin	B	July6FranklinBpoint5h202_pop.txt
53	1	0	fog2	H2O2	0.5mM	Franklin	B	July6FranklinBpoint5h202_pop.txt
54	1	0	fog2	H2O2	0.5mM	Franklin	B	July6FranklinBpoint5h202_pop.txt
56	1	0	fog2	H2O2	0.5mM	Franklin	B	July6FranklinBpoint5h202_pop.txt
60	1	0	fog2	H2O2	0.5mM	Franklin	B	July6FranklinBpoint5h202_pop.txt
61	1	0	fog2	H2O2	0.5mM	Franklin	B	July6FranklinBpoint5h202_pop.txt
63	1	0	fog2	H2O2	0.5mM	Franklin	B	July6FranklinBpoint5h202_pop.txt
66	1	0	fog2	H2O2	0.5mM	Franklin	B	July6FranklinBpoint5h202_pop.txt
70	1	0	fog2	H2O2	0.5mM	Franklin	B	July6FranklinBpoint5h202_pop.txt
4	1	0	fog2	H2O2	0.5mM	Franklin	C	July6FranklinCpoint5h202_pop.txt
4	1	0	fog2	H2O2	0.5mM	Franklin	C	July6FranklinCpoint5h202_pop.txt
9	1	0	fog2	H2O2	0.5mM	Franklin	C	July6FranklinCpoint5h202_pop.txt
9	1	0	fog2	H2O2	0.5mM	Franklin	C	July6FranklinCpoint5h202_pop.txt
10	1	0	fog2	H2O2	0.5mM	Franklin	C	July6FranklinCpoint5h202_pop.txt
12	1	0	fog2	H2O2	0.5mM	Franklin	C	July6FranklinCpoint5h202_pop.txt
12	1	0	fog2	H2O2	0.5mM	Franklin	C	July6FranklinCpoint5h202_pop.txt
13	1	0	fog2	H2O2	0.5mM	Franklin	C	July6FranklinCpoint5h202_pop.txt
15	1	0	fog2	H2O2	0.5mM	Franklin	C	July6FranklinCpoint5h202_pop.txt
17	1	0	fog2	H2O2	0.5mM	Franklin	C	July6FranklinCpoint5h202_pop.txt
18	1	0	fog2	H2O2	0.5mM	Franklin	C	July6FranklinCpoint5h202_pop.txt
18	1	0	fog2	H2O2	0.5mM	Franklin	C	July6FranklinCpoint5h202_pop.txt
18	1	0	fog2	H2O2	0.5mM	Franklin	C	July6FranklinCpoint5h202_pop.txt
20	1	0	fog2	H2O2	0.5mM	Franklin	C	July6FranklinCpoint5h202_pop.txt
20	1	0	fog2	H2O2	0.5mM	Franklin	C	July6FranklinCpoint5h202_pop.txt
20	1	0	fog2	H2O2	0.5mM	Franklin	C	July6FranklinCpoint5h202_pop.txt
23	1	0	fog2	H2O2	0.5mM	Franklin	C	July6FranklinCpoint5h202_pop.txt
23	1	0	fog2	H2O2	0.5mM	Franklin	C	July6FranklinCpoint5h202_pop.txt
27	1	0	fog2	H2O2	0.5mM	Franklin	C	July6FranklinCpoint5h202_pop.txt
28	1	0	fog2	H2O2	0.5mM	Franklin	C	July6FranklinCpoint5h202_pop.txt
28	1	0	fog2	H2O2	0.5mM	Franklin	C	July6FranklinCpoint5h202_pop.txt
29	1	0	fog2	H2O2	0.5mM	Franklin	C	July6FranklinCpoint5h202_pop.txt
30	1	0	fog2	H2O2	0.5mM	Franklin	C	July6FranklinCpoint5h202_pop.txt
30	1	0	fog2	H2O2	0.5mM	Franklin	C	July6FranklinCpoint5h202_pop.txt
30	1	0	fog2	H2O2	0.5mM	Franklin	C	July6FranklinCpoint5h202_pop.txt
32	1	0	fog2	H2O2	0.5mM	Franklin	C	July6FranklinCpoint5h202_pop.txt
33	1	0	fog2	H2O2	0.5mM	Franklin	C	July6FranklinCpoint5h202_pop.txt
35	1	0	fog2	H2O2	0.5mM	Franklin	C	July6FranklinCpoint5h202_pop.txt
36	1	0	fog2	H2O2	0.5mM	Franklin	C	July6FranklinCpoint5h202_pop.txt
36	1	0	fog2	H2O2	0.5mM	Franklin	C	July6FranklinCpoint5h202_pop.txt
36	1	0	fog2	H2O2	0.5mM	Franklin	C	July6FranklinCpoint5h202_pop.txt
37	1	0	fog2	H2O2	0.5mM	Franklin	C	July6FranklinCpoint5h202_pop.txt
37	1	0	fog2	H2O2	0.5mM	Franklin	C	July6FranklinCpoint5h202_pop.txt
37	1	0	fog2	H2O2	0.5mM	Franklin	C	July6FranklinCpoint5h202_pop.txt
37	1	0	fog2	H2O2	0.5mM	Franklin	C	July6FranklinCpoint5h202_pop.txt
38	1	0	fog2	H2O2	0.5mM	Franklin	C	July6FranklinCpoint5h202_pop.txt
39	1	0	fog2	H2O2	0.5mM	Franklin	C	July6FranklinCpoint5h202_pop.txt
40	1	0	fog2	H2O2	0.5mM	Franklin	C	July6FranklinCpoint5h202_pop.txt
40	1	0	fog2	H2O2	0.5mM	Franklin	C	July6FranklinCpoint5h202_pop.txt
40	1	0	fog2	H2O2	0.5mM	Franklin	C	July6FranklinCpoint5h202_pop.txt
41	1	0	fog2	H2O2	0.5mM	Franklin	C	July6FranklinCpoint5h202_pop.txt
42	1	0	fog2	H2O2	0.5mM	Franklin	C	July6FranklinCpoint5h202_pop.txt
42	1	0	fog2	H2O2	0.5mM	Franklin	C	July6FranklinCpoint5h202_pop.txt
42	1	0	fog2	H2O2	0.5mM	Franklin	C	July6FranklinCpoint5h202_pop.txt
44	1	0	fog2	H2O2	0.5mM	Franklin	C	July6FranklinCpoint5h202_pop.txt
44	1	0	fog2	H2O2	0.5mM	Franklin	C	July6FranklinCpoint5h202_pop.txt
46	1	0	fog2	H2O2	0.5mM	Franklin	C	July6FranklinCpoint5h202_pop.txt
49	1	0	fog2	H2O2	0.5mM	Franklin	C	July6FranklinCpoint5h202_pop.txt
51	1	0	fog2	H2O2	0.5mM	Franklin	C	July6FranklinCpoint5h202_pop.txt
52	1	0	fog2	H2O2	0.5mM	Franklin	C	July6FranklinCpoint5h202_pop.txt
55	1	0	fog2	H2O2	0.5mM	Franklin	C	July6FranklinCpoint5h202_pop.txt
55	1	0	fog2	H2O2	0.5mM	Franklin	C	July6FranklinCpoint5h202_pop.txt
3	1	0	fog2	H2O2	0.5mM	Franklin	D	July6FranklinDpoint5h202_pop.txt
3	1	0	fog2	H2O2	0.5mM	Franklin	D	July6FranklinDpoint5h202_pop.txt
3	1	0	fog2	H2O2	0.5mM	Franklin	D	July6FranklinDpoint5h202_pop.txt
3	1	0	fog2	H2O2	0.5mM	Franklin	D	July6FranklinDpoint5h202_pop.txt
3	1	0	fog2	H2O2	0.5mM	Franklin	D	July6FranklinDpoint5h202_pop.txt
3	1	0	fog2	H2O2	0.5mM	Franklin	D	July6FranklinDpoint5h202_pop.txt
4	1	0	fog2	H2O2	0.5mM	Franklin	D	July6FranklinDpoint5h202_pop.txt
4	1	0	fog2	H2O2	0.5mM	Franklin	D	July6FranklinDpoint5h202_pop.txt
8	1	0	fog2	H2O2	0.5mM	Franklin	D	July6FranklinDpoint5h202_pop.txt
8	1	0	fog2	H2O2	0.5mM	Franklin	D	July6FranklinDpoint5h202_pop.txt
11	1	0	fog2	H2O2	0.5mM	Franklin	D	July6FranklinDpoint5h202_pop.txt
12	1	0	fog2	H2O2	0.5mM	Franklin	D	July6FranklinDpoint5h202_pop.txt
14	1	0	fog2	H2O2	0.5mM	Franklin	D	July6FranklinDpoint5h202_pop.txt
17	1	0	fog2	H2O2	0.5mM	Franklin	D	July6FranklinDpoint5h202_pop.txt
18	1	0	fog2	H2O2	0.5mM	Franklin	D	July6FranklinDpoint5h202_pop.txt
21	1	0	fog2	H2O2	0.5mM	Franklin	D	July6FranklinDpoint5h202_pop.txt
25	1	0	fog2	H2O2	0.5mM	Franklin	D	July6FranklinDpoint5h202_pop.txt
25	1	0	fog2	H2O2	0.5mM	Franklin	D	July6FranklinDpoint5h202_pop.txt
26	1	0	fog2	H2O2	0.5mM	Franklin	D	July6FranklinDpoint5h202_pop.txt
27	1	0	fog2	H2O2	0.5mM	Franklin	D	July6FranklinDpoint5h202_pop.txt
27	1	0	fog2	H2O2	0.5mM	Franklin	D	July6FranklinDpoint5h202_pop.txt
27	1	0	fog2	H2O2	0.5mM	Franklin	D	July6FranklinDpoint5h202_pop.txt
28	1	0	fog2	H2O2	0.5mM	Franklin	D	July6FranklinDpoint5h202_pop.txt
29	1	0	fog2	H2O2	0.5mM	Franklin	D	July6FranklinDpoint5h202_pop.txt
30	1	0	fog2	H2O2	0.5mM	Franklin	D	July6FranklinDpoint5h202_pop.txt
31	1	0	fog2	H2O2	0.5mM	Franklin	D	July6FranklinDpoint5h202_pop.txt
31	1	0	fog2	H2O2	0.5mM	Franklin	D	July6FranklinDpoint5h202_pop.txt
31	1	0	fog2	H2O2	0.5mM	Franklin	D	July6FranklinDpoint5h202_pop.txt
34	1	0	fog2	H2O2	0.5mM	Franklin	D	July6FranklinDpoint5h202_pop.txt
34	1	0	fog2	H2O2	0.5mM	Franklin	D	July6FranklinDpoint5h202_pop.txt
34	1	0	fog2	H2O2	0.5mM	Franklin	D	July6FranklinDpoint5h202_pop.txt
37	1	0	fog2	H2O2	0.5mM	Franklin	D	July6FranklinDpoint5h202_pop.txt
38	1	0	fog2	H2O2	0.5mM	Franklin	D	July6FranklinDpoint5h202_pop.txt
39	1	0	fog2	H2O2	0.5mM	Franklin	D	July6FranklinDpoint5h202_pop.txt
39	1	0	fog2	H2O2	0.5mM	Franklin	D	July6FranklinDpoint5h202_pop.txt
39	1	0	fog2	H2O2	0.5mM	Franklin	D	July6FranklinDpoint5h202_pop.txt
39	1	0	fog2	H2O2	0.5mM	Franklin	D	July6FranklinDpoint5h202_pop.txt
40	1	0	fog2	H2O2	0.5mM	Franklin	D	July6FranklinDpoint5h202_pop.txt
42	1	0	fog2	H2O2	0.5mM	Franklin	D	July6FranklinDpoint5h202_pop.txt
43	1	0	fog2	H2O2	0.5mM	Franklin	D	July6FranklinDpoint5h202_pop.txt
45	1	0	fog2	H2O2	0.5mM	Franklin	D	July6FranklinDpoint5h202_pop.txt
47	1	0	fog2	H2O2	0.5mM	Franklin	D	July6FranklinDpoint5h202_pop.txt
50	1	0	fog2	H2O2	0.5mM	Franklin	D	July6FranklinDpoint5h202_pop.txt
52	1	0	fog2	H2O2	0.5mM	Franklin	D	July6FranklinDpoint5h202_pop.txt
52	1	0	fog2	H2O2	0.5mM	Franklin	D	July6FranklinDpoint5h202_pop.txt
57	1	0	fog2	H2O2	0.5mM	Franklin	D	July6FranklinDpoint5h202_pop.txt
3	1	0	fog2	H2O2	0.5mM	Franklin	E	July6FranklinEpoint5h202_pop.txt
6	1	0	fog2	H2O2	0.5mM	Franklin	E	July6FranklinEpoint5h202_pop.txt
6	1	0	fog2	H2O2	0.5mM	Franklin	E	July6FranklinEpoint5h202_pop.txt
7	1	0	fog2	H2O2	0.5mM	Franklin	E	July6FranklinEpoint5h202_pop.txt
7	1	0	fog2	H2O2	0.5mM	Franklin	E	July6FranklinEpoint5h202_pop.txt
7	1	0	fog2	H2O2	0.5mM	Franklin	E	July6FranklinEpoint5h202_pop.txt
7	1	0	fog2	H2O2	0.5mM	Franklin	E	July6FranklinEpoint5h202_pop.txt
8	1	0	fog2	H2O2	0.5mM	Franklin	E	July6FranklinEpoint5h202_pop.txt
12	1	0	fog2	H2O2	0.5mM	Franklin	E	July6FranklinEpoint5h202_pop.txt
12	1	0	fog2	H2O2	0.5mM	Franklin	E	July6FranklinEpoint5h202_pop.txt
14	1	0	fog2	H2O2	0.5mM	Franklin	E	July6FranklinEpoint5h202_pop.txt
14	1	0	fog2	H2O2	0.5mM	Franklin	E	July6FranklinEpoint5h202_pop.txt
14	1	0	fog2	H2O2	0.5mM	Franklin	E	July6FranklinEpoint5h202_pop.txt
18	1	0	fog2	H2O2	0.5mM	Franklin	E	July6FranklinEpoint5h202_pop.txt
18	1	0	fog2	H2O2	0.5mM	Franklin	E	July6FranklinEpoint5h202_pop.txt
18	1	0	fog2	H2O2	0.5mM	Franklin	E	July6FranklinEpoint5h202_pop.txt
18	1	0	fog2	H2O2	0.5mM	Franklin	E	July6FranklinEpoint5h202_pop.txt
24	1	0	fog2	H2O2	0.5mM	Franklin	E	July6FranklinEpoint5h202_pop.txt
27	1	0	fog2	H2O2	0.5mM	Franklin	E	July6FranklinEpoint5h202_pop.txt
27	1	0	fog2	H2O2	0.5mM	Franklin	E	July6FranklinEpoint5h202_pop.txt
27	1	0	fog2	H2O2	0.5mM	Franklin	E	July6FranklinEpoint5h202_pop.txt
27	1	0	fog2	H2O2	0.5mM	Franklin	E	July6FranklinEpoint5h202_pop.txt
29	1	0	fog2	H2O2	0.5mM	Franklin	E	July6FranklinEpoint5h202_pop.txt
30	1	0	fog2	H2O2	0.5mM	Franklin	E	July6FranklinEpoint5h202_pop.txt
30	1	0	fog2	H2O2	0.5mM	Franklin	E	July6FranklinEpoint5h202_pop.txt
30	1	0	fog2	H2O2	0.5mM	Franklin	E	July6FranklinEpoint5h202_pop.txt
30	1	0	fog2	H2O2	0.5mM	Franklin	E	July6FranklinEpoint5h202_pop.txt
30	1	0	fog2	H2O2	0.5mM	Franklin	E	July6FranklinEpoint5h202_pop.txt
30	1	0	fog2	H2O2	0.5mM	Franklin	E	July6FranklinEpoint5h202_pop.txt
32	1	0	fog2	H2O2	0.5mM	Franklin	E	July6FranklinEpoint5h202_pop.txt
33	1	0	fog2	H2O2	0.5mM	Franklin	E	July6FranklinEpoint5h202_pop.txt
33	1	0	fog2	H2O2	0.5mM	Franklin	E	July6FranklinEpoint5h202_pop.txt
34	1	0	fog2	H2O2	0.5mM	Franklin	E	July6FranklinEpoint5h202_pop.txt
34	1	0	fog2	H2O2	0.5mM	Franklin	E	July6FranklinEpoint5h202_pop.txt
36	1	0	fog2	H2O2	0.5mM	Franklin	E	July6FranklinEpoint5h202_pop.txt
36	1	0	fog2	H2O2	0.5mM	Franklin	E	July6FranklinEpoint5h202_pop.txt
37	1	0	fog2	H2O2	0.5mM	Franklin	E	July6FranklinEpoint5h202_pop.txt
37	1	0	fog2	H2O2	0.5mM	Franklin	E	July6FranklinEpoint5h202_pop.txt
37	1	0	fog2	H2O2	0.5mM	Franklin	E	July6FranklinEpoint5h202_pop.txt
37	1	0	fog2	H2O2	0.5mM	Franklin	E	July6FranklinEpoint5h202_pop.txt
37	1	0	fog2	H2O2	0.5mM	Franklin	E	July6FranklinEpoint5h202_pop.txt
37	1	0	fog2	H2O2	0.5mM	Franklin	E	July6FranklinEpoint5h202_pop.txt
38	1	0	fog2	H2O2	0.5mM	Franklin	E	July6FranklinEpoint5h202_pop.txt
38	1	0	fog2	H2O2	0.5mM	Franklin	E	July6FranklinEpoint5h202_pop.txt
38	1	0	fog2	H2O2	0.5mM	Franklin	E	July6FranklinEpoint5h202_pop.txt
39	1	0	fog2	H2O2	0.5mM	Franklin	E	July6FranklinEpoint5h202_pop.txt
41	1	0	fog2	H2O2	0.5mM	Franklin	E	July6FranklinEpoint5h202_pop.txt
43	1	0	fog2	H2O2	0.5mM	Franklin	E	July6FranklinEpoint5h202_pop.txt
45	1	0	fog2	H2O2	0.5mM	Franklin	E	July6FranklinEpoint5h202_pop.txt
46	1	0	fog2	H2O2	0.5mM	Franklin	E	July6FranklinEpoint5h202_pop.txt
48	1	0	fog2	H2O2	0.5mM	Franklin	E	July6FranklinEpoint5h202_pop.txt
50	1	0	fog2	H2O2	0.5mM	Franklin	E	July6FranklinEpoint5h202_pop.txt
51	1	0	fog2	H2O2	0.5mM	Franklin	E	July6FranklinEpoint5h202_pop.txt
51	1	0	fog2	H2O2	0.5mM	Franklin	E	July6FranklinEpoint5h202_pop.txt
54	1	0	fog2	H2O2	0.5mM	Franklin	E	July6FranklinEpoint5h202_pop.txt
55	1	0	fog2	H2O2	0.5mM	Franklin	E	July6FranklinEpoint5h202_pop.txt
58	1	0	fog2	H2O2	0.5mM	Franklin	E	July6FranklinEpoint5h202_pop.txt
73	1	0	fog2	H2O2	0.5mM	Franklin	E	July6FranklinEpoint5h202_pop.txt
5	1	0	fog2	H2O2	0.5mM	Franklin	F	July6FranklinFpoint5h202_pop.txt
5	1	0	fog2	H2O2	0.5mM	Franklin	F	July6FranklinFpoint5h202_pop.txt
9	1	0	fog2	H2O2	0.5mM	Franklin	F	July6FranklinFpoint5h202_pop.txt
13	1	0	fog2	H2O2	0.5mM	Franklin	F	July6FranklinFpoint5h202_pop.txt
13	1	0	fog2	H2O2	0.5mM	Franklin	F	July6FranklinFpoint5h202_pop.txt
15	1	0	fog2	H2O2	0.5mM	Franklin	F	July6FranklinFpoint5h202_pop.txt
15	1	0	fog2	H2O2	0.5mM	Franklin	F	July6FranklinFpoint5h202_pop.txt
16	1	0	fog2	H2O2	0.5mM	Franklin	F	July6FranklinFpoint5h202_pop.txt
17	1	0	fog2	H2O2	0.5mM	Franklin	F	July6FranklinFpoint5h202_pop.txt
18	1	0	fog2	H2O2	0.5mM	Franklin	F	July6FranklinFpoint5h202_pop.txt
19	1	0	fog2	H2O2	0.5mM	Franklin	F	July6FranklinFpoint5h202_pop.txt
20	1	0	fog2	H2O2	0.5mM	Franklin	F	July6FranklinFpoint5h202_pop.txt
21	1	0	fog2	H2O2	0.5mM	Franklin	F	July6FranklinFpoint5h202_pop.txt
22	1	0	fog2	H2O2	0.5mM	Franklin	F	July6FranklinFpoint5h202_pop.txt
22	1	0	fog2	H2O2	0.5mM	Franklin	F	July6FranklinFpoint5h202_pop.txt
25	1	0	fog2	H2O2	0.5mM	Franklin	F	July6FranklinFpoint5h202_pop.txt
26	1	0	fog2	H2O2	0.5mM	Franklin	F	July6FranklinFpoint5h202_pop.txt
28	1	0	fog2	H2O2	0.5mM	Franklin	F	July6FranklinFpoint5h202_pop.txt
28	1	0	fog2	H2O2	0.5mM	Franklin	F	July6FranklinFpoint5h202_pop.txt
28	1	0	fog2	H2O2	0.5mM	Franklin	F	July6FranklinFpoint5h202_pop.txt
28	1	0	fog2	H2O2	0.5mM	Franklin	F	July6FranklinFpoint5h202_pop.txt
28	1	0	fog2	H2O2	0.5mM	Franklin	F	July6FranklinFpoint5h202_pop.txt
29	1	0	fog2	H2O2	0.5mM	Franklin	F	July6FranklinFpoint5h202_pop.txt
29	1	0	fog2	H2O2	0.5mM	Franklin	F	July6FranklinFpoint5h202_pop.txt
30	1	0	fog2	H2O2	0.5mM	Franklin	F	July6FranklinFpoint5h202_pop.txt
31	1	0	fog2	H2O2	0.5mM	Franklin	F	July6FranklinFpoint5h202_pop.txt
32	1	0	fog2	H2O2	0.5mM	Franklin	F	July6FranklinFpoint5h202_pop.txt
33	1	0	fog2	H2O2	0.5mM	Franklin	F	July6FranklinFpoint5h202_pop.txt
33	1	0	fog2	H2O2	0.5mM	Franklin	F	July6FranklinFpoint5h202_pop.txt
33	1	0	fog2	H2O2	0.5mM	Franklin	F	July6FranklinFpoint5h202_pop.txt
34	1	0	fog2	H2O2	0.5mM	Franklin	F	July6FranklinFpoint5h202_pop.txt
35	1	0	fog2	H2O2	0.5mM	Franklin	F	July6FranklinFpoint5h202_pop.txt
37	1	0	fog2	H2O2	0.5mM	Franklin	F	July6FranklinFpoint5h202_pop.txt
37	1	0	fog2	H2O2	0.5mM	Franklin	F	July6FranklinFpoint5h202_pop.txt
37	1	0	fog2	H2O2	0.5mM	Franklin	F	July6FranklinFpoint5h202_pop.txt
37	1	0	fog2	H2O2	0.5mM	Franklin	F	July6FranklinFpoint5h202_pop.txt
38	1	0	fog2	H2O2	0.5mM	Franklin	F	July6FranklinFpoint5h202_pop.txt
38	1	0	fog2	H2O2	0.5mM	Franklin	F	July6FranklinFpoint5h202_pop.txt
39	1	0	fog2	H2O2	0.5mM	Franklin	F	July6FranklinFpoint5h202_pop.txt
39	1	0	fog2	H2O2	0.5mM	Franklin	F	July6FranklinFpoint5h202_pop.txt
39	1	0	fog2	H2O2	0.5mM	Franklin	F	July6FranklinFpoint5h202_pop.txt
39	1	0	fog2	H2O2	0.5mM	Franklin	F	July6FranklinFpoint5h202_pop.txt
44	1	0	fog2	H2O2	0.5mM	Franklin	F	July6FranklinFpoint5h202_pop.txt
44	1	0	fog2	H2O2	0.5mM	Franklin	F	July6FranklinFpoint5h202_pop.txt
46	1	0	fog2	H2O2	0.5mM	Franklin	F	July6FranklinFpoint5h202_pop.txt
46	1	0	fog2	H2O2	0.5mM	Franklin	F	July6FranklinFpoint5h202_pop.txt
48	1	0	fog2	H2O2	0.5mM	Franklin	F	July6FranklinFpoint5h202_pop.txt
49	1	0	fog2	H2O2	0.5mM	Franklin	F	July6FranklinFpoint5h202_pop.txt
50	1	0	fog2	H2O2	0.5mM	Franklin	F	July6FranklinFpoint5h202_pop.txt
52	1	0	fog2	H2O2	0.5mM	Franklin	F	July6FranklinFpoint5h202_pop.txt
52	1	0	fog2	H2O2	0.5mM	Franklin	F	July6FranklinFpoint5h202_pop.txt
55	1	0	fog2	H2O2	0.5mM	Franklin	F	July6FranklinFpoint5h202_pop.txt
57	1	0	fog2	H2O2	0.5mM	Franklin	F	July6FranklinFpoint5h202_pop.txt
4	1	0	fog2	H2O2	0.5mM	Franklin	G	July6FranklinGpoint5h202_pop.txt
4	1	0	fog2	H2O2	0.5mM	Franklin	G	July6FranklinGpoint5h202_pop.txt
11	1	0	fog2	H2O2	0.5mM	Franklin	G	July6FranklinGpoint5h202_pop.txt
11	1	0	fog2	H2O2	0.5mM	Franklin	G	July6FranklinGpoint5h202_pop.txt
11	1	0	fog2	H2O2	0.5mM	Franklin	G	July6FranklinGpoint5h202_pop.txt
12	1	0	fog2	H2O2	0.5mM	Franklin	G	July6FranklinGpoint5h202_pop.txt
12	1	0	fog2	H2O2	0.5mM	Franklin	G	July6FranklinGpoint5h202_pop.txt
14	1	0	fog2	H2O2	0.5mM	Franklin	G	July6FranklinGpoint5h202_pop.txt
14	1	0	fog2	H2O2	0.5mM	Franklin	G	July6FranklinGpoint5h202_pop.txt
14	1	0	fog2	H2O2	0.5mM	Franklin	G	July6FranklinGpoint5h202_pop.txt
16	1	0	fog2	H2O2	0.5mM	Franklin	G	July6FranklinGpoint5h202_pop.txt
16	1	0	fog2	H2O2	0.5mM	Franklin	G	July6FranklinGpoint5h202_pop.txt
25	1	0	fog2	H2O2	0.5mM	Franklin	G	July6FranklinGpoint5h202_pop.txt
27	1	0	fog2	H2O2	0.5mM	Franklin	G	July6FranklinGpoint5h202_pop.txt
28	1	0	fog2	H2O2	0.5mM	Franklin	G	July6FranklinGpoint5h202_pop.txt
28	1	0	fog2	H2O2	0.5mM	Franklin	G	July6FranklinGpoint5h202_pop.txt
28	1	0	fog2	H2O2	0.5mM	Franklin	G	July6FranklinGpoint5h202_pop.txt
31	1	0	fog2	H2O2	0.5mM	Franklin	G	July6FranklinGpoint5h202_pop.txt
31	1	0	fog2	H2O2	0.5mM	Franklin	G	July6FranklinGpoint5h202_pop.txt
31	1	0	fog2	H2O2	0.5mM	Franklin	G	July6FranklinGpoint5h202_pop.txt
32	1	0	fog2	H2O2	0.5mM	Franklin	G	July6FranklinGpoint5h202_pop.txt
32	1	0	fog2	H2O2	0.5mM	Franklin	G	July6FranklinGpoint5h202_pop.txt
33	1	0	fog2	H2O2	0.5mM	Franklin	G	July6FranklinGpoint5h202_pop.txt
33	1	0	fog2	H2O2	0.5mM	Franklin	G	July6FranklinGpoint5h202_pop.txt
34	1	0	fog2	H2O2	0.5mM	Franklin	G	July6FranklinGpoint5h202_pop.txt
34	1	0	fog2	H2O2	0.5mM	Franklin	G	July6FranklinGpoint5h202_pop.txt
36	1	0	fog2	H2O2	0.5mM	Franklin	G	July6FranklinGpoint5h202_pop.txt
36	1	0	fog2	H2O2	0.5mM	Franklin	G	July6FranklinGpoint5h202_pop.txt
37	1	0	fog2	H2O2	0.5mM	Franklin	G	July6FranklinGpoint5h202_pop.txt
37	1	0	fog2	H2O2	0.5mM	Franklin	G	July6FranklinGpoint5h202_pop.txt
37	1	0	fog2	H2O2	0.5mM	Franklin	G	July6FranklinGpoint5h202_pop.txt
38	1	0	fog2	H2O2	0.5mM	Franklin	G	July6FranklinGpoint5h202_pop.txt
41	1	0	fog2	H2O2	0.5mM	Franklin	G	July6FranklinGpoint5h202_pop.txt
41	1	0	fog2	H2O2	0.5mM	Franklin	G	July6FranklinGpoint5h202_pop.txt
41	1	0	fog2	H2O2	0.5mM	Franklin	G	July6FranklinGpoint5h202_pop.txt
41	1	0	fog2	H2O2	0.5mM	Franklin	G	July6FranklinGpoint5h202_pop.txt
41	1	0	fog2	H2O2	0.5mM	Franklin	G	July6FranklinGpoint5h202_pop.txt
41	1	0	fog2	H2O2	0.5mM	Franklin	G	July6FranklinGpoint5h202_pop.txt
42	1	0	fog2	H2O2	0.5mM	Franklin	G	July6FranklinGpoint5h202_pop.txt
42	1	0	fog2	H2O2	0.5mM	Franklin	G	July6FranklinGpoint5h202_pop.txt
42	1	0	fog2	H2O2	0.5mM	Franklin	G	July6FranklinGpoint5h202_pop.txt
43	1	0	fog2	H2O2	0.5mM	Franklin	G	July6FranklinGpoint5h202_pop.txt
43	1	0	fog2	H2O2	0.5mM	Franklin	G	July6FranklinGpoint5h202_pop.txt
45	1	0	fog2	H2O2	0.5mM	Franklin	G	July6FranklinGpoint5h202_pop.txt
46	1	0	fog2	H2O2	0.5mM	Franklin	G	July6FranklinGpoint5h202_pop.txt
47	1	0	fog2	H2O2	0.5mM	Franklin	G	July6FranklinGpoint5h202_pop.txt
49	1	0	fog2	H2O2	0.5mM	Franklin	G	July6FranklinGpoint5h202_pop.txt
49	1	0	fog2	H2O2	0.5mM	Franklin	G	July6FranklinGpoint5h202_pop.txt
49	1	0	fog2	H2O2	0.5mM	Franklin	G	July6FranklinGpoint5h202_pop.txt
52	1	0	fog2	H2O2	0.5mM	Franklin	G	July6FranklinGpoint5h202_pop.txt
54	1	0	fog2	H2O2	0.5mM	Franklin	G	July6FranklinGpoint5h202_pop.txt
56	1	0	fog2	H2O2	0.5mM	Franklin	G	July6FranklinGpoint5h202_pop.txt
59	1	0	fog2	H2O2	0.5mM	Franklin	G	July6FranklinGpoint5h202_pop.txt
59	1	0	fog2	H2O2	0.5mM	Franklin	G	July6FranklinGpoint5h202_pop.txt
59	1	0	fog2	H2O2	0.5mM	Franklin	G	July6FranklinGpoint5h202_pop.txt
60	1	0	fog2	H2O2	0.5mM	Franklin	G	July6FranklinGpoint5h202_pop.txt
60	1	0	fog2	H2O2	0.5mM	Franklin	G	July6FranklinGpoint5h202_pop.txt
64	1	0	fog2	H2O2	0.5mM	Franklin	G	July6FranklinGpoint5h202_pop.txt
67	1	0	fog2	H2O2	0.5mM	Franklin	G	July6FranklinGpoint5h202_pop.txt
67	1	0	fog2	H2O2	0.5mM	Franklin	G	July6FranklinGpoint5h202_pop.txt
76	1	0	fog2	H2O2	0.5mM	Franklin	G	July6FranklinGpoint5h202_pop.txt
3	1	0	fog2	H2O2	0.5mM	Franklin	H	July6FranklinHpoint5h202_pop.txt
5	1	0	fog2	H2O2	0.5mM	Franklin	H	July6FranklinHpoint5h202_pop.txt
5	1	0	fog2	H2O2	0.5mM	Franklin	H	July6FranklinHpoint5h202_pop.txt
6	1	0	fog2	H2O2	0.5mM	Franklin	H	July6FranklinHpoint5h202_pop.txt
9	1	0	fog2	H2O2	0.5mM	Franklin	H	July6FranklinHpoint5h202_pop.txt
10	1	0	fog2	H2O2	0.5mM	Franklin	H	July6FranklinHpoint5h202_pop.txt
10	1	0	fog2	H2O2	0.5mM	Franklin	H	July6FranklinHpoint5h202_pop.txt
10	1	0	fog2	H2O2	0.5mM	Franklin	H	July6FranklinHpoint5h202_pop.txt
11	1	0	fog2	H2O2	0.5mM	Franklin	H	July6FranklinHpoint5h202_pop.txt
11	1	0	fog2	H2O2	0.5mM	Franklin	H	July6FranklinHpoint5h202_pop.txt
11	1	0	fog2	H2O2	0.5mM	Franklin	H	July6FranklinHpoint5h202_pop.txt
12	1	0	fog2	H2O2	0.5mM	Franklin	H	July6FranklinHpoint5h202_pop.txt
12	1	0	fog2	H2O2	0.5mM	Franklin	H	July6FranklinHpoint5h202_pop.txt
12	1	0	fog2	H2O2	0.5mM	Franklin	H	July6FranklinHpoint5h202_pop.txt
12	1	0	fog2	H2O2	0.5mM	Franklin	H	July6FranklinHpoint5h202_pop.txt
12	1	0	fog2	H2O2	0.5mM	Franklin	H	July6FranklinHpoint5h202_pop.txt
12	1	0	fog2	H2O2	0.5mM	Franklin	H	July6FranklinHpoint5h202_pop.txt
13	1	0	fog2	H2O2	0.5mM	Franklin	H	July6FranklinHpoint5h202_pop.txt
13	1	0	fog2	H2O2	0.5mM	Franklin	H	July6FranklinHpoint5h202_pop.txt
13	1	0	fog2	H2O2	0.5mM	Franklin	H	July6FranklinHpoint5h202_pop.txt
13	1	0	fog2	H2O2	0.5mM	Franklin	H	July6FranklinHpoint5h202_pop.txt
13	1	0	fog2	H2O2	0.5mM	Franklin	H	July6FranklinHpoint5h202_pop.txt
13	1	0	fog2	H2O2	0.5mM	Franklin	H	July6FranklinHpoint5h202_pop.txt
13	1	0	fog2	H2O2	0.5mM	Franklin	H	July6FranklinHpoint5h202_pop.txt
14	1	0	fog2	H2O2	0.5mM	Franklin	H	July6FranklinHpoint5h202_pop.txt
14	1	0	fog2	H2O2	0.5mM	Franklin	H	July6FranklinHpoint5h202_pop.txt
14	1	0	fog2	H2O2	0.5mM	Franklin	H	July6FranklinHpoint5h202_pop.txt
15	1	0	fog2	H2O2	0.5mM	Franklin	H	July6FranklinHpoint5h202_pop.txt
15	1	0	fog2	H2O2	0.5mM	Franklin	H	July6FranklinHpoint5h202_pop.txt
15	1	0	fog2	H2O2	0.5mM	Franklin	H	July6FranklinHpoint5h202_pop.txt
15	1	0	fog2	H2O2	0.5mM	Franklin	H	July6FranklinHpoint5h202_pop.txt
15	1	0	fog2	H2O2	0.5mM	Franklin	H	July6FranklinHpoint5h202_pop.txt
18	1	0	fog2	H2O2	0.5mM	Franklin	H	July6FranklinHpoint5h202_pop.txt
18	1	0	fog2	H2O2	0.5mM	Franklin	H	July6FranklinHpoint5h202_pop.txt
19	1	0	fog2	H2O2	0.5mM	Franklin	H	July6FranklinHpoint5h202_pop.txt
19	1	0	fog2	H2O2	0.5mM	Franklin	H	July6FranklinHpoint5h202_pop.txt
20	1	0	fog2	H2O2	0.5mM	Franklin	H	July6FranklinHpoint5h202_pop.txt
21	1	0	fog2	H2O2	0.5mM	Franklin	H	July6FranklinHpoint5h202_pop.txt
22	1	0	fog2	H2O2	0.5mM	Franklin	H	July6FranklinHpoint5h202_pop.txt
22	1	0	fog2	H2O2	0.5mM	Franklin	H	July6FranklinHpoint5h202_pop.txt
23	1	0	fog2	H2O2	0.5mM	Franklin	H	July6FranklinHpoint5h202_pop.txt
33	1	0	fog2	H2O2	0.5mM	Franklin	H	July6FranklinHpoint5h202_pop.txt
33	1	0	fog2	H2O2	0.5mM	Franklin	H	July6FranklinHpoint5h202_pop.txt
33	1	0	fog2	H2O2	0.5mM	Franklin	H	July6FranklinHpoint5h202_pop.txt
33	1	0	fog2	H2O2	0.5mM	Franklin	H	July6FranklinHpoint5h202_pop.txt
34	1	0	fog2	H2O2	0.5mM	Franklin	H	July6FranklinHpoint5h202_pop.txt
37	1	0	fog2	H2O2	0.5mM	Franklin	H	July6FranklinHpoint5h202_pop.txt
37	1	0	fog2	H2O2	0.5mM	Franklin	H	July6FranklinHpoint5h202_pop.txt
43	1	0	fog2	H2O2	0.5mM	Franklin	H	July6FranklinHpoint5h202_pop.txt
50	1	0	fog2	H2O2	0.5mM	Franklin	H	July6FranklinHpoint5h202_pop.txt
5	1	0	fog2	H2O2	0.5mM	Franklin	I	July6FranklinIpoint5h202_pop.txt
5	1	0	fog2	H2O2	0.5mM	Franklin	I	July6FranklinIpoint5h202_pop.txt
6	1	0	fog2	H2O2	0.5mM	Franklin	I	July6FranklinIpoint5h202_pop.txt
6	1	0	fog2	H2O2	0.5mM	Franklin	I	July6FranklinIpoint5h202_pop.txt
7	1	0	fog2	H2O2	0.5mM	Franklin	I	July6FranklinIpoint5h202_pop.txt
8	1	0	fog2	H2O2	0.5mM	Franklin	I	July6FranklinIpoint5h202_pop.txt
12	1	0	fog2	H2O2	0.5mM	Franklin	I	July6FranklinIpoint5h202_pop.txt
12	1	0	fog2	H2O2	0.5mM	Franklin	I	July6FranklinIpoint5h202_pop.txt
12	1	0	fog2	H2O2	0.5mM	Franklin	I	July6FranklinIpoint5h202_pop.txt
15	1	0	fog2	H2O2	0.5mM	Franklin	I	July6FranklinIpoint5h202_pop.txt
17	1	0	fog2	H2O2	0.5mM	Franklin	I	July6FranklinIpoint5h202_pop.txt
19	1	0	fog2	H2O2	0.5mM	Franklin	I	July6FranklinIpoint5h202_pop.txt
20	1	0	fog2	H2O2	0.5mM	Franklin	I	July6FranklinIpoint5h202_pop.txt
20	1	0	fog2	H2O2	0.5mM	Franklin	I	July6FranklinIpoint5h202_pop.txt
20	1	0	fog2	H2O2	0.5mM	Franklin	I	July6FranklinIpoint5h202_pop.txt
22	1	0	fog2	H2O2	0.5mM	Franklin	I	July6FranklinIpoint5h202_pop.txt
23	1	0	fog2	H2O2	0.5mM	Franklin	I	July6FranklinIpoint5h202_pop.txt
24	1	0	fog2	H2O2	0.5mM	Franklin	I	July6FranklinIpoint5h202_pop.txt
25	1	0	fog2	H2O2	0.5mM	Franklin	I	July6FranklinIpoint5h202_pop.txt
25	1	0	fog2	H2O2	0.5mM	Franklin	I	July6FranklinIpoint5h202_pop.txt
27	1	0	fog2	H2O2	0.5mM	Franklin	I	July6FranklinIpoint5h202_pop.txt
27	1	0	fog2	H2O2	0.5mM	Franklin	I	July6FranklinIpoint5h202_pop.txt
27	1	0	fog2	H2O2	0.5mM	Franklin	I	July6FranklinIpoint5h202_pop.txt
28	1	0	fog2	H2O2	0.5mM	Franklin	I	July6FranklinIpoint5h202_pop.txt
28	1	0	fog2	H2O2	0.5mM	Franklin	I	July6FranklinIpoint5h202_pop.txt
28	1	0	fog2	H2O2	0.5mM	Franklin	I	July6FranklinIpoint5h202_pop.txt
31	1	0	fog2	H2O2	0.5mM	Franklin	I	July6FranklinIpoint5h202_pop.txt
32	1	0	fog2	H2O2	0.5mM	Franklin	I	July6FranklinIpoint5h202_pop.txt
35	1	0	fog2	H2O2	0.5mM	Franklin	I	July6FranklinIpoint5h202_pop.txt
36	1	0	fog2	H2O2	0.5mM	Franklin	I	July6FranklinIpoint5h202_pop.txt
36	1	0	fog2	H2O2	0.5mM	Franklin	I	July6FranklinIpoint5h202_pop.txt
36	1	0	fog2	H2O2	0.5mM	Franklin	I	July6FranklinIpoint5h202_pop.txt
37	1	0	fog2	H2O2	0.5mM	Franklin	I	July6FranklinIpoint5h202_pop.txt
38	1	0	fog2	H2O2	0.5mM	Franklin	I	July6FranklinIpoint5h202_pop.txt
40	1	0	fog2	H2O2	0.5mM	Franklin	I	July6FranklinIpoint5h202_pop.txt
40	1	0	fog2	H2O2	0.5mM	Franklin	I	July6FranklinIpoint5h202_pop.txt
40	1	0	fog2	H2O2	0.5mM	Franklin	I	July6FranklinIpoint5h202_pop.txt
40	1	0	fog2	H2O2	0.5mM	Franklin	I	July6FranklinIpoint5h202_pop.txt
41	1	0	fog2	H2O2	0.5mM	Franklin	I	July6FranklinIpoint5h202_pop.txt
41	1	0	fog2	H2O2	0.5mM	Franklin	I	July6FranklinIpoint5h202_pop.txt
41	1	0	fog2	H2O2	0.5mM	Franklin	I	July6FranklinIpoint5h202_pop.txt
41	1	0	fog2	H2O2	0.5mM	Franklin	I	July6FranklinIpoint5h202_pop.txt
41	1	0	fog2	H2O2	0.5mM	Franklin	I	July6FranklinIpoint5h202_pop.txt
42	1	0	fog2	H2O2	0.5mM	Franklin	I	July6FranklinIpoint5h202_pop.txt
44	1	0	fog2	H2O2	0.5mM	Franklin	I	July6FranklinIpoint5h202_pop.txt
44	1	0	fog2	H2O2	0.5mM	Franklin	I	July6FranklinIpoint5h202_pop.txt
46	1	0	fog2	H2O2	0.5mM	Franklin	I	July6FranklinIpoint5h202_pop.txt
46	1	0	fog2	H2O2	0.5mM	Franklin	I	July6FranklinIpoint5h202_pop.txt
47	1	0	fog2	H2O2	0.5mM	Franklin	I	July6FranklinIpoint5h202_pop.txt
48	1	0	fog2	H2O2	0.5mM	Franklin	I	July6FranklinIpoint5h202_pop.txt
49	1	0	fog2	H2O2	0.5mM	Franklin	I	July6FranklinIpoint5h202_pop.txt
49	1	0	fog2	H2O2	0.5mM	Franklin	I	July6FranklinIpoint5h202_pop.txt
50	1	0	fog2	H2O2	0.5mM	Franklin	I	July6FranklinIpoint5h202_pop.txt
50	1	0	fog2	H2O2	0.5mM	Franklin	I	July6FranklinIpoint5h202_pop.txt
52	1	0	fog2	H2O2	0.5mM	Franklin	I	July6FranklinIpoint5h202_pop.txt
54	1	0	fog2	H2O2	0.5mM	Franklin	I	July6FranklinIpoint5h202_pop.txt
54	1	0	fog2	H2O2	0.5mM	Franklin	I	July6FranklinIpoint5h202_pop.txt
65	1	0	fog2	H2O2	0.5mM	Franklin	I	July6FranklinIpoint5h202_pop.txt
5	1	0	fog2	H2O2	0.5mM	Franklin	J	July6FranklinJpoint5h202_pop.txt
5	1	0	fog2	H2O2	0.5mM	Franklin	J	July6FranklinJpoint5h202_pop.txt
6	1	0	fog2	H2O2	0.5mM	Franklin	J	July6FranklinJpoint5h202_pop.txt
6	1	0	fog2	H2O2	0.5mM	Franklin	J	July6FranklinJpoint5h202_pop.txt
6	1	0	fog2	H2O2	0.5mM	Franklin	J	July6FranklinJpoint5h202_pop.txt
9	1	0	fog2	H2O2	0.5mM	Franklin	J	July6FranklinJpoint5h202_pop.txt
9	1	0	fog2	H2O2	0.5mM	Franklin	J	July6FranklinJpoint5h202_pop.txt
9	1	0	fog2	H2O2	0.5mM	Franklin	J	July6FranklinJpoint5h202_pop.txt
10	1	0	fog2	H2O2	0.5mM	Franklin	J	July6FranklinJpoint5h202_pop.txt
10	1	0	fog2	H2O2	0.5mM	Franklin	J	July6FranklinJpoint5h202_pop.txt
11	1	0	fog2	H2O2	0.5mM	Franklin	J	July6FranklinJpoint5h202_pop.txt
11	1	0	fog2	H2O2	0.5mM	Franklin	J	July6FranklinJpoint5h202_pop.txt
11	1	0	fog2	H2O2	0.5mM	Franklin	J	July6FranklinJpoint5h202_pop.txt
11	1	0	fog2	H2O2	0.5mM	Franklin	J	July6FranklinJpoint5h202_pop.txt
12	1	0	fog2	H2O2	0.5mM	Franklin	J	July6FranklinJpoint5h202_pop.txt
12	1	0	fog2	H2O2	0.5mM	Franklin	J	July6FranklinJpoint5h202_pop.txt
12	1	0	fog2	H2O2	0.5mM	Franklin	J	July6FranklinJpoint5h202_pop.txt
12	1	0	fog2	H2O2	0.5mM	Franklin	J	July6FranklinJpoint5h202_pop.txt
13	1	0	fog2	H2O2	0.5mM	Franklin	J	July6FranklinJpoint5h202_pop.txt
13	1	0	fog2	H2O2	0.5mM	Franklin	J	July6FranklinJpoint5h202_pop.txt
13	1	0	fog2	H2O2	0.5mM	Franklin	J	July6FranklinJpoint5h202_pop.txt
14	1	0	fog2	H2O2	0.5mM	Franklin	J	July6FranklinJpoint5h202_pop.txt
14	1	0	fog2	H2O2	0.5mM	Franklin	J	July6FranklinJpoint5h202_pop.txt
14	1	0	fog2	H2O2	0.5mM	Franklin	J	July6FranklinJpoint5h202_pop.txt
14	1	0	fog2	H2O2	0.5mM	Franklin	J	July6FranklinJpoint5h202_pop.txt
14	1	0	fog2	H2O2	0.5mM	Franklin	J	July6FranklinJpoint5h202_pop.txt
15	1	0	fog2	H2O2	0.5mM	Franklin	J	July6FranklinJpoint5h202_pop.txt
15	1	0	fog2	H2O2	0.5mM	Franklin	J	July6FranklinJpoint5h202_pop.txt
15	1	0	fog2	H2O2	0.5mM	Franklin	J	July6FranklinJpoint5h202_pop.txt
15	1	0	fog2	H2O2	0.5mM	Franklin	J	July6FranklinJpoint5h202_pop.txt
15	1	0	fog2	H2O2	0.5mM	Franklin	J	July6FranklinJpoint5h202_pop.txt
15	1	0	fog2	H2O2	0.5mM	Franklin	J	July6FranklinJpoint5h202_pop.txt
15	1	0	fog2	H2O2	0.5mM	Franklin	J	July6FranklinJpoint5h202_pop.txt
16	1	0	fog2	H2O2	0.5mM	Franklin	J	July6FranklinJpoint5h202_pop.txt
17	1	0	fog2	H2O2	0.5mM	Franklin	J	July6FranklinJpoint5h202_pop.txt
17	1	0	fog2	H2O2	0.5mM	Franklin	J	July6FranklinJpoint5h202_pop.txt
18	1	0	fog2	H2O2	0.5mM	Franklin	J	July6FranklinJpoint5h202_pop.txt
18	1	0	fog2	H2O2	0.5mM	Franklin	J	July6FranklinJpoint5h202_pop.txt
19	1	0	fog2	H2O2	0.5mM	Franklin	J	July6FranklinJpoint5h202_pop.txt
21	1	0	fog2	H2O2	0.5mM	Franklin	J	July6FranklinJpoint5h202_pop.txt
22	1	0	fog2	H2O2	0.5mM	Franklin	J	July6FranklinJpoint5h202_pop.txt
22	1	0	fog2	H2O2	0.5mM	Franklin	J	July6FranklinJpoint5h202_pop.txt
24	1	0	fog2	H2O2	0.5mM	Franklin	J	July6FranklinJpoint5h202_pop.txt
24	1	0	fog2	H2O2	0.5mM	Franklin	J	July6FranklinJpoint5h202_pop.txt
25	1	0	fog2	H2O2	0.5mM	Franklin	J	July6FranklinJpoint5h202_pop.txt
25	1	0	fog2	H2O2	0.5mM	Franklin	J	July6FranklinJpoint5h202_pop.txt
27	1	0	fog2	H2O2	0.5mM	Franklin	J	July6FranklinJpoint5h202_pop.txt
30	1	0	fog2	H2O2	0.5mM	Franklin	J	July6FranklinJpoint5h202_pop.txt
30	1	0	fog2	H2O2	0.5mM	Franklin	J	July6FranklinJpoint5h202_pop.txt
31	1	0	fog2	H2O2	0.5mM	Franklin	J	July6FranklinJpoint5h202_pop.txt
36	1	0	fog2	H2O2	0.5mM	Franklin	J	July6FranklinJpoint5h202_pop.txt
39	1	0	fog2	H2O2	0.5mM	Franklin	J	July6FranklinJpoint5h202_pop.txt
50	1	0	fog2	H2O2	0.5mM	Franklin	J	July6FranklinJpoint5h202_pop.txt
52	1	0	fog2	H2O2	0.5mM	Franklin	J	July6FranklinJpoint5h202_pop.txt
52	1	0	fog2	H2O2	0.5mM	Franklin	J	July6FranklinJpoint5h202_pop.txt
5	1	0	fog2	H2O2	0.5mM	Franklin	K	July6FranklinKpoint5h202_pop.txt
7	1	0	fog2	H2O2	0.5mM	Franklin	K	July6FranklinKpoint5h202_pop.txt
8	1	0	fog2	H2O2	0.5mM	Franklin	K	July6FranklinKpoint5h202_pop.txt
14	1	0	fog2	H2O2	0.5mM	Franklin	K	July6FranklinKpoint5h202_pop.txt
15	1	0	fog2	H2O2	0.5mM	Franklin	K	July6FranklinKpoint5h202_pop.txt
16	1	0	fog2	H2O2	0.5mM	Franklin	K	July6FranklinKpoint5h202_pop.txt
17	1	0	fog2	H2O2	0.5mM	Franklin	K	July6FranklinKpoint5h202_pop.txt
19	1	0	fog2	H2O2	0.5mM	Franklin	K	July6FranklinKpoint5h202_pop.txt
22	1	0	fog2	H2O2	0.5mM	Franklin	K	July6FranklinKpoint5h202_pop.txt
24	1	0	fog2	H2O2	0.5mM	Franklin	K	July6FranklinKpoint5h202_pop.txt
25	1	0	fog2	H2O2	0.5mM	Franklin	K	July6FranklinKpoint5h202_pop.txt
27	1	0	fog2	H2O2	0.5mM	Franklin	K	July6FranklinKpoint5h202_pop.txt
27	1	0	fog2	H2O2	0.5mM	Franklin	K	July6FranklinKpoint5h202_pop.txt
29	1	0	fog2	H2O2	0.5mM	Franklin	K	July6FranklinKpoint5h202_pop.txt
29	1	0	fog2	H2O2	0.5mM	Franklin	K	July6FranklinKpoint5h202_pop.txt
29	1	0	fog2	H2O2	0.5mM	Franklin	K	July6FranklinKpoint5h202_pop.txt
29	1	0	fog2	H2O2	0.5mM	Franklin	K	July6FranklinKpoint5h202_pop.txt
30	1	0	fog2	H2O2	0.5mM	Franklin	K	July6FranklinKpoint5h202_pop.txt
33	1	0	fog2	H2O2	0.5mM	Franklin	K	July6FranklinKpoint5h202_pop.txt
34	1	0	fog2	H2O2	0.5mM	Franklin	K	July6FranklinKpoint5h202_pop.txt
34	1	0	fog2	H2O2	0.5mM	Franklin	K	July6FranklinKpoint5h202_pop.txt
35	1	0	fog2	H2O2	0.5mM	Franklin	K	July6FranklinKpoint5h202_pop.txt
35	1	0	fog2	H2O2	0.5mM	Franklin	K	July6FranklinKpoint5h202_pop.txt
35	1	0	fog2	H2O2	0.5mM	Franklin	K	July6FranklinKpoint5h202_pop.txt
36	1	0	fog2	H2O2	0.5mM	Franklin	K	July6FranklinKpoint5h202_pop.txt
36	1	0	fog2	H2O2	0.5mM	Franklin	K	July6FranklinKpoint5h202_pop.txt
36	1	0	fog2	H2O2	0.5mM	Franklin	K	July6FranklinKpoint5h202_pop.txt
37	1	0	fog2	H2O2	0.5mM	Franklin	K	July6FranklinKpoint5h202_pop.txt
37	1	0	fog2	H2O2	0.5mM	Franklin	K	July6FranklinKpoint5h202_pop.txt
37	1	0	fog2	H2O2	0.5mM	Franklin	K	July6FranklinKpoint5h202_pop.txt
37	1	0	fog2	H2O2	0.5mM	Franklin	K	July6FranklinKpoint5h202_pop.txt
38	1	0	fog2	H2O2	0.5mM	Franklin	K	July6FranklinKpoint5h202_pop.txt
39	1	0	fog2	H2O2	0.5mM	Franklin	K	July6FranklinKpoint5h202_pop.txt
40	1	0	fog2	H2O2	0.5mM	Franklin	K	July6FranklinKpoint5h202_pop.txt
40	1	0	fog2	H2O2	0.5mM	Franklin	K	July6FranklinKpoint5h202_pop.txt
40	1	0	fog2	H2O2	0.5mM	Franklin	K	July6FranklinKpoint5h202_pop.txt
41	1	0	fog2	H2O2	0.5mM	Franklin	K	July6FranklinKpoint5h202_pop.txt
42	1	0	fog2	H2O2	0.5mM	Franklin	K	July6FranklinKpoint5h202_pop.txt
42	1	0	fog2	H2O2	0.5mM	Franklin	K	July6FranklinKpoint5h202_pop.txt
42	1	0	fog2	H2O2	0.5mM	Franklin	K	July6FranklinKpoint5h202_pop.txt
44	1	0	fog2	H2O2	0.5mM	Franklin	K	July6FranklinKpoint5h202_pop.txt
44	1	0	fog2	H2O2	0.5mM	Franklin	K	July6FranklinKpoint5h202_pop.txt
44	1	0	fog2	H2O2	0.5mM	Franklin	K	July6FranklinKpoint5h202_pop.txt
45	1	0	fog2	H2O2	0.5mM	Franklin	K	July6FranklinKpoint5h202_pop.txt
45	1	0	fog2	H2O2	0.5mM	Franklin	K	July6FranklinKpoint5h202_pop.txt
45	1	0	fog2	H2O2	0.5mM	Franklin	K	July6FranklinKpoint5h202_pop.txt
46	1	0	fog2	H2O2	0.5mM	Franklin	K	July6FranklinKpoint5h202_pop.txt
49	1	0	fog2	H2O2	0.5mM	Franklin	K	July6FranklinKpoint5h202_pop.txt
50	1	0	fog2	H2O2	0.5mM	Franklin	K	July6FranklinKpoint5h202_pop.txt
50	1	0	fog2	H2O2	0.5mM	Franklin	K	July6FranklinKpoint5h202_pop.txt
52	1	0	fog2	H2O2	0.5mM	Franklin	K	July6FranklinKpoint5h202_pop.txt
54	1	0	fog2	H2O2	0.5mM	Franklin	K	July6FranklinKpoint5h202_pop.txt
54	1	0	fog2	H2O2	0.5mM	Franklin	K	July6FranklinKpoint5h202_pop.txt
73	1	0	fog2	H2O2	0.5mM	Franklin	K	July6FranklinKpoint5h202_pop.txt
3	1	0	fog2	H2O2	0.5mM	Franklin	L	July6FranklinLpoint5h202_pop.txt
3	1	0	fog2	H2O2	0.5mM	Franklin	L	July6FranklinLpoint5h202_pop.txt
6	1	0	fog2	H2O2	0.5mM	Franklin	L	July6FranklinLpoint5h202_pop.txt
6	1	0	fog2	H2O2	0.5mM	Franklin	L	July6FranklinLpoint5h202_pop.txt
8	1	0	fog2	H2O2	0.5mM	Franklin	L	July6FranklinLpoint5h202_pop.txt
9	1	0	fog2	H2O2	0.5mM	Franklin	L	July6FranklinLpoint5h202_pop.txt
10	1	0	fog2	H2O2	0.5mM	Franklin	L	July6FranklinLpoint5h202_pop.txt
11	1	0	fog2	H2O2	0.5mM	Franklin	L	July6FranklinLpoint5h202_pop.txt
11	1	0	fog2	H2O2	0.5mM	Franklin	L	July6FranklinLpoint5h202_pop.txt
12	1	0	fog2	H2O2	0.5mM	Franklin	L	July6FranklinLpoint5h202_pop.txt
12	1	0	fog2	H2O2	0.5mM	Franklin	L	July6FranklinLpoint5h202_pop.txt
13	1	0	fog2	H2O2	0.5mM	Franklin	L	July6FranklinLpoint5h202_pop.txt
13	1	0	fog2	H2O2	0.5mM	Franklin	L	July6FranklinLpoint5h202_pop.txt
14	1	0	fog2	H2O2	0.5mM	Franklin	L	July6FranklinLpoint5h202_pop.txt
14	1	0	fog2	H2O2	0.5mM	Franklin	L	July6FranklinLpoint5h202_pop.txt
14	1	0	fog2	H2O2	0.5mM	Franklin	L	July6FranklinLpoint5h202_pop.txt
14	1	0	fog2	H2O2	0.5mM	Franklin	L	July6FranklinLpoint5h202_pop.txt
15	1	0	fog2	H2O2	0.5mM	Franklin	L	July6FranklinLpoint5h202_pop.txt
15	1	0	fog2	H2O2	0.5mM	Franklin	L	July6FranklinLpoint5h202_pop.txt
16	1	0	fog2	H2O2	0.5mM	Franklin	L	July6FranklinLpoint5h202_pop.txt
16	1	0	fog2	H2O2	0.5mM	Franklin	L	July6FranklinLpoint5h202_pop.txt
17	1	0	fog2	H2O2	0.5mM	Franklin	L	July6FranklinLpoint5h202_pop.txt
17	1	0	fog2	H2O2	0.5mM	Franklin	L	July6FranklinLpoint5h202_pop.txt
19	1	0	fog2	H2O2	0.5mM	Franklin	L	July6FranklinLpoint5h202_pop.txt
20	1	0	fog2	H2O2	0.5mM	Franklin	L	July6FranklinLpoint5h202_pop.txt
21	1	0	fog2	H2O2	0.5mM	Franklin	L	July6FranklinLpoint5h202_pop.txt
21	1	0	fog2	H2O2	0.5mM	Franklin	L	July6FranklinLpoint5h202_pop.txt
21	1	0	fog2	H2O2	0.5mM	Franklin	L	July6FranklinLpoint5h202_pop.txt
21	1	0	fog2	H2O2	0.5mM	Franklin	L	July6FranklinLpoint5h202_pop.txt
28	1	0	fog2	H2O2	0.5mM	Franklin	L	July6FranklinLpoint5h202_pop.txt
30	1	0	fog2	H2O2	0.5mM	Franklin	L	July6FranklinLpoint5h202_pop.txt
31	1	0	fog2	H2O2	0.5mM	Franklin	L	July6FranklinLpoint5h202_pop.txt
32	1	0	fog2	H2O2	0.5mM	Franklin	L	July6FranklinLpoint5h202_pop.txt
33	1	0	fog2	H2O2	0.5mM	Franklin	L	July6FranklinLpoint5h202_pop.txt
33	1	0	fog2	H2O2	0.5mM	Franklin	L	July6FranklinLpoint5h202_pop.txt
34	1	0	fog2	H2O2	0.5mM	Franklin	L	July6FranklinLpoint5h202_pop.txt
36	1	0	fog2	H2O2	0.5mM	Franklin	L	July6FranklinLpoint5h202_pop.txt
38	1	0	fog2	H2O2	0.5mM	Franklin	L	July6FranklinLpoint5h202_pop.txt
41	1	0	fog2	H2O2	0.5mM	Franklin	L	July6FranklinLpoint5h202_pop.txt
41	1	0	fog2	H2O2	0.5mM	Franklin	L	July6FranklinLpoint5h202_pop.txt
46	1	0	fog2	H2O2	0.5mM	Franklin	L	July6FranklinLpoint5h202_pop.txt
46	1	0	fog2	H2O2	0.5mM	Franklin	L	July6FranklinLpoint5h202_pop.txt
47	1	0	fog2	H2O2	0.5mM	Franklin	L	July6FranklinLpoint5h202_pop.txt
49	1	0	fog2	H2O2	0.5mM	Franklin	L	July6FranklinLpoint5h202_pop.txt
59	1	0	fog2	H2O2	0.5mM	Franklin	L	July6FranklinLpoint5h202_pop.txt
59	1	0	fog2	H2O2	0.5mM	Franklin	L	July6FranklinLpoint5h202_pop.txt
5	1	0	fog2	H2O2	0.5mM	Sulaco	A	July6SulacoApoint5h202_pop.txt
12	1	0	fog2	H2O2	0.5mM	Sulaco	A	July6SulacoApoint5h202_pop.txt
12	1	0	fog2	H2O2	0.5mM	Sulaco	A	July6SulacoApoint5h202_pop.txt
15	1	0	fog2	H2O2	0.5mM	Sulaco	A	July6SulacoApoint5h202_pop.txt
15	1	0	fog2	H2O2	0.5mM	Sulaco	A	July6SulacoApoint5h202_pop.txt
16	1	0	fog2	H2O2	0.5mM	Sulaco	A	July6SulacoApoint5h202_pop.txt
16	1	0	fog2	H2O2	0.5mM	Sulaco	A	July6SulacoApoint5h202_pop.txt
18	1	0	fog2	H2O2	0.5mM	Sulaco	A	July6SulacoApoint5h202_pop.txt
18	1	0	fog2	H2O2	0.5mM	Sulaco	A	July6SulacoApoint5h202_pop.txt
19	1	0	fog2	H2O2	0.5mM	Sulaco	A	July6SulacoApoint5h202_pop.txt
20	1	0	fog2	H2O2	0.5mM	Sulaco	A	July6SulacoApoint5h202_pop.txt
20	1	0	fog2	H2O2	0.5mM	Sulaco	A	July6SulacoApoint5h202_pop.txt
21	1	0	fog2	H2O2	0.5mM	Sulaco	A	July6SulacoApoint5h202_pop.txt
21	1	0	fog2	H2O2	0.5mM	Sulaco	A	July6SulacoApoint5h202_pop.txt
22	1	0	fog2	H2O2	0.5mM	Sulaco	A	July6SulacoApoint5h202_pop.txt
23	1	0	fog2	H2O2	0.5mM	Sulaco	A	July6SulacoApoint5h202_pop.txt
25	1	0	fog2	H2O2	0.5mM	Sulaco	A	July6SulacoApoint5h202_pop.txt
27	1	0	fog2	H2O2	0.5mM	Sulaco	A	July6SulacoApoint5h202_pop.txt
28	1	0	fog2	H2O2	0.5mM	Sulaco	A	July6SulacoApoint5h202_pop.txt
30	1	0	fog2	H2O2	0.5mM	Sulaco	A	July6SulacoApoint5h202_pop.txt
30	1	0	fog2	H2O2	0.5mM	Sulaco	A	July6SulacoApoint5h202_pop.txt
32	1	0	fog2	H2O2	0.5mM	Sulaco	A	July6SulacoApoint5h202_pop.txt
36	1	0	fog2	H2O2	0.5mM	Sulaco	A	July6SulacoApoint5h202_pop.txt
36	1	0	fog2	H2O2	0.5mM	Sulaco	A	July6SulacoApoint5h202_pop.txt
37	1	0	fog2	H2O2	0.5mM	Sulaco	A	July6SulacoApoint5h202_pop.txt
38	1	0	fog2	H2O2	0.5mM	Sulaco	A	July6SulacoApoint5h202_pop.txt
38	1	0	fog2	H2O2	0.5mM	Sulaco	A	July6SulacoApoint5h202_pop.txt
40	1	0	fog2	H2O2	0.5mM	Sulaco	A	July6SulacoApoint5h202_pop.txt
41	1	0	fog2	H2O2	0.5mM	Sulaco	A	July6SulacoApoint5h202_pop.txt
44	1	0	fog2	H2O2	0.5mM	Sulaco	A	July6SulacoApoint5h202_pop.txt
46	1	0	fog2	H2O2	0.5mM	Sulaco	A	July6SulacoApoint5h202_pop.txt
46	1	0	fog2	H2O2	0.5mM	Sulaco	A	July6SulacoApoint5h202_pop.txt
3	1	0	fog2	H2O2	0.5mM	Sulaco	B	July6SulacoBpoint5h202_pop.txt
3	1	0	fog2	H2O2	0.5mM	Sulaco	B	July6SulacoBpoint5h202_pop.txt
7	1	0	fog2	H2O2	0.5mM	Sulaco	B	July6SulacoBpoint5h202_pop.txt
7	1	0	fog2	H2O2	0.5mM	Sulaco	B	July6SulacoBpoint5h202_pop.txt
7	1	0	fog2	H2O2	0.5mM	Sulaco	B	July6SulacoBpoint5h202_pop.txt
7	1	0	fog2	H2O2	0.5mM	Sulaco	B	July6SulacoBpoint5h202_pop.txt
10	1	0	fog2	H2O2	0.5mM	Sulaco	B	July6SulacoBpoint5h202_pop.txt
11	1	0	fog2	H2O2	0.5mM	Sulaco	B	July6SulacoBpoint5h202_pop.txt
11	1	0	fog2	H2O2	0.5mM	Sulaco	B	July6SulacoBpoint5h202_pop.txt
12	1	0	fog2	H2O2	0.5mM	Sulaco	B	July6SulacoBpoint5h202_pop.txt
12	1	0	fog2	H2O2	0.5mM	Sulaco	B	July6SulacoBpoint5h202_pop.txt
13	1	0	fog2	H2O2	0.5mM	Sulaco	B	July6SulacoBpoint5h202_pop.txt
13	1	0	fog2	H2O2	0.5mM	Sulaco	B	July6SulacoBpoint5h202_pop.txt
13	1	0	fog2	H2O2	0.5mM	Sulaco	B	July6SulacoBpoint5h202_pop.txt
17	1	0	fog2	H2O2	0.5mM	Sulaco	B	July6SulacoBpoint5h202_pop.txt
18	1	0	fog2	H2O2	0.5mM	Sulaco	B	July6SulacoBpoint5h202_pop.txt
19	1	0	fog2	H2O2	0.5mM	Sulaco	B	July6SulacoBpoint5h202_pop.txt
19	1	0	fog2	H2O2	0.5mM	Sulaco	B	July6SulacoBpoint5h202_pop.txt
20	1	0	fog2	H2O2	0.5mM	Sulaco	B	July6SulacoBpoint5h202_pop.txt
20	1	0	fog2	H2O2	0.5mM	Sulaco	B	July6SulacoBpoint5h202_pop.txt
22	1	0	fog2	H2O2	0.5mM	Sulaco	B	July6SulacoBpoint5h202_pop.txt
22	1	0	fog2	H2O2	0.5mM	Sulaco	B	July6SulacoBpoint5h202_pop.txt
23	1	0	fog2	H2O2	0.5mM	Sulaco	B	July6SulacoBpoint5h202_pop.txt
23	1	0	fog2	H2O2	0.5mM	Sulaco	B	July6SulacoBpoint5h202_pop.txt
25	1	0	fog2	H2O2	0.5mM	Sulaco	B	July6SulacoBpoint5h202_pop.txt
26	1	0	fog2	H2O2	0.5mM	Sulaco	B	July6SulacoBpoint5h202_pop.txt
28	1	0	fog2	H2O2	0.5mM	Sulaco	B	July6SulacoBpoint5h202_pop.txt
28	1	0	fog2	H2O2	0.5mM	Sulaco	B	July6SulacoBpoint5h202_pop.txt
29	1	0	fog2	H2O2	0.5mM	Sulaco	B	July6SulacoBpoint5h202_pop.txt
30	1	0	fog2	H2O2	0.5mM	Sulaco	B	July6SulacoBpoint5h202_pop.txt
34	1	0	fog2	H2O2	0.5mM	Sulaco	B	July6SulacoBpoint5h202_pop.txt
34	1	0	fog2	H2O2	0.5mM	Sulaco	B	July6SulacoBpoint5h202_pop.txt
43	1	0	fog2	H2O2	0.5mM	Sulaco	B	July6SulacoBpoint5h202_pop.txt
45	1	0	fog2	H2O2	0.5mM	Sulaco	B	July6SulacoBpoint5h202_pop.txt
7	1	0	fog2	H2O2	0.5mM	Sulaco	C	July6SulacoCpoint5h202_pop.txt
8	1	0	fog2	H2O2	0.5mM	Sulaco	C	July6SulacoCpoint5h202_pop.txt
8	1	0	fog2	H2O2	0.5mM	Sulaco	C	July6SulacoCpoint5h202_pop.txt
9	1	0	fog2	H2O2	0.5mM	Sulaco	C	July6SulacoCpoint5h202_pop.txt
12	1	0	fog2	H2O2	0.5mM	Sulaco	C	July6SulacoCpoint5h202_pop.txt
12	1	0	fog2	H2O2	0.5mM	Sulaco	C	July6SulacoCpoint5h202_pop.txt
15	1	0	fog2	H2O2	0.5mM	Sulaco	C	July6SulacoCpoint5h202_pop.txt
15	1	0	fog2	H2O2	0.5mM	Sulaco	C	July6SulacoCpoint5h202_pop.txt
18	1	0	fog2	H2O2	0.5mM	Sulaco	C	July6SulacoCpoint5h202_pop.txt
20	1	0	fog2	H2O2	0.5mM	Sulaco	C	July6SulacoCpoint5h202_pop.txt
22	1	0	fog2	H2O2	0.5mM	Sulaco	C	July6SulacoCpoint5h202_pop.txt
24	1	0	fog2	H2O2	0.5mM	Sulaco	C	July6SulacoCpoint5h202_pop.txt
27	1	0	fog2	H2O2	0.5mM	Sulaco	C	July6SulacoCpoint5h202_pop.txt
28	1	0	fog2	H2O2	0.5mM	Sulaco	C	July6SulacoCpoint5h202_pop.txt
32	1	0	fog2	H2O2	0.5mM	Sulaco	C	July6SulacoCpoint5h202_pop.txt
34	1	0	fog2	H2O2	0.5mM	Sulaco	C	July6SulacoCpoint5h202_pop.txt
42	1	0	fog2	H2O2	0.5mM	Sulaco	C	July6SulacoCpoint5h202_pop.txt
48	1	0	fog2	H2O2	0.5mM	Sulaco	C	July6SulacoCpoint5h202_pop.txt
94	0	1	fog2	H2O2	0.5mM	Sulaco	D	July6SulacoDpoint5h202_pop.txt
5	1	0	fog2	H2O2	0.5mM	Sulaco	E	July6SulacoEpoint5h202_pop.txt
6	1	0	fog2	H2O2	0.5mM	Sulaco	E	July6SulacoEpoint5h202_pop.txt
7	1	0	fog2	H2O2	0.5mM	Sulaco	E	July6SulacoEpoint5h202_pop.txt
8	1	0	fog2	H2O2	0.5mM	Sulaco	E	July6SulacoEpoint5h202_pop.txt
8	1	0	fog2	H2O2	0.5mM	Sulaco	E	July6SulacoEpoint5h202_pop.txt
10	1	0	fog2	H2O2	0.5mM	Sulaco	E	July6SulacoEpoint5h202_pop.txt
10	1	0	fog2	H2O2	0.5mM	Sulaco	E	July6SulacoEpoint5h202_pop.txt
12	1	0	fog2	H2O2	0.5mM	Sulaco	E	July6SulacoEpoint5h202_pop.txt
12	1	0	fog2	H2O2	0.5mM	Sulaco	E	July6SulacoEpoint5h202_pop.txt
13	1	0	fog2	H2O2	0.5mM	Sulaco	E	July6SulacoEpoint5h202_pop.txt
13	1	0	fog2	H2O2	0.5mM	Sulaco	E	July6SulacoEpoint5h202_pop.txt
13	1	0	fog2	H2O2	0.5mM	Sulaco	E	July6SulacoEpoint5h202_pop.txt
14	1	0	fog2	H2O2	0.5mM	Sulaco	E	July6SulacoEpoint5h202_pop.txt
15	1	0	fog2	H2O2	0.5mM	Sulaco	E	July6SulacoEpoint5h202_pop.txt
22	1	0	fog2	H2O2	0.5mM	Sulaco	E	July6SulacoEpoint5h202_pop.txt
6	1	0	fog2	H2O2	0.5mM	Sulaco	F	July6SulacoFpoint5h202_pop.txt
8	1	0	fog2	H2O2	0.5mM	Sulaco	F	July6SulacoFpoint5h202_pop.txt
8	1	0	fog2	H2O2	0.5mM	Sulaco	F	July6SulacoFpoint5h202_pop.txt
8	1	0	fog2	H2O2	0.5mM	Sulaco	F	July6SulacoFpoint5h202_pop.txt
10	1	0	fog2	H2O2	0.5mM	Sulaco	F	July6SulacoFpoint5h202_pop.txt
11	1	0	fog2	H2O2	0.5mM	Sulaco	F	July6SulacoFpoint5h202_pop.txt
11	1	0	fog2	H2O2	0.5mM	Sulaco	F	July6SulacoFpoint5h202_pop.txt
11	1	0	fog2	H2O2	0.5mM	Sulaco	F	July6SulacoFpoint5h202_pop.txt
12	1	0	fog2	H2O2	0.5mM	Sulaco	F	July6SulacoFpoint5h202_pop.txt
12	1	0	fog2	H2O2	0.5mM	Sulaco	F	July6SulacoFpoint5h202_pop.txt
12	1	0	fog2	H2O2	0.5mM	Sulaco	F	July6SulacoFpoint5h202_pop.txt
12	1	0	fog2	H2O2	0.5mM	Sulaco	F	July6SulacoFpoint5h202_pop.txt
12	1	0	fog2	H2O2	0.5mM	Sulaco	F	July6SulacoFpoint5h202_pop.txt
13	1	0	fog2	H2O2	0.5mM	Sulaco	F	July6SulacoFpoint5h202_pop.txt
13	1	0	fog2	H2O2	0.5mM	Sulaco	F	July6SulacoFpoint5h202_pop.txt
13	1	0	fog2	H2O2	0.5mM	Sulaco	F	July6SulacoFpoint5h202_pop.txt
14	1	0	fog2	H2O2	0.5mM	Sulaco	F	July6SulacoFpoint5h202_pop.txt
14	1	0	fog2	H2O2	0.5mM	Sulaco	F	July6SulacoFpoint5h202_pop.txt
14	1	0	fog2	H2O2	0.5mM	Sulaco	F	July6SulacoFpoint5h202_pop.txt
14	1	0	fog2	H2O2	0.5mM	Sulaco	F	July6SulacoFpoint5h202_pop.txt
14	1	0	fog2	H2O2	0.5mM	Sulaco	F	July6SulacoFpoint5h202_pop.txt
14	1	0	fog2	H2O2	0.5mM	Sulaco	F	July6SulacoFpoint5h202_pop.txt
15	1	0	fog2	H2O2	0.5mM	Sulaco	F	July6SulacoFpoint5h202_pop.txt
15	1	0	fog2	H2O2	0.5mM	Sulaco	F	July6SulacoFpoint5h202_pop.txt
16	1	0	fog2	H2O2	0.5mM	Sulaco	F	July6SulacoFpoint5h202_pop.txt
16	1	0	fog2	H2O2	0.5mM	Sulaco	F	July6SulacoFpoint5h202_pop.txt
16	1	0	fog2	H2O2	0.5mM	Sulaco	F	July6SulacoFpoint5h202_pop.txt
17	1	0	fog2	H2O2	0.5mM	Sulaco	F	July6SulacoFpoint5h202_pop.txt
17	1	0	fog2	H2O2	0.5mM	Sulaco	F	July6SulacoFpoint5h202_pop.txt
22	1	0	fog2	H2O2	0.5mM	Sulaco	F	July6SulacoFpoint5h202_pop.txt
37	1	0	fog2	H2O2	0.5mM	Sulaco	F	July6SulacoFpoint5h202_pop.txt
4	1	0	fog2	H2O2	0.5mM	Sulaco	G	July6SulacoGpoint5h202_pop.txt
6	1	0	fog2	H2O2	0.5mM	Sulaco	G	July6SulacoGpoint5h202_pop.txt
8	1	0	fog2	H2O2	0.5mM	Sulaco	G	July6SulacoGpoint5h202_pop.txt
8	1	0	fog2	H2O2	0.5mM	Sulaco	G	July6SulacoGpoint5h202_pop.txt
9	1	0	fog2	H2O2	0.5mM	Sulaco	G	July6SulacoGpoint5h202_pop.txt
9	1	0	fog2	H2O2	0.5mM	Sulaco	G	July6SulacoGpoint5h202_pop.txt
9	1	0	fog2	H2O2	0.5mM	Sulaco	G	July6SulacoGpoint5h202_pop.txt
10	1	0	fog2	H2O2	0.5mM	Sulaco	G	July6SulacoGpoint5h202_pop.txt
10	1	0	fog2	H2O2	0.5mM	Sulaco	G	July6SulacoGpoint5h202_pop.txt
11	1	0	fog2	H2O2	0.5mM	Sulaco	G	July6SulacoGpoint5h202_pop.txt
11	1	0	fog2	H2O2	0.5mM	Sulaco	G	July6SulacoGpoint5h202_pop.txt
11	1	0	fog2	H2O2	0.5mM	Sulaco	G	July6SulacoGpoint5h202_pop.txt
11	1	0	fog2	H2O2	0.5mM	Sulaco	G	July6SulacoGpoint5h202_pop.txt
11	1	0	fog2	H2O2	0.5mM	Sulaco	G	July6SulacoGpoint5h202_pop.txt
11	1	0	fog2	H2O2	0.5mM	Sulaco	G	July6SulacoGpoint5h202_pop.txt
12	1	0	fog2	H2O2	0.5mM	Sulaco	G	July6SulacoGpoint5h202_pop.txt
12	1	0	fog2	H2O2	0.5mM	Sulaco	G	July6SulacoGpoint5h202_pop.txt
12	1	0	fog2	H2O2	0.5mM	Sulaco	G	July6SulacoGpoint5h202_pop.txt
12	1	0	fog2	H2O2	0.5mM	Sulaco	G	July6SulacoGpoint5h202_pop.txt
12	1	0	fog2	H2O2	0.5mM	Sulaco	G	July6SulacoGpoint5h202_pop.txt
13	1	0	fog2	H2O2	0.5mM	Sulaco	G	July6SulacoGpoint5h202_pop.txt
13	1	0	fog2	H2O2	0.5mM	Sulaco	G	July6SulacoGpoint5h202_pop.txt
13	1	0	fog2	H2O2	0.5mM	Sulaco	G	July6SulacoGpoint5h202_pop.txt
13	1	0	fog2	H2O2	0.5mM	Sulaco	G	July6SulacoGpoint5h202_pop.txt
14	1	0	fog2	H2O2	0.5mM	Sulaco	G	July6SulacoGpoint5h202_pop.txt
14	1	0	fog2	H2O2	0.5mM	Sulaco	G	July6SulacoGpoint5h202_pop.txt
14	1	0	fog2	H2O2	0.5mM	Sulaco	G	July6SulacoGpoint5h202_pop.txt
15	1	0	fog2	H2O2	0.5mM	Sulaco	G	July6SulacoGpoint5h202_pop.txt
15	1	0	fog2	H2O2	0.5mM	Sulaco	G	July6SulacoGpoint5h202_pop.txt
15	1	0	fog2	H2O2	0.5mM	Sulaco	G	July6SulacoGpoint5h202_pop.txt
17	1	0	fog2	H2O2	0.5mM	Sulaco	G	July6SulacoGpoint5h202_pop.txt
21	1	0	fog2	H2O2	0.5mM	Sulaco	G	July6SulacoGpoint5h202_pop.txt
33	1	0	fog2	H2O2	0.5mM	Sulaco	H	July6SulacoHpoint5h202_pop.txt
37	1	0	fog2	H2O2	0.5mM	Sulaco	H	July6SulacoHpoint5h202_pop.txt
38	1	0	fog2	H2O2	0.5mM	Sulaco	H	July6SulacoHpoint5h202_pop.txt
40	1	0	fog2	H2O2	0.5mM	Sulaco	H	July6SulacoHpoint5h202_pop.txt
43	1	0	fog2	H2O2	0.5mM	Sulaco	H	July6SulacoHpoint5h202_pop.txt
45	1	0	fog2	H2O2	0.5mM	Sulaco	H	July6SulacoHpoint5h202_pop.txt
48	1	0	fog2	H2O2	0.5mM	Sulaco	H	July6SulacoHpoint5h202_pop.txt
54	1	0	fog2	H2O2	0.5mM	Sulaco	H	July6SulacoHpoint5h202_pop.txt
56	1	0	fog2	H2O2	0.5mM	Sulaco	H	July6SulacoHpoint5h202_pop.txt
59	1	0	fog2	H2O2	0.5mM	Sulaco	H	July6SulacoHpoint5h202_pop.txt
60	1	0	fog2	H2O2	0.5mM	Sulaco	H	July6SulacoHpoint5h202_pop.txt
61	1	0	fog2	H2O2	0.5mM	Sulaco	H	July6SulacoHpoint5h202_pop.txt
64	1	0	fog2	H2O2	0.5mM	Sulaco	H	July6SulacoHpoint5h202_pop.txt
64	1	0	fog2	H2O2	0.5mM	Sulaco	H	July6SulacoHpoint5h202_pop.txt
64	1	0	fog2	H2O2	0.5mM	Sulaco	H	July6SulacoHpoint5h202_pop.txt
65	1	0	fog2	H2O2	0.5mM	Sulaco	H	July6SulacoHpoint5h202_pop.txt
67	1	0	fog2	H2O2	0.5mM	Sulaco	H	July6SulacoHpoint5h202_pop.txt
67	1	0	fog2	H2O2	0.5mM	Sulaco	H	July6SulacoHpoint5h202_pop.txt
68	1	0	fog2	H2O2	0.5mM	Sulaco	H	July6SulacoHpoint5h202_pop.txt
69	1	0	fog2	H2O2	0.5mM	Sulaco	H	July6SulacoHpoint5h202_pop.txt
69	1	0	fog2	H2O2	0.5mM	Sulaco	H	July6SulacoHpoint5h202_pop.txt
71	1	0	fog2	H2O2	0.5mM	Sulaco	H	July6SulacoHpoint5h202_pop.txt
72	1	0	fog2	H2O2	0.5mM	Sulaco	H	July6SulacoHpoint5h202_pop.txt
74	1	0	fog2	H2O2	0.5mM	Sulaco	H	July6SulacoHpoint5h202_pop.txt
75	1	0	fog2	H2O2	0.5mM	Sulaco	H	July6SulacoHpoint5h202_pop.txt
78	1	0	fog2	H2O2	0.5mM	Sulaco	H	July6SulacoHpoint5h202_pop.txt
78	1	0	fog2	H2O2	0.5mM	Sulaco	H	July6SulacoHpoint5h202_pop.txt
89	1	0	fog2	H2O2	0.5mM	Sulaco	H	July6SulacoHpoint5h202_pop.txt
94	1	0	fog2	H2O2	0.5mM	Sulaco	H	July6SulacoHpoint5h202_pop.txt
95	1	0	fog2	H2O2	0.5mM	Sulaco	H	July6SulacoHpoint5h202_pop.txt
95	0	1	fog2	H2O2	0.5mM	Sulaco	H	July6SulacoHpoint5h202_pop.txt
95	0	1	fog2	H2O2	0.5mM	Sulaco	H	July6SulacoHpoint5h202_pop.txt
95	0	1	fog2	H2O2	0.5mM	Sulaco	H	July6SulacoHpoint5h202_pop.txt
95	0	1	fog2	H2O2	0.5mM	Sulaco	H	July6SulacoHpoint5h202_pop.txt
95	0	1	fog2	H2O2	0.5mM	Sulaco	H	July6SulacoHpoint5h202_pop.txt
5	1	0	fog2	H2O2	0.5mM	Sulaco	I	July6SulacoIpoint5h202_pop.txt
7	1	0	fog2	H2O2	0.5mM	Sulaco	I	July6SulacoIpoint5h202_pop.txt
7	1	0	fog2	H2O2	0.5mM	Sulaco	I	July6SulacoIpoint5h202_pop.txt
14	1	0	fog2	H2O2	0.5mM	Sulaco	I	July6SulacoIpoint5h202_pop.txt
15	1	0	fog2	H2O2	0.5mM	Sulaco	I	July6SulacoIpoint5h202_pop.txt
15	1	0	fog2	H2O2	0.5mM	Sulaco	I	July6SulacoIpoint5h202_pop.txt
15	1	0	fog2	H2O2	0.5mM	Sulaco	I	July6SulacoIpoint5h202_pop.txt
16	1	0	fog2	H2O2	0.5mM	Sulaco	I	July6SulacoIpoint5h202_pop.txt
16	1	0	fog2	H2O2	0.5mM	Sulaco	I	July6SulacoIpoint5h202_pop.txt
16	1	0	fog2	H2O2	0.5mM	Sulaco	I	July6SulacoIpoint5h202_pop.txt
17	1	0	fog2	H2O2	0.5mM	Sulaco	I	July6SulacoIpoint5h202_pop.txt
20	1	0	fog2	H2O2	0.5mM	Sulaco	I	July6SulacoIpoint5h202_pop.txt
21	1	0	fog2	H2O2	0.5mM	Sulaco	I	July6SulacoIpoint5h202_pop.txt
21	1	0	fog2	H2O2	0.5mM	Sulaco	I	July6SulacoIpoint5h202_pop.txt
22	1	0	fog2	H2O2	0.5mM	Sulaco	I	July6SulacoIpoint5h202_pop.txt
27	1	0	fog2	H2O2	0.5mM	Sulaco	I	July6SulacoIpoint5h202_pop.txt
29	1	0	fog2	H2O2	0.5mM	Sulaco	I	July6SulacoIpoint5h202_pop.txt
30	1	0	fog2	H2O2	0.5mM	Sulaco	I	July6SulacoIpoint5h202_pop.txt
31	1	0	fog2	H2O2	0.5mM	Sulaco	I	July6SulacoIpoint5h202_pop.txt
37	1	0	fog2	H2O2	0.5mM	Sulaco	I	July6SulacoIpoint5h202_pop.txt
43	1	0	fog2	H2O2	0.5mM	Sulaco	I	July6SulacoIpoint5h202_pop.txt
45	1	0	fog2	H2O2	0.5mM	Sulaco	I	July6SulacoIpoint5h202_pop.txt
47	1	0	fog2	H2O2	0.5mM	Sulaco	I	July6SulacoIpoint5h202_pop.txt
5	1	0	fog2	H2O2	0.5mM	Sulaco	J	July6SulacoJpoint5h202_pop.txt
5	1	0	fog2	H2O2	0.5mM	Sulaco	J	July6SulacoJpoint5h202_pop.txt
6	1	0	fog2	H2O2	0.5mM	Sulaco	J	July6SulacoJpoint5h202_pop.txt
7	1	0	fog2	H2O2	0.5mM	Sulaco	J	July6SulacoJpoint5h202_pop.txt
8	1	0	fog2	H2O2	0.5mM	Sulaco	J	July6SulacoJpoint5h202_pop.txt
8	1	0	fog2	H2O2	0.5mM	Sulaco	J	July6SulacoJpoint5h202_pop.txt
9	1	0	fog2	H2O2	0.5mM	Sulaco	J	July6SulacoJpoint5h202_pop.txt
9	1	0	fog2	H2O2	0.5mM	Sulaco	J	July6SulacoJpoint5h202_pop.txt
9	1	0	fog2	H2O2	0.5mM	Sulaco	J	July6SulacoJpoint5h202_pop.txt
9	1	0	fog2	H2O2	0.5mM	Sulaco	J	July6SulacoJpoint5h202_pop.txt
9	1	0	fog2	H2O2	0.5mM	Sulaco	J	July6SulacoJpoint5h202_pop.txt
10	1	0	fog2	H2O2	0.5mM	Sulaco	J	July6SulacoJpoint5h202_pop.txt
10	1	0	fog2	H2O2	0.5mM	Sulaco	J	July6SulacoJpoint5h202_pop.txt
10	1	0	fog2	H2O2	0.5mM	Sulaco	J	July6SulacoJpoint5h202_pop.txt
10	1	0	fog2	H2O2	0.5mM	Sulaco	J	July6SulacoJpoint5h202_pop.txt
10	1	0	fog2	H2O2	0.5mM	Sulaco	J	July6SulacoJpoint5h202_pop.txt
10	1	0	fog2	H2O2	0.5mM	Sulaco	J	July6SulacoJpoint5h202_pop.txt
11	1	0	fog2	H2O2	0.5mM	Sulaco	J	July6SulacoJpoint5h202_pop.txt
11	1	0	fog2	H2O2	0.5mM	Sulaco	J	July6SulacoJpoint5h202_pop.txt
11	1	0	fog2	H2O2	0.5mM	Sulaco	J	July6SulacoJpoint5h202_pop.txt
11	1	0	fog2	H2O2	0.5mM	Sulaco	J	July6SulacoJpoint5h202_pop.txt
11	1	0	fog2	H2O2	0.5mM	Sulaco	J	July6SulacoJpoint5h202_pop.txt
11	1	0	fog2	H2O2	0.5mM	Sulaco	J	July6SulacoJpoint5h202_pop.txt
12	1	0	fog2	H2O2	0.5mM	Sulaco	J	July6SulacoJpoint5h202_pop.txt
12	1	0	fog2	H2O2	0.5mM	Sulaco	J	July6SulacoJpoint5h202_pop.txt
13	1	0	fog2	H2O2	0.5mM	Sulaco	J	July6SulacoJpoint5h202_pop.txt
13	1	0	fog2	H2O2	0.5mM	Sulaco	J	July6SulacoJpoint5h202_pop.txt
13	1	0	fog2	H2O2	0.5mM	Sulaco	J	July6SulacoJpoint5h202_pop.txt
13	1	0	fog2	H2O2	0.5mM	Sulaco	J	July6SulacoJpoint5h202_pop.txt
13	1	0	fog2	H2O2	0.5mM	Sulaco	J	July6SulacoJpoint5h202_pop.txt
13	1	0	fog2	H2O2	0.5mM	Sulaco	J	July6SulacoJpoint5h202_pop.txt
14	1	0	fog2	H2O2	0.5mM	Sulaco	J	July6SulacoJpoint5h202_pop.txt
14	1	0	fog2	H2O2	0.5mM	Sulaco	J	July6SulacoJpoint5h202_pop.txt
14	1	0	fog2	H2O2	0.5mM	Sulaco	J	July6SulacoJpoint5h202_pop.txt
14	1	0	fog2	H2O2	0.5mM	Sulaco	J	July6SulacoJpoint5h202_pop.txt
14	1	0	fog2	H2O2	0.5mM	Sulaco	J	July6SulacoJpoint5h202_pop.txt
15	1	0	fog2	H2O2	0.5mM	Sulaco	J	July6SulacoJpoint5h202_pop.txt
16	1	0	fog2	H2O2	0.5mM	Sulaco	J	July6SulacoJpoint5h202_pop.txt
17	1	0	fog2	H2O2	0.5mM	Sulaco	J	July6SulacoJpoint5h202_pop.txt
17	1	0	fog2	H2O2	0.5mM	Sulaco	J	July6SulacoJpoint5h202_pop.txt
17	1	0	fog2	H2O2	0.5mM	Sulaco	J	July6SulacoJpoint5h202_pop.txt
17	1	0	fog2	H2O2	0.5mM	Sulaco	J	July6SulacoJpoint5h202_pop.txt
21	1	0	fog2	H2O2	0.5mM	Sulaco	J	July6SulacoJpoint5h202_pop.txt
21	1	0	fog2	H2O2	0.5mM	Sulaco	J	July6SulacoJpoint5h202_pop.txt
26	1	0	fog2	H2O2	0.5mM	Sulaco	J	July6SulacoJpoint5h202_pop.txt
31	1	0	fog2	H2O2	0.5mM	Sulaco	J	July6SulacoJpoint5h202_pop.txt
22	1	0	fog2	H2O2	0.5mM	Sulaco	K	July6SulacoKpoint5h202_pop.txt
27	1	0	fog2	H2O2	0.5mM	Sulaco	K	July6SulacoKpoint5h202_pop.txt
28	1	0	fog2	H2O2	0.5mM	Sulaco	K	July6SulacoKpoint5h202_pop.txt
29	1	0	fog2	H2O2	0.5mM	Sulaco	K	July6SulacoKpoint5h202_pop.txt
29	1	0	fog2	H2O2	0.5mM	Sulaco	K	July6SulacoKpoint5h202_pop.txt
30	1	0	fog2	H2O2	0.5mM	Sulaco	K	July6SulacoKpoint5h202_pop.txt
31	1	0	fog2	H2O2	0.5mM	Sulaco	K	July6SulacoKpoint5h202_pop.txt
35	1	0	fog2	H2O2	0.5mM	Sulaco	K	July6SulacoKpoint5h202_pop.txt
35	1	0	fog2	H2O2	0.5mM	Sulaco	K	July6SulacoKpoint5h202_pop.txt
35	1	0	fog2	H2O2	0.5mM	Sulaco	K	July6SulacoKpoint5h202_pop.txt
36	1	0	fog2	H2O2	0.5mM	Sulaco	K	July6SulacoKpoint5h202_pop.txt
36	1	0	fog2	H2O2	0.5mM	Sulaco	K	July6SulacoKpoint5h202_pop.txt
38	1	0	fog2	H2O2	0.5mM	Sulaco	K	July6SulacoKpoint5h202_pop.txt
38	1	0	fog2	H2O2	0.5mM	Sulaco	K	July6SulacoKpoint5h202_pop.txt
39	1	0	fog2	H2O2	0.5mM	Sulaco	K	July6SulacoKpoint5h202_pop.txt
39	1	0	fog2	H2O2	0.5mM	Sulaco	K	July6SulacoKpoint5h202_pop.txt
40	1	0	fog2	H2O2	0.5mM	Sulaco	K	July6SulacoKpoint5h202_pop.txt
40	1	0	fog2	H2O2	0.5mM	Sulaco	K	July6SulacoKpoint5h202_pop.txt
41	1	0	fog2	H2O2	0.5mM	Sulaco	K	July6SulacoKpoint5h202_pop.txt
41	1	0	fog2	H2O2	0.5mM	Sulaco	K	July6SulacoKpoint5h202_pop.txt
42	1	0	fog2	H2O2	0.5mM	Sulaco	K	July6SulacoKpoint5h202_pop.txt
44	1	0	fog2	H2O2	0.5mM	Sulaco	K	July6SulacoKpoint5h202_pop.txt
44	1	0	fog2	H2O2	0.5mM	Sulaco	K	July6SulacoKpoint5h202_pop.txt
45	1	0	fog2	H2O2	0.5mM	Sulaco	K	July6SulacoKpoint5h202_pop.txt
46	1	0	fog2	H2O2	0.5mM	Sulaco	K	July6SulacoKpoint5h202_pop.txt
46	1	0	fog2	H2O2	0.5mM	Sulaco	K	July6SulacoKpoint5h202_pop.txt
47	1	0	fog2	H2O2	0.5mM	Sulaco	K	July6SulacoKpoint5h202_pop.txt
48	1	0	fog2	H2O2	0.5mM	Sulaco	K	July6SulacoKpoint5h202_pop.txt
49	1	0	fog2	H2O2	0.5mM	Sulaco	K	July6SulacoKpoint5h202_pop.txt
51	1	0	fog2	H2O2	0.5mM	Sulaco	K	July6SulacoKpoint5h202_pop.txt
62	1	0	fog2	H2O2	0.5mM	Sulaco	K	July6SulacoKpoint5h202_pop.txt
63	1	0	fog2	H2O2	0.5mM	Sulaco	K	July6SulacoKpoint5h202_pop.txt
64	1	0	fog2	H2O2	0.5mM	Sulaco	K	July6SulacoKpoint5h202_pop.txt
64	1	0	fog2	H2O2	0.5mM	Sulaco	K	July6SulacoKpoint5h202_pop.txt
68	1	0	fog2	H2O2	0.5mM	Sulaco	K	July6SulacoKpoint5h202_pop.txt
75	1	0	fog2	H2O2	0.5mM	Sulaco	K	July6SulacoKpoint5h202_pop.txt
75	1	0	fog2	H2O2	0.5mM	Sulaco	K	July6SulacoKpoint5h202_pop.txt
9	1	0	fog2	H2O2	0.5mM	Sulaco	L	July6SulacoLpoint5h202_pop.txt
10	1	0	fog2	H2O2	0.5mM	Sulaco	L	July6SulacoLpoint5h202_pop.txt
20	1	0	fog2	H2O2	0.5mM	Sulaco	L	July6SulacoLpoint5h202_pop.txt
27	1	0	fog2	H2O2	0.5mM	Sulaco	L	July6SulacoLpoint5h202_pop.txt
35	1	0	fog2	H2O2	0.5mM	Sulaco	L	July6SulacoLpoint5h202_pop.txt
36	1	0	fog2	H2O2	0.5mM	Sulaco	L	July6SulacoLpoint5h202_pop.txt
36	1	0	fog2	H2O2	0.5mM	Sulaco	L	July6SulacoLpoint5h202_pop.txt
37	1	0	fog2	H2O2	0.5mM	Sulaco	L	July6SulacoLpoint5h202_pop.txt
37	1	0	fog2	H2O2	0.5mM	Sulaco	L	July6SulacoLpoint5h202_pop.txt
39	1	0	fog2	H2O2	0.5mM	Sulaco	L	July6SulacoLpoint5h202_pop.txt
45	1	0	fog2	H2O2	0.5mM	Sulaco	L	July6SulacoLpoint5h202_pop.txt
50	1	0	fog2	H2O2	0.5mM	Sulaco	L	July6SulacoLpoint5h202_pop.txt
52	1	0	fog2	H2O2	0.5mM	Sulaco	L	July6SulacoLpoint5h202_pop.txt
52	1	0	fog2	H2O2	0.5mM	Sulaco	L	July6SulacoLpoint5h202_pop.txt
58	1	0	fog2	H2O2	0.5mM	Sulaco	L	July6SulacoLpoint5h202_pop.txt
59	1	0	fog2	H2O2	0.5mM	Sulaco	L	July6SulacoLpoint5h202_pop.txt
8	1	0	fog2	H2O2	0.5mM	Tardis	A	July6TardisApiont5h202_pop.txt
13	1	0	fog2	H2O2	0.5mM	Tardis	A	July6TardisApiont5h202_pop.txt
13	1	0	fog2	H2O2	0.5mM	Tardis	A	July6TardisApiont5h202_pop.txt
13	1	0	fog2	H2O2	0.5mM	Tardis	A	July6TardisApiont5h202_pop.txt
14	1	0	fog2	H2O2	0.5mM	Tardis	A	July6TardisApiont5h202_pop.txt
14	1	0	fog2	H2O2	0.5mM	Tardis	A	July6TardisApiont5h202_pop.txt
14	1	0	fog2	H2O2	0.5mM	Tardis	A	July6TardisApiont5h202_pop.txt
15	1	0	fog2	H2O2	0.5mM	Tardis	A	July6TardisApiont5h202_pop.txt
16	1	0	fog2	H2O2	0.5mM	Tardis	A	July6TardisApiont5h202_pop.txt
16	1	0	fog2	H2O2	0.5mM	Tardis	A	July6TardisApiont5h202_pop.txt
16	1	0	fog2	H2O2	0.5mM	Tardis	A	July6TardisApiont5h202_pop.txt
17	1	0	fog2	H2O2	0.5mM	Tardis	A	July6TardisApiont5h202_pop.txt
17	1	0	fog2	H2O2	0.5mM	Tardis	A	July6TardisApiont5h202_pop.txt
18	1	0	fog2	H2O2	0.5mM	Tardis	A	July6TardisApiont5h202_pop.txt
18	1	0	fog2	H2O2	0.5mM	Tardis	A	July6TardisApiont5h202_pop.txt
19	1	0	fog2	H2O2	0.5mM	Tardis	A	July6TardisApiont5h202_pop.txt
19	1	0	fog2	H2O2	0.5mM	Tardis	A	July6TardisApiont5h202_pop.txt
19	1	0	fog2	H2O2	0.5mM	Tardis	A	July6TardisApiont5h202_pop.txt
20	1	0	fog2	H2O2	0.5mM	Tardis	A	July6TardisApiont5h202_pop.txt
21	1	0	fog2	H2O2	0.5mM	Tardis	A	July6TardisApiont5h202_pop.txt
22	1	0	fog2	H2O2	0.5mM	Tardis	A	July6TardisApiont5h202_pop.txt
25	1	0	fog2	H2O2	0.5mM	Tardis	A	July6TardisApiont5h202_pop.txt
26	1	0	fog2	H2O2	0.5mM	Tardis	A	July6TardisApiont5h202_pop.txt
27	1	0	fog2	H2O2	0.5mM	Tardis	A	July6TardisApiont5h202_pop.txt
30	1	0	fog2	H2O2	0.5mM	Tardis	A	July6TardisApiont5h202_pop.txt
31	1	0	fog2	H2O2	0.5mM	Tardis	A	July6TardisApiont5h202_pop.txt
33	1	0	fog2	H2O2	0.5mM	Tardis	A	July6TardisApiont5h202_pop.txt
34	1	0	fog2	H2O2	0.5mM	Tardis	A	July6TardisApiont5h202_pop.txt
34	1	0	fog2	H2O2	0.5mM	Tardis	A	July6TardisApiont5h202_pop.txt
36	1	0	fog2	H2O2	0.5mM	Tardis	A	July6TardisApiont5h202_pop.txt
36	1	0	fog2	H2O2	0.5mM	Tardis	A	July6TardisApiont5h202_pop.txt
40	1	0	fog2	H2O2	0.5mM	Tardis	A	July6TardisApiont5h202_pop.txt
40	1	0	fog2	H2O2	0.5mM	Tardis	A	July6TardisApiont5h202_pop.txt
42	1	0	fog2	H2O2	0.5mM	Tardis	A	July6TardisApiont5h202_pop.txt
42	1	0	fog2	H2O2	0.5mM	Tardis	A	July6TardisApiont5h202_pop.txt
43	1	0	fog2	H2O2	0.5mM	Tardis	A	July6TardisApiont5h202_pop.txt
44	1	0	fog2	H2O2	0.5mM	Tardis	A	July6TardisApiont5h202_pop.txt
45	1	0	fog2	H2O2	0.5mM	Tardis	A	July6TardisApiont5h202_pop.txt
45	1	0	fog2	H2O2	0.5mM	Tardis	A	July6TardisApiont5h202_pop.txt
47	1	0	fog2	H2O2	0.5mM	Tardis	A	July6TardisApiont5h202_pop.txt
47	1	0	fog2	H2O2	0.5mM	Tardis	A	July6TardisApiont5h202_pop.txt
50	1	0	fog2	H2O2	0.5mM	Tardis	A	July6TardisApiont5h202_pop.txt
53	1	0	fog2	H2O2	0.5mM	Tardis	A	July6TardisApiont5h202_pop.txt
3	1	0	fog2	H2O2	0.5mM	Tardis	B	July6TardisBpoint5h202_pop.txt
4	1	0	fog2	H2O2	0.5mM	Tardis	B	July6TardisBpoint5h202_pop.txt
4	1	0	fog2	H2O2	0.5mM	Tardis	B	July6TardisBpoint5h202_pop.txt
5	1	0	fog2	H2O2	0.5mM	Tardis	B	July6TardisBpoint5h202_pop.txt
6	1	0	fog2	H2O2	0.5mM	Tardis	B	July6TardisBpoint5h202_pop.txt
6	1	0	fog2	H2O2	0.5mM	Tardis	B	July6TardisBpoint5h202_pop.txt
7	1	0	fog2	H2O2	0.5mM	Tardis	B	July6TardisBpoint5h202_pop.txt
8	1	0	fog2	H2O2	0.5mM	Tardis	B	July6TardisBpoint5h202_pop.txt
18	1	0	fog2	H2O2	0.5mM	Tardis	B	July6TardisBpoint5h202_pop.txt
20	1	0	fog2	H2O2	0.5mM	Tardis	B	July6TardisBpoint5h202_pop.txt
20	1	0	fog2	H2O2	0.5mM	Tardis	B	July6TardisBpoint5h202_pop.txt
21	1	0	fog2	H2O2	0.5mM	Tardis	B	July6TardisBpoint5h202_pop.txt
22	1	0	fog2	H2O2	0.5mM	Tardis	B	July6TardisBpoint5h202_pop.txt
24	1	0	fog2	H2O2	0.5mM	Tardis	B	July6TardisBpoint5h202_pop.txt
27	1	0	fog2	H2O2	0.5mM	Tardis	B	July6TardisBpoint5h202_pop.txt
31	1	0	fog2	H2O2	0.5mM	Tardis	B	July6TardisBpoint5h202_pop.txt
32	1	0	fog2	H2O2	0.5mM	Tardis	B	July6TardisBpoint5h202_pop.txt
32	1	0	fog2	H2O2	0.5mM	Tardis	B	July6TardisBpoint5h202_pop.txt
33	1	0	fog2	H2O2	0.5mM	Tardis	B	July6TardisBpoint5h202_pop.txt
34	1	0	fog2	H2O2	0.5mM	Tardis	B	July6TardisBpoint5h202_pop.txt
35	1	0	fog2	H2O2	0.5mM	Tardis	B	July6TardisBpoint5h202_pop.txt
36	1	0	fog2	H2O2	0.5mM	Tardis	B	July6TardisBpoint5h202_pop.txt
39	1	0	fog2	H2O2	0.5mM	Tardis	B	July6TardisBpoint5h202_pop.txt
39	1	0	fog2	H2O2	0.5mM	Tardis	B	July6TardisBpoint5h202_pop.txt
39	1	0	fog2	H2O2	0.5mM	Tardis	B	July6TardisBpoint5h202_pop.txt
40	1	0	fog2	H2O2	0.5mM	Tardis	B	July6TardisBpoint5h202_pop.txt
44	1	0	fog2	H2O2	0.5mM	Tardis	B	July6TardisBpoint5h202_pop.txt
44	1	0	fog2	H2O2	0.5mM	Tardis	B	July6TardisBpoint5h202_pop.txt
46	1	0	fog2	H2O2	0.5mM	Tardis	B	July6TardisBpoint5h202_pop.txt
51	1	0	fog2	H2O2	0.5mM	Tardis	B	July6TardisBpoint5h202_pop.txt
52	1	0	fog2	H2O2	0.5mM	Tardis	B	July6TardisBpoint5h202_pop.txt
54	1	0	fog2	H2O2	0.5mM	Tardis	B	July6TardisBpoint5h202_pop.txt
56	1	0	fog2	H2O2	0.5mM	Tardis	B	July6TardisBpoint5h202_pop.txt
63	1	0	fog2	H2O2	0.5mM	Tardis	B	July6TardisBpoint5h202_pop.txt
74	1	0	fog2	H2O2	0.5mM	Tardis	B	July6TardisBpoint5h202_pop.txt
3	1	0	fog2	H2O2	0.5mM	Tardis	C	July6TardisCpoint5h202_pop.txt
7	1	0	fog2	H2O2	0.5mM	Tardis	C	July6TardisCpoint5h202_pop.txt
7	1	0	fog2	H2O2	0.5mM	Tardis	C	July6TardisCpoint5h202_pop.txt
14	1	0	fog2	H2O2	0.5mM	Tardis	C	July6TardisCpoint5h202_pop.txt
15	1	0	fog2	H2O2	0.5mM	Tardis	C	July6TardisCpoint5h202_pop.txt
16	1	0	fog2	H2O2	0.5mM	Tardis	C	July6TardisCpoint5h202_pop.txt
17	1	0	fog2	H2O2	0.5mM	Tardis	C	July6TardisCpoint5h202_pop.txt
17	1	0	fog2	H2O2	0.5mM	Tardis	C	July6TardisCpoint5h202_pop.txt
18	1	0	fog2	H2O2	0.5mM	Tardis	C	July6TardisCpoint5h202_pop.txt
19	1	0	fog2	H2O2	0.5mM	Tardis	C	July6TardisCpoint5h202_pop.txt
19	1	0	fog2	H2O2	0.5mM	Tardis	C	July6TardisCpoint5h202_pop.txt
20	1	0	fog2	H2O2	0.5mM	Tardis	C	July6TardisCpoint5h202_pop.txt
20	1	0	fog2	H2O2	0.5mM	Tardis	C	July6TardisCpoint5h202_pop.txt
20	1	0	fog2	H2O2	0.5mM	Tardis	C	July6TardisCpoint5h202_pop.txt
20	1	0	fog2	H2O2	0.5mM	Tardis	C	July6TardisCpoint5h202_pop.txt
21	1	0	fog2	H2O2	0.5mM	Tardis	C	July6TardisCpoint5h202_pop.txt
21	1	0	fog2	H2O2	0.5mM	Tardis	C	July6TardisCpoint5h202_pop.txt
22	1	0	fog2	H2O2	0.5mM	Tardis	C	July6TardisCpoint5h202_pop.txt
25	1	0	fog2	H2O2	0.5mM	Tardis	C	July6TardisCpoint5h202_pop.txt
28	1	0	fog2	H2O2	0.5mM	Tardis	C	July6TardisCpoint5h202_pop.txt
30	1	0	fog2	H2O2	0.5mM	Tardis	C	July6TardisCpoint5h202_pop.txt
31	1	0	fog2	H2O2	0.5mM	Tardis	C	July6TardisCpoint5h202_pop.txt
33	1	0	fog2	H2O2	0.5mM	Tardis	C	July6TardisCpoint5h202_pop.txt
34	1	0	fog2	H2O2	0.5mM	Tardis	C	July6TardisCpoint5h202_pop.txt
34	1	0	fog2	H2O2	0.5mM	Tardis	C	July6TardisCpoint5h202_pop.txt
34	1	0	fog2	H2O2	0.5mM	Tardis	C	July6TardisCpoint5h202_pop.txt
35	1	0	fog2	H2O2	0.5mM	Tardis	C	July6TardisCpoint5h202_pop.txt
35	1	0	fog2	H2O2	0.5mM	Tardis	C	July6TardisCpoint5h202_pop.txt
36	1	0	fog2	H2O2	0.5mM	Tardis	C	July6TardisCpoint5h202_pop.txt
36	1	0	fog2	H2O2	0.5mM	Tardis	C	July6TardisCpoint5h202_pop.txt
37	1	0	fog2	H2O2	0.5mM	Tardis	C	July6TardisCpoint5h202_pop.txt
37	1	0	fog2	H2O2	0.5mM	Tardis	C	July6TardisCpoint5h202_pop.txt
37	1	0	fog2	H2O2	0.5mM	Tardis	C	July6TardisCpoint5h202_pop.txt
39	1	0	fog2	H2O2	0.5mM	Tardis	C	July6TardisCpoint5h202_pop.txt
42	1	0	fog2	H2O2	0.5mM	Tardis	C	July6TardisCpoint5h202_pop.txt
42	1	0	fog2	H2O2	0.5mM	Tardis	C	July6TardisCpoint5h202_pop.txt
43	1	0	fog2	H2O2	0.5mM	Tardis	C	July6TardisCpoint5h202_pop.txt
44	1	0	fog2	H2O2	0.5mM	Tardis	C	July6TardisCpoint5h202_pop.txt
45	1	0	fog2	H2O2	0.5mM	Tardis	C	July6TardisCpoint5h202_pop.txt
46	1	0	fog2	H2O2	0.5mM	Tardis	C	July6TardisCpoint5h202_pop.txt
46	1	0	fog2	H2O2	0.5mM	Tardis	C	July6TardisCpoint5h202_pop.txt
47	1	0	fog2	H2O2	0.5mM	Tardis	C	July6TardisCpoint5h202_pop.txt
48	1	0	fog2	H2O2	0.5mM	Tardis	C	July6TardisCpoint5h202_pop.txt
59	1	0	fog2	H2O2	0.5mM	Tardis	C	July6TardisCpoint5h202_pop.txt
66	1	0	fog2	H2O2	0.5mM	Tardis	C	July6TardisCpoint5h202_pop.txt
3	1	0	fog2	H2O2	0.5mM	Tardis	D	July6TardisDpoint5h202_pop.txt
4	1	0	fog2	H2O2	0.5mM	Tardis	D	July6TardisDpoint5h202_pop.txt
4	1	0	fog2	H2O2	0.5mM	Tardis	D	July6TardisDpoint5h202_pop.txt
7	1	0	fog2	H2O2	0.5mM	Tardis	D	July6TardisDpoint5h202_pop.txt
8	1	0	fog2	H2O2	0.5mM	Tardis	D	July6TardisDpoint5h202_pop.txt
16	1	0	fog2	H2O2	0.5mM	Tardis	D	July6TardisDpoint5h202_pop.txt
21	1	0	fog2	H2O2	0.5mM	Tardis	D	July6TardisDpoint5h202_pop.txt
24	1	0	fog2	H2O2	0.5mM	Tardis	D	July6TardisDpoint5h202_pop.txt
25	1	0	fog2	H2O2	0.5mM	Tardis	D	July6TardisDpoint5h202_pop.txt
25	1	0	fog2	H2O2	0.5mM	Tardis	D	July6TardisDpoint5h202_pop.txt
28	1	0	fog2	H2O2	0.5mM	Tardis	D	July6TardisDpoint5h202_pop.txt
28	1	0	fog2	H2O2	0.5mM	Tardis	D	July6TardisDpoint5h202_pop.txt
32	1	0	fog2	H2O2	0.5mM	Tardis	D	July6TardisDpoint5h202_pop.txt
33	1	0	fog2	H2O2	0.5mM	Tardis	D	July6TardisDpoint5h202_pop.txt
34	1	0	fog2	H2O2	0.5mM	Tardis	D	July6TardisDpoint5h202_pop.txt
36	1	0	fog2	H2O2	0.5mM	Tardis	D	July6TardisDpoint5h202_pop.txt
36	1	0	fog2	H2O2	0.5mM	Tardis	D	July6TardisDpoint5h202_pop.txt
36	1	0	fog2	H2O2	0.5mM	Tardis	D	July6TardisDpoint5h202_pop.txt
36	1	0	fog2	H2O2	0.5mM	Tardis	D	July6TardisDpoint5h202_pop.txt
37	1	0	fog2	H2O2	0.5mM	Tardis	D	July6TardisDpoint5h202_pop.txt
39	1	0	fog2	H2O2	0.5mM	Tardis	D	July6TardisDpoint5h202_pop.txt
39	1	0	fog2	H2O2	0.5mM	Tardis	D	July6TardisDpoint5h202_pop.txt
39	1	0	fog2	H2O2	0.5mM	Tardis	D	July6TardisDpoint5h202_pop.txt
40	1	0	fog2	H2O2	0.5mM	Tardis	D	July6TardisDpoint5h202_pop.txt
40	1	0	fog2	H2O2	0.5mM	Tardis	D	July6TardisDpoint5h202_pop.txt
40	1	0	fog2	H2O2	0.5mM	Tardis	D	July6TardisDpoint5h202_pop.txt
40	1	0	fog2	H2O2	0.5mM	Tardis	D	July6TardisDpoint5h202_pop.txt
40	1	0	fog2	H2O2	0.5mM	Tardis	D	July6TardisDpoint5h202_pop.txt
41	1	0	fog2	H2O2	0.5mM	Tardis	D	July6TardisDpoint5h202_pop.txt
41	1	0	fog2	H2O2	0.5mM	Tardis	D	July6TardisDpoint5h202_pop.txt
42	1	0	fog2	H2O2	0.5mM	Tardis	D	July6TardisDpoint5h202_pop.txt
43	1	0	fog2	H2O2	0.5mM	Tardis	D	July6TardisDpoint5h202_pop.txt
43	1	0	fog2	H2O2	0.5mM	Tardis	D	July6TardisDpoint5h202_pop.txt
43	1	0	fog2	H2O2	0.5mM	Tardis	D	July6TardisDpoint5h202_pop.txt
43	1	0	fog2	H2O2	0.5mM	Tardis	D	July6TardisDpoint5h202_pop.txt
45	1	0	fog2	H2O2	0.5mM	Tardis	D	July6TardisDpoint5h202_pop.txt
46	1	0	fog2	H2O2	0.5mM	Tardis	D	July6TardisDpoint5h202_pop.txt
46	1	0	fog2	H2O2	0.5mM	Tardis	D	July6TardisDpoint5h202_pop.txt
46	1	0	fog2	H2O2	0.5mM	Tardis	D	July6TardisDpoint5h202_pop.txt
50	1	0	fog2	H2O2	0.5mM	Tardis	D	July6TardisDpoint5h202_pop.txt
54	1	0	fog2	H2O2	0.5mM	Tardis	D	July6TardisDpoint5h202_pop.txt
56	1	0	fog2	H2O2	0.5mM	Tardis	D	July6TardisDpoint5h202_pop.txt
61	1	0	fog2	H2O2	0.5mM	Tardis	D	July6TardisDpoint5h202_pop.txt
61	1	0	fog2	H2O2	0.5mM	Tardis	D	July6TardisDpoint5h202_pop.txt
15	1	0	fog2	H2O2	0.5mM	Tardis	E	July6TardisEpoint5h202_pop.txt
16	1	0	fog2	H2O2	0.5mM	Tardis	E	July6TardisEpoint5h202_pop.txt
17	1	0	fog2	H2O2	0.5mM	Tardis	E	July6TardisEpoint5h202_pop.txt
18	1	0	fog2	H2O2	0.5mM	Tardis	E	July6TardisEpoint5h202_pop.txt
20	1	0	fog2	H2O2	0.5mM	Tardis	E	July6TardisEpoint5h202_pop.txt
24	1	0	fog2	H2O2	0.5mM	Tardis	E	July6TardisEpoint5h202_pop.txt
27	1	0	fog2	H2O2	0.5mM	Tardis	E	July6TardisEpoint5h202_pop.txt
30	1	0	fog2	H2O2	0.5mM	Tardis	E	July6TardisEpoint5h202_pop.txt
30	1	0	fog2	H2O2	0.5mM	Tardis	E	July6TardisEpoint5h202_pop.txt
30	1	0	fog2	H2O2	0.5mM	Tardis	E	July6TardisEpoint5h202_pop.txt
33	1	0	fog2	H2O2	0.5mM	Tardis	E	July6TardisEpoint5h202_pop.txt
33	1	0	fog2	H2O2	0.5mM	Tardis	E	July6TardisEpoint5h202_pop.txt
34	1	0	fog2	H2O2	0.5mM	Tardis	E	July6TardisEpoint5h202_pop.txt
34	1	0	fog2	H2O2	0.5mM	Tardis	E	July6TardisEpoint5h202_pop.txt
35	1	0	fog2	H2O2	0.5mM	Tardis	E	July6TardisEpoint5h202_pop.txt
35	1	0	fog2	H2O2	0.5mM	Tardis	E	July6TardisEpoint5h202_pop.txt
36	1	0	fog2	H2O2	0.5mM	Tardis	E	July6TardisEpoint5h202_pop.txt
38	1	0	fog2	H2O2	0.5mM	Tardis	E	July6TardisEpoint5h202_pop.txt
38	1	0	fog2	H2O2	0.5mM	Tardis	E	July6TardisEpoint5h202_pop.txt
39	1	0	fog2	H2O2	0.5mM	Tardis	E	July6TardisEpoint5h202_pop.txt
39	1	0	fog2	H2O2	0.5mM	Tardis	E	July6TardisEpoint5h202_pop.txt
40	1	0	fog2	H2O2	0.5mM	Tardis	E	July6TardisEpoint5h202_pop.txt
40	1	0	fog2	H2O2	0.5mM	Tardis	E	July6TardisEpoint5h202_pop.txt
41	1	0	fog2	H2O2	0.5mM	Tardis	E	July6TardisEpoint5h202_pop.txt
41	1	0	fog2	H2O2	0.5mM	Tardis	E	July6TardisEpoint5h202_pop.txt
44	1	0	fog2	H2O2	0.5mM	Tardis	E	July6TardisEpoint5h202_pop.txt
44	1	0	fog2	H2O2	0.5mM	Tardis	E	July6TardisEpoint5h202_pop.txt
46	1	0	fog2	H2O2	0.5mM	Tardis	E	July6TardisEpoint5h202_pop.txt
50	1	0	fog2	H2O2	0.5mM	Tardis	E	July6TardisEpoint5h202_pop.txt
50	1	0	fog2	H2O2	0.5mM	Tardis	E	July6TardisEpoint5h202_pop.txt
50	1	0	fog2	H2O2	0.5mM	Tardis	E	July6TardisEpoint5h202_pop.txt
63	1	0	fog2	H2O2	0.5mM	Tardis	E	July6TardisEpoint5h202_pop.txt
95	1	0	fog2	H2O2	0.5mM	Tardis	E	July6TardisEpoint5h202_pop.txt
6	1	0	fog2	H2O2	0.5mM	Tardis	F	July6TardisFpoint5h202_pop.txt
8	1	0	fog2	H2O2	0.5mM	Tardis	F	July6TardisFpoint5h202_pop.txt
9	1	0	fog2	H2O2	0.5mM	Tardis	F	July6TardisFpoint5h202_pop.txt
11	1	0	fog2	H2O2	0.5mM	Tardis	F	July6TardisFpoint5h202_pop.txt
11	1	0	fog2	H2O2	0.5mM	Tardis	F	July6TardisFpoint5h202_pop.txt
11	1	0	fog2	H2O2	0.5mM	Tardis	F	July6TardisFpoint5h202_pop.txt
13	1	0	fog2	H2O2	0.5mM	Tardis	F	July6TardisFpoint5h202_pop.txt
17	1	0	fog2	H2O2	0.5mM	Tardis	F	July6TardisFpoint5h202_pop.txt
24	1	0	fog2	H2O2	0.5mM	Tardis	F	July6TardisFpoint5h202_pop.txt
24	1	0	fog2	H2O2	0.5mM	Tardis	F	July6TardisFpoint5h202_pop.txt
25	1	0	fog2	H2O2	0.5mM	Tardis	F	July6TardisFpoint5h202_pop.txt
26	1	0	fog2	H2O2	0.5mM	Tardis	F	July6TardisFpoint5h202_pop.txt
28	1	0	fog2	H2O2	0.5mM	Tardis	F	July6TardisFpoint5h202_pop.txt
31	1	0	fog2	H2O2	0.5mM	Tardis	F	July6TardisFpoint5h202_pop.txt
31	1	0	fog2	H2O2	0.5mM	Tardis	F	July6TardisFpoint5h202_pop.txt
32	1	0	fog2	H2O2	0.5mM	Tardis	F	July6TardisFpoint5h202_pop.txt
32	1	0	fog2	H2O2	0.5mM	Tardis	F	July6TardisFpoint5h202_pop.txt
32	1	0	fog2	H2O2	0.5mM	Tardis	F	July6TardisFpoint5h202_pop.txt
33	1	0	fog2	H2O2	0.5mM	Tardis	F	July6TardisFpoint5h202_pop.txt
37	1	0	fog2	H2O2	0.5mM	Tardis	F	July6TardisFpoint5h202_pop.txt
37	1	0	fog2	H2O2	0.5mM	Tardis	F	July6TardisFpoint5h202_pop.txt
39	1	0	fog2	H2O2	0.5mM	Tardis	F	July6TardisFpoint5h202_pop.txt
40	1	0	fog2	H2O2	0.5mM	Tardis	F	July6TardisFpoint5h202_pop.txt
41	1	0	fog2	H2O2	0.5mM	Tardis	F	July6TardisFpoint5h202_pop.txt
41	1	0	fog2	H2O2	0.5mM	Tardis	F	July6TardisFpoint5h202_pop.txt
41	1	0	fog2	H2O2	0.5mM	Tardis	F	July6TardisFpoint5h202_pop.txt
42	1	0	fog2	H2O2	0.5mM	Tardis	F	July6TardisFpoint5h202_pop.txt
43	1	0	fog2	H2O2	0.5mM	Tardis	F	July6TardisFpoint5h202_pop.txt
47	1	0	fog2	H2O2	0.5mM	Tardis	F	July6TardisFpoint5h202_pop.txt
48	1	0	fog2	H2O2	0.5mM	Tardis	F	July6TardisFpoint5h202_pop.txt
50	1	0	fog2	H2O2	0.5mM	Tardis	F	July6TardisFpoint5h202_pop.txt
53	1	0	fog2	H2O2	0.5mM	Tardis	F	July6TardisFpoint5h202_pop.txt
54	1	0	fog2	H2O2	0.5mM	Tardis	F	July6TardisFpoint5h202_pop.txt
55	1	0	fog2	H2O2	0.5mM	Tardis	F	July6TardisFpoint5h202_pop.txt
55	1	0	fog2	H2O2	0.5mM	Tardis	F	July6TardisFpoint5h202_pop.txt
57	1	0	fog2	H2O2	0.5mM	Tardis	F	July6TardisFpoint5h202_pop.txt
58	1	0	fog2	H2O2	0.5mM	Tardis	F	July6TardisFpoint5h202_pop.txt
63	1	0	fog2	H2O2	0.5mM	Tardis	F	July6TardisFpoint5h202_pop.txt
66	1	0	fog2	H2O2	0.5mM	Tardis	F	July6TardisFpoint5h202_pop.txt
69	1	0	fog2	H2O2	0.5mM	Tardis	F	July6TardisFpoint5h202_pop.txt
78	1	0	fog2	H2O2	0.5mM	Tardis	F	July6TardisFpoint5h202_pop.txt
78	1	0	fog2	H2O2	0.5mM	Tardis	F	July6TardisFpoint5h202_pop.txt
79	1	0	fog2	H2O2	0.5mM	Tardis	F	July6TardisFpoint5h202_pop.txt
6	1	0	fog2	H2O2	0.5mM	Tardis	G	July6TardisGpoint5h202_pop.txt
7	1	0	fog2	H2O2	0.5mM	Tardis	G	July6TardisGpoint5h202_pop.txt
8	1	0	fog2	H2O2	0.5mM	Tardis	G	July6TardisGpoint5h202_pop.txt
8	1	0	fog2	H2O2	0.5mM	Tardis	G	July6TardisGpoint5h202_pop.txt
10	1	0	fog2	H2O2	0.5mM	Tardis	G	July6TardisGpoint5h202_pop.txt
10	1	0	fog2	H2O2	0.5mM	Tardis	G	July6TardisGpoint5h202_pop.txt
10	1	0	fog2	H2O2	0.5mM	Tardis	G	July6TardisGpoint5h202_pop.txt
10	1	0	fog2	H2O2	0.5mM	Tardis	G	July6TardisGpoint5h202_pop.txt
10	1	0	fog2	H2O2	0.5mM	Tardis	G	July6TardisGpoint5h202_pop.txt
11	1	0	fog2	H2O2	0.5mM	Tardis	G	July6TardisGpoint5h202_pop.txt
11	1	0	fog2	H2O2	0.5mM	Tardis	G	July6TardisGpoint5h202_pop.txt
12	1	0	fog2	H2O2	0.5mM	Tardis	G	July6TardisGpoint5h202_pop.txt
12	1	0	fog2	H2O2	0.5mM	Tardis	G	July6TardisGpoint5h202_pop.txt
12	1	0	fog2	H2O2	0.5mM	Tardis	G	July6TardisGpoint5h202_pop.txt
13	1	0	fog2	H2O2	0.5mM	Tardis	G	July6TardisGpoint5h202_pop.txt
13	1	0	fog2	H2O2	0.5mM	Tardis	G	July6TardisGpoint5h202_pop.txt
13	1	0	fog2	H2O2	0.5mM	Tardis	G	July6TardisGpoint5h202_pop.txt
14	1	0	fog2	H2O2	0.5mM	Tardis	G	July6TardisGpoint5h202_pop.txt
14	1	0	fog2	H2O2	0.5mM	Tardis	G	July6TardisGpoint5h202_pop.txt
14	1	0	fog2	H2O2	0.5mM	Tardis	G	July6TardisGpoint5h202_pop.txt
15	1	0	fog2	H2O2	0.5mM	Tardis	G	July6TardisGpoint5h202_pop.txt
15	1	0	fog2	H2O2	0.5mM	Tardis	G	July6TardisGpoint5h202_pop.txt
15	1	0	fog2	H2O2	0.5mM	Tardis	G	July6TardisGpoint5h202_pop.txt
15	1	0	fog2	H2O2	0.5mM	Tardis	G	July6TardisGpoint5h202_pop.txt
16	1	0	fog2	H2O2	0.5mM	Tardis	G	July6TardisGpoint5h202_pop.txt
17	1	0	fog2	H2O2	0.5mM	Tardis	G	July6TardisGpoint5h202_pop.txt
18	1	0	fog2	H2O2	0.5mM	Tardis	G	July6TardisGpoint5h202_pop.txt
18	1	0	fog2	H2O2	0.5mM	Tardis	G	July6TardisGpoint5h202_pop.txt
19	1	0	fog2	H2O2	0.5mM	Tardis	G	July6TardisGpoint5h202_pop.txt
19	1	0	fog2	H2O2	0.5mM	Tardis	G	July6TardisGpoint5h202_pop.txt
19	1	0	fog2	H2O2	0.5mM	Tardis	G	July6TardisGpoint5h202_pop.txt
20	1	0	fog2	H2O2	0.5mM	Tardis	G	July6TardisGpoint5h202_pop.txt
20	1	0	fog2	H2O2	0.5mM	Tardis	G	July6TardisGpoint5h202_pop.txt
20	1	0	fog2	H2O2	0.5mM	Tardis	G	July6TardisGpoint5h202_pop.txt
21	1	0	fog2	H2O2	0.5mM	Tardis	G	July6TardisGpoint5h202_pop.txt
21	1	0	fog2	H2O2	0.5mM	Tardis	G	July6TardisGpoint5h202_pop.txt
22	1	0	fog2	H2O2	0.5mM	Tardis	G	July6TardisGpoint5h202_pop.txt
22	1	0	fog2	H2O2	0.5mM	Tardis	G	July6TardisGpoint5h202_pop.txt
22	1	0	fog2	H2O2	0.5mM	Tardis	G	July6TardisGpoint5h202_pop.txt
23	1	0	fog2	H2O2	0.5mM	Tardis	G	July6TardisGpoint5h202_pop.txt
23	1	0	fog2	H2O2	0.5mM	Tardis	G	July6TardisGpoint5h202_pop.txt
23	1	0	fog2	H2O2	0.5mM	Tardis	G	July6TardisGpoint5h202_pop.txt
33	1	0	fog2	H2O2	0.5mM	Tardis	G	July6TardisGpoint5h202_pop.txt
35	1	0	fog2	H2O2	0.5mM	Tardis	G	July6TardisGpoint5h202_pop.txt
36	1	0	fog2	H2O2	0.5mM	Tardis	G	July6TardisGpoint5h202_pop.txt
39	1	0	fog2	H2O2	0.5mM	Tardis	G	July6TardisGpoint5h202_pop.txt
39	1	0	fog2	H2O2	0.5mM	Tardis	G	July6TardisGpoint5h202_pop.txt
48	1	0	fog2	H2O2	0.5mM	Tardis	G	July6TardisGpoint5h202_pop.txt
52	1	0	fog2	H2O2	0.5mM	Tardis	G	July6TardisGpoint5h202_pop.txt
52	1	0	fog2	H2O2	0.5mM	Tardis	G	July6TardisGpoint5h202_pop.txt
64	1	0	fog2	H2O2	0.5mM	Tardis	G	July6TardisGpoint5h202_pop.txt
8	1	0	fog2	H2O2	0.5mM	Tardis	H	July6TardisHpoint5h202_pop.txt
9	1	0	fog2	H2O2	0.5mM	Tardis	H	July6TardisHpoint5h202_pop.txt
9	1	0	fog2	H2O2	0.5mM	Tardis	H	July6TardisHpoint5h202_pop.txt
11	1	0	fog2	H2O2	0.5mM	Tardis	H	July6TardisHpoint5h202_pop.txt
11	1	0	fog2	H2O2	0.5mM	Tardis	H	July6TardisHpoint5h202_pop.txt
12	1	0	fog2	H2O2	0.5mM	Tardis	H	July6TardisHpoint5h202_pop.txt
12	1	0	fog2	H2O2	0.5mM	Tardis	H	July6TardisHpoint5h202_pop.txt
12	1	0	fog2	H2O2	0.5mM	Tardis	H	July6TardisHpoint5h202_pop.txt
12	1	0	fog2	H2O2	0.5mM	Tardis	H	July6TardisHpoint5h202_pop.txt
12	1	0	fog2	H2O2	0.5mM	Tardis	H	July6TardisHpoint5h202_pop.txt
12	1	0	fog2	H2O2	0.5mM	Tardis	H	July6TardisHpoint5h202_pop.txt
13	1	0	fog2	H2O2	0.5mM	Tardis	H	July6TardisHpoint5h202_pop.txt
13	1	0	fog2	H2O2	0.5mM	Tardis	H	July6TardisHpoint5h202_pop.txt
13	1	0	fog2	H2O2	0.5mM	Tardis	H	July6TardisHpoint5h202_pop.txt
13	1	0	fog2	H2O2	0.5mM	Tardis	H	July6TardisHpoint5h202_pop.txt
13	1	0	fog2	H2O2	0.5mM	Tardis	H	July6TardisHpoint5h202_pop.txt
13	1	0	fog2	H2O2	0.5mM	Tardis	H	July6TardisHpoint5h202_pop.txt
13	1	0	fog2	H2O2	0.5mM	Tardis	H	July6TardisHpoint5h202_pop.txt
14	1	0	fog2	H2O2	0.5mM	Tardis	H	July6TardisHpoint5h202_pop.txt
14	1	0	fog2	H2O2	0.5mM	Tardis	H	July6TardisHpoint5h202_pop.txt
14	1	0	fog2	H2O2	0.5mM	Tardis	H	July6TardisHpoint5h202_pop.txt
14	1	0	fog2	H2O2	0.5mM	Tardis	H	July6TardisHpoint5h202_pop.txt
14	1	0	fog2	H2O2	0.5mM	Tardis	H	July6TardisHpoint5h202_pop.txt
14	1	0	fog2	H2O2	0.5mM	Tardis	H	July6TardisHpoint5h202_pop.txt
14	1	0	fog2	H2O2	0.5mM	Tardis	H	July6TardisHpoint5h202_pop.txt
14	1	0	fog2	H2O2	0.5mM	Tardis	H	July6TardisHpoint5h202_pop.txt
14	1	0	fog2	H2O2	0.5mM	Tardis	H	July6TardisHpoint5h202_pop.txt
14	1	0	fog2	H2O2	0.5mM	Tardis	H	July6TardisHpoint5h202_pop.txt
14	1	0	fog2	H2O2	0.5mM	Tardis	H	July6TardisHpoint5h202_pop.txt
15	1	0	fog2	H2O2	0.5mM	Tardis	H	July6TardisHpoint5h202_pop.txt
15	1	0	fog2	H2O2	0.5mM	Tardis	H	July6TardisHpoint5h202_pop.txt
16	1	0	fog2	H2O2	0.5mM	Tardis	H	July6TardisHpoint5h202_pop.txt
16	1	0	fog2	H2O2	0.5mM	Tardis	H	July6TardisHpoint5h202_pop.txt
16	1	0	fog2	H2O2	0.5mM	Tardis	H	July6TardisHpoint5h202_pop.txt
16	1	0	fog2	H2O2	0.5mM	Tardis	H	July6TardisHpoint5h202_pop.txt
17	1	0	fog2	H2O2	0.5mM	Tardis	H	July6TardisHpoint5h202_pop.txt
17	1	0	fog2	H2O2	0.5mM	Tardis	H	July6TardisHpoint5h202_pop.txt
17	1	0	fog2	H2O2	0.5mM	Tardis	H	July6TardisHpoint5h202_pop.txt
17	1	0	fog2	H2O2	0.5mM	Tardis	H	July6TardisHpoint5h202_pop.txt
18	1	0	fog2	H2O2	0.5mM	Tardis	H	July6TardisHpoint5h202_pop.txt
24	1	0	fog2	H2O2	0.5mM	Tardis	H	July6TardisHpoint5h202_pop.txt
29	1	0	fog2	H2O2	0.5mM	Tardis	H	July6TardisHpoint5h202_pop.txt
30	1	0	fog2	H2O2	0.5mM	Tardis	H	July6TardisHpoint5h202_pop.txt
30	1	0	fog2	H2O2	0.5mM	Tardis	H	July6TardisHpoint5h202_pop.txt
30	1	0	fog2	H2O2	0.5mM	Tardis	H	July6TardisHpoint5h202_pop.txt
30	1	0	fog2	H2O2	0.5mM	Tardis	H	July6TardisHpoint5h202_pop.txt
31	1	0	fog2	H2O2	0.5mM	Tardis	H	July6TardisHpoint5h202_pop.txt
32	1	0	fog2	H2O2	0.5mM	Tardis	H	July6TardisHpoint5h202_pop.txt
33	1	0	fog2	H2O2	0.5mM	Tardis	H	July6TardisHpoint5h202_pop.txt
48	1	0	fog2	H2O2	0.5mM	Tardis	H	July6TardisHpoint5h202_pop.txt
54	1	0	fog2	H2O2	0.5mM	Tardis	H	July6TardisHpoint5h202_pop.txt
9	1	0	fog2	H2O2	0.5mM	Tardis	I	July6TardisIpoint5h202_pop.txt
13	1	0	fog2	H2O2	0.5mM	Tardis	I	July6TardisIpoint5h202_pop.txt
28	1	0	fog2	H2O2	0.5mM	Tardis	I	July6TardisIpoint5h202_pop.txt
29	1	0	fog2	H2O2	0.5mM	Tardis	I	July6TardisIpoint5h202_pop.txt
29	1	0	fog2	H2O2	0.5mM	Tardis	I	July6TardisIpoint5h202_pop.txt
31	1	0	fog2	H2O2	0.5mM	Tardis	I	July6TardisIpoint5h202_pop.txt
33	1	0	fog2	H2O2	0.5mM	Tardis	I	July6TardisIpoint5h202_pop.txt
34	1	0	fog2	H2O2	0.5mM	Tardis	I	July6TardisIpoint5h202_pop.txt
34	1	0	fog2	H2O2	0.5mM	Tardis	I	July6TardisIpoint5h202_pop.txt
34	1	0	fog2	H2O2	0.5mM	Tardis	I	July6TardisIpoint5h202_pop.txt
35	1	0	fog2	H2O2	0.5mM	Tardis	I	July6TardisIpoint5h202_pop.txt
36	1	0	fog2	H2O2	0.5mM	Tardis	I	July6TardisIpoint5h202_pop.txt
36	1	0	fog2	H2O2	0.5mM	Tardis	I	July6TardisIpoint5h202_pop.txt
40	1	0	fog2	H2O2	0.5mM	Tardis	I	July6TardisIpoint5h202_pop.txt
42	1	0	fog2	H2O2	0.5mM	Tardis	I	July6TardisIpoint5h202_pop.txt
45	1	0	fog2	H2O2	0.5mM	Tardis	I	July6TardisIpoint5h202_pop.txt
48	1	0	fog2	H2O2	0.5mM	Tardis	I	July6TardisIpoint5h202_pop.txt
49	1	0	fog2	H2O2	0.5mM	Tardis	I	July6TardisIpoint5h202_pop.txt
49	1	0	fog2	H2O2	0.5mM	Tardis	I	July6TardisIpoint5h202_pop.txt
50	1	0	fog2	H2O2	0.5mM	Tardis	I	July6TardisIpoint5h202_pop.txt
50	1	0	fog2	H2O2	0.5mM	Tardis	I	July6TardisIpoint5h202_pop.txt
50	1	0	fog2	H2O2	0.5mM	Tardis	I	July6TardisIpoint5h202_pop.txt
60	1	0	fog2	H2O2	0.5mM	Tardis	I	July6TardisIpoint5h202_pop.txt
62	1	0	fog2	H2O2	0.5mM	Tardis	I	July6TardisIpoint5h202_pop.txt
62	1	0	fog2	H2O2	0.5mM	Tardis	I	July6TardisIpoint5h202_pop.txt
64	1	0	fog2	H2O2	0.5mM	Tardis	I	July6TardisIpoint5h202_pop.txt
64	1	0	fog2	H2O2	0.5mM	Tardis	I	July6TardisIpoint5h202_pop.txt
66	1	0	fog2	H2O2	0.5mM	Tardis	I	July6TardisIpoint5h202_pop.txt
80	1	0	fog2	H2O2	0.5mM	Tardis	I	July6TardisIpoint5h202_pop.txt
94	0	1	fog2	H2O2	0.5mM	Tardis	I	July6TardisIpoint5h202_pop.txt
6	1	0	fog2	H2O2	0.5mM	Tardis	J	July6TardisJpoint5h202_pop.txt
7	1	0	fog2	H2O2	0.5mM	Tardis	J	July6TardisJpoint5h202_pop.txt
8	1	0	fog2	H2O2	0.5mM	Tardis	J	July6TardisJpoint5h202_pop.txt
9	1	0	fog2	H2O2	0.5mM	Tardis	J	July6TardisJpoint5h202_pop.txt
9	1	0	fog2	H2O2	0.5mM	Tardis	J	July6TardisJpoint5h202_pop.txt
9	1	0	fog2	H2O2	0.5mM	Tardis	J	July6TardisJpoint5h202_pop.txt
10	1	0	fog2	H2O2	0.5mM	Tardis	J	July6TardisJpoint5h202_pop.txt
11	1	0	fog2	H2O2	0.5mM	Tardis	J	July6TardisJpoint5h202_pop.txt
12	1	0	fog2	H2O2	0.5mM	Tardis	J	July6TardisJpoint5h202_pop.txt
12	1	0	fog2	H2O2	0.5mM	Tardis	J	July6TardisJpoint5h202_pop.txt
12	1	0	fog2	H2O2	0.5mM	Tardis	J	July6TardisJpoint5h202_pop.txt
13	1	0	fog2	H2O2	0.5mM	Tardis	J	July6TardisJpoint5h202_pop.txt
13	1	0	fog2	H2O2	0.5mM	Tardis	J	July6TardisJpoint5h202_pop.txt
14	1	0	fog2	H2O2	0.5mM	Tardis	J	July6TardisJpoint5h202_pop.txt
14	1	0	fog2	H2O2	0.5mM	Tardis	J	July6TardisJpoint5h202_pop.txt
14	1	0	fog2	H2O2	0.5mM	Tardis	J	July6TardisJpoint5h202_pop.txt
14	1	0	fog2	H2O2	0.5mM	Tardis	J	July6TardisJpoint5h202_pop.txt
15	1	0	fog2	H2O2	0.5mM	Tardis	J	July6TardisJpoint5h202_pop.txt
15	1	0	fog2	H2O2	0.5mM	Tardis	J	July6TardisJpoint5h202_pop.txt
16	1	0	fog2	H2O2	0.5mM	Tardis	J	July6TardisJpoint5h202_pop.txt
16	1	0	fog2	H2O2	0.5mM	Tardis	J	July6TardisJpoint5h202_pop.txt
16	1	0	fog2	H2O2	0.5mM	Tardis	J	July6TardisJpoint5h202_pop.txt
17	1	0	fog2	H2O2	0.5mM	Tardis	J	July6TardisJpoint5h202_pop.txt
19	1	0	fog2	H2O2	0.5mM	Tardis	J	July6TardisJpoint5h202_pop.txt
20	1	0	fog2	H2O2	0.5mM	Tardis	J	July6TardisJpoint5h202_pop.txt
21	1	0	fog2	H2O2	0.5mM	Tardis	J	July6TardisJpoint5h202_pop.txt
32	1	0	fog2	H2O2	0.5mM	Tardis	J	July6TardisJpoint5h202_pop.txt
42	1	0	fog2	H2O2	0.5mM	Tardis	J	July6TardisJpoint5h202_pop.txt
50	1	0	fog2	H2O2	0.5mM	Tardis	J	July6TardisJpoint5h202_pop.txt
91	1	0	fog2	H2O2	0.5mM	Tardis	J	July6TardisJpoint5h202_pop.txt
6	1	0	fog2	H2O2	0.5mM	Tardis	K	July6TardisKpoint5h202_pop.txt
7	1	0	fog2	H2O2	0.5mM	Tardis	K	July6TardisKpoint5h202_pop.txt
7	1	0	fog2	H2O2	0.5mM	Tardis	K	July6TardisKpoint5h202_pop.txt
8	1	0	fog2	H2O2	0.5mM	Tardis	K	July6TardisKpoint5h202_pop.txt
15	1	0	fog2	H2O2	0.5mM	Tardis	K	July6TardisKpoint5h202_pop.txt
22	1	0	fog2	H2O2	0.5mM	Tardis	K	July6TardisKpoint5h202_pop.txt
24	1	0	fog2	H2O2	0.5mM	Tardis	K	July6TardisKpoint5h202_pop.txt
24	1	0	fog2	H2O2	0.5mM	Tardis	K	July6TardisKpoint5h202_pop.txt
27	1	0	fog2	H2O2	0.5mM	Tardis	K	July6TardisKpoint5h202_pop.txt
27	1	0	fog2	H2O2	0.5mM	Tardis	K	July6TardisKpoint5h202_pop.txt
30	1	0	fog2	H2O2	0.5mM	Tardis	K	July6TardisKpoint5h202_pop.txt
31	1	0	fog2	H2O2	0.5mM	Tardis	K	July6TardisKpoint5h202_pop.txt
32	1	0	fog2	H2O2	0.5mM	Tardis	K	July6TardisKpoint5h202_pop.txt
32	1	0	fog2	H2O2	0.5mM	Tardis	K	July6TardisKpoint5h202_pop.txt
35	1	0	fog2	H2O2	0.5mM	Tardis	K	July6TardisKpoint5h202_pop.txt
35	1	0	fog2	H2O2	0.5mM	Tardis	K	July6TardisKpoint5h202_pop.txt
38	1	0	fog2	H2O2	0.5mM	Tardis	K	July6TardisKpoint5h202_pop.txt
40	1	0	fog2	H2O2	0.5mM	Tardis	K	July6TardisKpoint5h202_pop.txt
42	1	0	fog2	H2O2	0.5mM	Tardis	K	July6TardisKpoint5h202_pop.txt
45	1	0	fog2	H2O2	0.5mM	Tardis	K	July6TardisKpoint5h202_pop.txt
48	1	0	fog2	H2O2	0.5mM	Tardis	K	July6TardisKpoint5h202_pop.txt
51	1	0	fog2	H2O2	0.5mM	Tardis	K	July6TardisKpoint5h202_pop.txt
51	1	0	fog2	H2O2	0.5mM	Tardis	K	July6TardisKpoint5h202_pop.txt
51	1	0	fog2	H2O2	0.5mM	Tardis	K	July6TardisKpoint5h202_pop.txt
53	1	0	fog2	H2O2	0.5mM	Tardis	K	July6TardisKpoint5h202_pop.txt
54	1	0	fog2	H2O2	0.5mM	Tardis	K	July6TardisKpoint5h202_pop.txt
55	1	0	fog2	H2O2	0.5mM	Tardis	K	July6TardisKpoint5h202_pop.txt
55	1	0	fog2	H2O2	0.5mM	Tardis	K	July6TardisKpoint5h202_pop.txt
61	1	0	fog2	H2O2	0.5mM	Tardis	K	July6TardisKpoint5h202_pop.txt
63	1	0	fog2	H2O2	0.5mM	Tardis	K	July6TardisKpoint5h202_pop.txt
65	1	0	fog2	H2O2	0.5mM	Tardis	K	July6TardisKpoint5h202_pop.txt
69	1	0	fog2	H2O2	0.5mM	Tardis	K	July6TardisKpoint5h202_pop.txt
4	1	0	fog2	H2O2	0.5mM	Tardis	L	July6TardisLpoint5h202_pop.txt
4	1	0	fog2	H2O2	0.5mM	Tardis	L	July6TardisLpoint5h202_pop.txt
4	1	0	fog2	H2O2	0.5mM	Tardis	L	July6TardisLpoint5h202_pop.txt
5	1	0	fog2	H2O2	0.5mM	Tardis	L	July6TardisLpoint5h202_pop.txt
5	1	0	fog2	H2O2	0.5mM	Tardis	L	July6TardisLpoint5h202_pop.txt
7	1	0	fog2	H2O2	0.5mM	Tardis	L	July6TardisLpoint5h202_pop.txt
7	1	0	fog2	H2O2	0.5mM	Tardis	L	July6TardisLpoint5h202_pop.txt
7	1	0	fog2	H2O2	0.5mM	Tardis	L	July6TardisLpoint5h202_pop.txt
8	1	0	fog2	H2O2	0.5mM	Tardis	L	July6TardisLpoint5h202_pop.txt
8	1	0	fog2	H2O2	0.5mM	Tardis	L	July6TardisLpoint5h202_pop.txt
8	1	0	fog2	H2O2	0.5mM	Tardis	L	July6TardisLpoint5h202_pop.txt
8	1	0	fog2	H2O2	0.5mM	Tardis	L	July6TardisLpoint5h202_pop.txt
10	1	0	fog2	H2O2	0.5mM	Tardis	L	July6TardisLpoint5h202_pop.txt
10	1	0	fog2	H2O2	0.5mM	Tardis	L	July6TardisLpoint5h202_pop.txt
11	1	0	fog2	H2O2	0.5mM	Tardis	L	July6TardisLpoint5h202_pop.txt
11	1	0	fog2	H2O2	0.5mM	Tardis	L	July6TardisLpoint5h202_pop.txt
11	1	0	fog2	H2O2	0.5mM	Tardis	L	July6TardisLpoint5h202_pop.txt
12	1	0	fog2	H2O2	0.5mM	Tardis	L	July6TardisLpoint5h202_pop.txt
12	1	0	fog2	H2O2	0.5mM	Tardis	L	July6TardisLpoint5h202_pop.txt
12	1	0	fog2	H2O2	0.5mM	Tardis	L	July6TardisLpoint5h202_pop.txt
12	1	0	fog2	H2O2	0.5mM	Tardis	L	July6TardisLpoint5h202_pop.txt
12	1	0	fog2	H2O2	0.5mM	Tardis	L	July6TardisLpoint5h202_pop.txt
12	1	0	fog2	H2O2	0.5mM	Tardis	L	July6TardisLpoint5h202_pop.txt
13	1	0	fog2	H2O2	0.5mM	Tardis	L	July6TardisLpoint5h202_pop.txt
13	1	0	fog2	H2O2	0.5mM	Tardis	L	July6TardisLpoint5h202_pop.txt
14	1	0	fog2	H2O2	0.5mM	Tardis	L	July6TardisLpoint5h202_pop.txt
14	1	0	fog2	H2O2	0.5mM	Tardis	L	July6TardisLpoint5h202_pop.txt
14	1	0	fog2	H2O2	0.5mM	Tardis	L	July6TardisLpoint5h202_pop.txt
15	1	0	fog2	H2O2	0.5mM	Tardis	L	July6TardisLpoint5h202_pop.txt
15	1	0	fog2	H2O2	0.5mM	Tardis	L	July6TardisLpoint5h202_pop.txt
15	1	0	fog2	H2O2	0.5mM	Tardis	L	July6TardisLpoint5h202_pop.txt
15	1	0	fog2	H2O2	0.5mM	Tardis	L	July6TardisLpoint5h202_pop.txt
16	1	0	fog2	H2O2	0.5mM	Tardis	L	July6TardisLpoint5h202_pop.txt
16	1	0	fog2	H2O2	0.5mM	Tardis	L	July6TardisLpoint5h202_pop.txt
16	1	0	fog2	H2O2	0.5mM	Tardis	L	July6TardisLpoint5h202_pop.txt
16	1	0	fog2	H2O2	0.5mM	Tardis	L	July6TardisLpoint5h202_pop.txt
16	1	0	fog2	H2O2	0.5mM	Tardis	L	July6TardisLpoint5h202_pop.txt
17	1	0	fog2	H2O2	0.5mM	Tardis	L	July6TardisLpoint5h202_pop.txt
17	1	0	fog2	H2O2	0.5mM	Tardis	L	July6TardisLpoint5h202_pop.txt
17	1	0	fog2	H2O2	0.5mM	Tardis	L	July6TardisLpoint5h202_pop.txt
17	1	0	fog2	H2O2	0.5mM	Tardis	L	July6TardisLpoint5h202_pop.txt
18	1	0	fog2	H2O2	0.5mM	Tardis	L	July6TardisLpoint5h202_pop.txt
19	1	0	fog2	H2O2	0.5mM	Tardis	L	July6TardisLpoint5h202_pop.txt
22	1	0	fog2	H2O2	0.5mM	Tardis	L	July6TardisLpoint5h202_pop.txt
23	1	0	fog2	H2O2	0.5mM	Tardis	L	July6TardisLpoint5h202_pop.txt
23	1	0	fog2	H2O2	0.5mM	Tardis	L	July6TardisLpoint5h202_pop.txt
24	1	0	fog2	H2O2	0.5mM	Tardis	L	July6TardisLpoint5h202_pop.txt
24	1	0	fog2	H2O2	0.5mM	Tardis	L	July6TardisLpoint5h202_pop.txt
27	1	0	fog2	H2O2	0.5mM	Tardis	L	July6TardisLpoint5h202_pop.txt
29	1	0	fog2	H2O2	0.5mM	Tardis	L	July6TardisLpoint5h202_pop.txt
6	1	0	fog2	H2O2	0.5mM	Franklin	A	July11FranklinApoint5h202_pop.txt
8	1	0	fog2	H2O2	0.5mM	Franklin	A	July11FranklinApoint5h202_pop.txt
14	1	0	fog2	H2O2	0.5mM	Franklin	A	July11FranklinApoint5h202_pop.txt
14	1	0	fog2	H2O2	0.5mM	Franklin	A	July11FranklinApoint5h202_pop.txt
14	1	0	fog2	H2O2	0.5mM	Franklin	A	July11FranklinApoint5h202_pop.txt
15	1	0	fog2	H2O2	0.5mM	Franklin	A	July11FranklinApoint5h202_pop.txt
15	1	0	fog2	H2O2	0.5mM	Franklin	A	July11FranklinApoint5h202_pop.txt
15	1	0	fog2	H2O2	0.5mM	Franklin	A	July11FranklinApoint5h202_pop.txt
15	1	0	fog2	H2O2	0.5mM	Franklin	A	July11FranklinApoint5h202_pop.txt
16	1	0	fog2	H2O2	0.5mM	Franklin	A	July11FranklinApoint5h202_pop.txt
16	1	0	fog2	H2O2	0.5mM	Franklin	A	July11FranklinApoint5h202_pop.txt
16	1	0	fog2	H2O2	0.5mM	Franklin	A	July11FranklinApoint5h202_pop.txt
16	1	0	fog2	H2O2	0.5mM	Franklin	A	July11FranklinApoint5h202_pop.txt
17	1	0	fog2	H2O2	0.5mM	Franklin	A	July11FranklinApoint5h202_pop.txt
19	1	0	fog2	H2O2	0.5mM	Franklin	A	July11FranklinApoint5h202_pop.txt
19	1	0	fog2	H2O2	0.5mM	Franklin	A	July11FranklinApoint5h202_pop.txt
28	1	0	fog2	H2O2	0.5mM	Franklin	A	July11FranklinApoint5h202_pop.txt
31	1	0	fog2	H2O2	0.5mM	Franklin	A	July11FranklinApoint5h202_pop.txt
34	1	0	fog2	H2O2	0.5mM	Franklin	A	July11FranklinApoint5h202_pop.txt
36	1	0	fog2	H2O2	0.5mM	Franklin	A	July11FranklinApoint5h202_pop.txt
42	1	0	fog2	H2O2	0.5mM	Franklin	A	July11FranklinApoint5h202_pop.txt
43	1	0	fog2	H2O2	0.5mM	Franklin	A	July11FranklinApoint5h202_pop.txt
3	1	0	fog2	H2O2	0.5mM	Franklin	B	July11FranklinBpoint5h202_pop.txt
6	1	0	fog2	H2O2	0.5mM	Franklin	B	July11FranklinBpoint5h202_pop.txt
7	1	0	fog2	H2O2	0.5mM	Franklin	B	July11FranklinBpoint5h202_pop.txt
9	1	0	fog2	H2O2	0.5mM	Franklin	B	July11FranklinBpoint5h202_pop.txt
10	1	0	fog2	H2O2	0.5mM	Franklin	B	July11FranklinBpoint5h202_pop.txt
12	1	0	fog2	H2O2	0.5mM	Franklin	B	July11FranklinBpoint5h202_pop.txt
12	1	0	fog2	H2O2	0.5mM	Franklin	B	July11FranklinBpoint5h202_pop.txt
12	1	0	fog2	H2O2	0.5mM	Franklin	B	July11FranklinBpoint5h202_pop.txt
13	1	0	fog2	H2O2	0.5mM	Franklin	B	July11FranklinBpoint5h202_pop.txt
13	1	0	fog2	H2O2	0.5mM	Franklin	B	July11FranklinBpoint5h202_pop.txt
13	1	0	fog2	H2O2	0.5mM	Franklin	B	July11FranklinBpoint5h202_pop.txt
13	1	0	fog2	H2O2	0.5mM	Franklin	B	July11FranklinBpoint5h202_pop.txt
13	1	0	fog2	H2O2	0.5mM	Franklin	B	July11FranklinBpoint5h202_pop.txt
14	1	0	fog2	H2O2	0.5mM	Franklin	B	July11FranklinBpoint5h202_pop.txt
14	1	0	fog2	H2O2	0.5mM	Franklin	B	July11FranklinBpoint5h202_pop.txt
14	1	0	fog2	H2O2	0.5mM	Franklin	B	July11FranklinBpoint5h202_pop.txt
14	1	0	fog2	H2O2	0.5mM	Franklin	B	July11FranklinBpoint5h202_pop.txt
14	1	0	fog2	H2O2	0.5mM	Franklin	B	July11FranklinBpoint5h202_pop.txt
15	1	0	fog2	H2O2	0.5mM	Franklin	B	July11FranklinBpoint5h202_pop.txt
15	1	0	fog2	H2O2	0.5mM	Franklin	B	July11FranklinBpoint5h202_pop.txt
15	1	0	fog2	H2O2	0.5mM	Franklin	B	July11FranklinBpoint5h202_pop.txt
15	1	0	fog2	H2O2	0.5mM	Franklin	B	July11FranklinBpoint5h202_pop.txt
16	1	0	fog2	H2O2	0.5mM	Franklin	B	July11FranklinBpoint5h202_pop.txt
16	1	0	fog2	H2O2	0.5mM	Franklin	B	July11FranklinBpoint5h202_pop.txt
16	1	0	fog2	H2O2	0.5mM	Franklin	B	July11FranklinBpoint5h202_pop.txt
16	1	0	fog2	H2O2	0.5mM	Franklin	B	July11FranklinBpoint5h202_pop.txt
16	1	0	fog2	H2O2	0.5mM	Franklin	B	July11FranklinBpoint5h202_pop.txt
18	1	0	fog2	H2O2	0.5mM	Franklin	B	July11FranklinBpoint5h202_pop.txt
18	1	0	fog2	H2O2	0.5mM	Franklin	B	July11FranklinBpoint5h202_pop.txt
20	1	0	fog2	H2O2	0.5mM	Franklin	B	July11FranklinBpoint5h202_pop.txt
28	1	0	fog2	H2O2	0.5mM	Franklin	B	July11FranklinBpoint5h202_pop.txt
29	1	0	fog2	H2O2	0.5mM	Franklin	B	July11FranklinBpoint5h202_pop.txt
34	1	0	fog2	H2O2	0.5mM	Franklin	B	July11FranklinBpoint5h202_pop.txt
40	1	0	fog2	H2O2	0.5mM	Franklin	B	July11FranklinBpoint5h202_pop.txt
54	1	0	fog2	H2O2	0.5mM	Franklin	B	July11FranklinBpoint5h202_pop.txt
4	1	0	fog2	H2O2	0.5mM	Franklin	C	July11FranklinCpoint5h202_pop.txt
14	1	0	fog2	H2O2	0.5mM	Franklin	C	July11FranklinCpoint5h202_pop.txt
14	1	0	fog2	H2O2	0.5mM	Franklin	C	July11FranklinCpoint5h202_pop.txt
14	1	0	fog2	H2O2	0.5mM	Franklin	C	July11FranklinCpoint5h202_pop.txt
14	1	0	fog2	H2O2	0.5mM	Franklin	C	July11FranklinCpoint5h202_pop.txt
14	1	0	fog2	H2O2	0.5mM	Franklin	C	July11FranklinCpoint5h202_pop.txt
14	1	0	fog2	H2O2	0.5mM	Franklin	C	July11FranklinCpoint5h202_pop.txt
15	1	0	fog2	H2O2	0.5mM	Franklin	C	July11FranklinCpoint5h202_pop.txt
15	1	0	fog2	H2O2	0.5mM	Franklin	C	July11FranklinCpoint5h202_pop.txt
16	1	0	fog2	H2O2	0.5mM	Franklin	C	July11FranklinCpoint5h202_pop.txt
16	1	0	fog2	H2O2	0.5mM	Franklin	C	July11FranklinCpoint5h202_pop.txt
16	1	0	fog2	H2O2	0.5mM	Franklin	C	July11FranklinCpoint5h202_pop.txt
17	1	0	fog2	H2O2	0.5mM	Franklin	C	July11FranklinCpoint5h202_pop.txt
17	1	0	fog2	H2O2	0.5mM	Franklin	C	July11FranklinCpoint5h202_pop.txt
18	1	0	fog2	H2O2	0.5mM	Franklin	C	July11FranklinCpoint5h202_pop.txt
18	1	0	fog2	H2O2	0.5mM	Franklin	C	July11FranklinCpoint5h202_pop.txt
18	1	0	fog2	H2O2	0.5mM	Franklin	C	July11FranklinCpoint5h202_pop.txt
18	1	0	fog2	H2O2	0.5mM	Franklin	C	July11FranklinCpoint5h202_pop.txt
22	1	0	fog2	H2O2	0.5mM	Franklin	C	July11FranklinCpoint5h202_pop.txt
34	1	0	fog2	H2O2	0.5mM	Franklin	C	July11FranklinCpoint5h202_pop.txt
36	1	0	fog2	H2O2	0.5mM	Franklin	C	July11FranklinCpoint5h202_pop.txt
37	1	0	fog2	H2O2	0.5mM	Franklin	C	July11FranklinCpoint5h202_pop.txt
14	1	0	fog2	H2O2	0.5mM	Franklin	D	July11FranklinDpoint5h202_pop.txt
14	1	0	fog2	H2O2	0.5mM	Franklin	D	July11FranklinDpoint5h202_pop.txt
14	1	0	fog2	H2O2	0.5mM	Franklin	D	July11FranklinDpoint5h202_pop.txt
14	1	0	fog2	H2O2	0.5mM	Franklin	D	July11FranklinDpoint5h202_pop.txt
16	1	0	fog2	H2O2	0.5mM	Franklin	D	July11FranklinDpoint5h202_pop.txt
16	1	0	fog2	H2O2	0.5mM	Franklin	D	July11FranklinDpoint5h202_pop.txt
16	1	0	fog2	H2O2	0.5mM	Franklin	D	July11FranklinDpoint5h202_pop.txt
18	1	0	fog2	H2O2	0.5mM	Franklin	D	July11FranklinDpoint5h202_pop.txt
21	1	0	fog2	H2O2	0.5mM	Franklin	D	July11FranklinDpoint5h202_pop.txt
22	1	0	fog2	H2O2	0.5mM	Franklin	D	July11FranklinDpoint5h202_pop.txt
37	1	0	fog2	H2O2	0.5mM	Franklin	D	July11FranklinDpoint5h202_pop.txt
10	1	0	fog2	H2O2	0.5mM	Franklin	E	July11FranklinEpoint5h202_pop.txt
10	1	0	fog2	H2O2	0.5mM	Franklin	E	July11FranklinEpoint5h202_pop.txt
10	1	0	fog2	H2O2	0.5mM	Franklin	E	July11FranklinEpoint5h202_pop.txt
10	1	0	fog2	H2O2	0.5mM	Franklin	E	July11FranklinEpoint5h202_pop.txt
12	1	0	fog2	H2O2	0.5mM	Franklin	E	July11FranklinEpoint5h202_pop.txt
12	1	0	fog2	H2O2	0.5mM	Franklin	E	July11FranklinEpoint5h202_pop.txt
12	1	0	fog2	H2O2	0.5mM	Franklin	E	July11FranklinEpoint5h202_pop.txt
12	1	0	fog2	H2O2	0.5mM	Franklin	E	July11FranklinEpoint5h202_pop.txt
12	1	0	fog2	H2O2	0.5mM	Franklin	E	July11FranklinEpoint5h202_pop.txt
12	1	0	fog2	H2O2	0.5mM	Franklin	E	July11FranklinEpoint5h202_pop.txt
12	1	0	fog2	H2O2	0.5mM	Franklin	E	July11FranklinEpoint5h202_pop.txt
13	1	0	fog2	H2O2	0.5mM	Franklin	E	July11FranklinEpoint5h202_pop.txt
13	1	0	fog2	H2O2	0.5mM	Franklin	E	July11FranklinEpoint5h202_pop.txt
13	1	0	fog2	H2O2	0.5mM	Franklin	E	July11FranklinEpoint5h202_pop.txt
13	1	0	fog2	H2O2	0.5mM	Franklin	E	July11FranklinEpoint5h202_pop.txt
13	1	0	fog2	H2O2	0.5mM	Franklin	E	July11FranklinEpoint5h202_pop.txt
13	1	0	fog2	H2O2	0.5mM	Franklin	E	July11FranklinEpoint5h202_pop.txt
14	1	0	fog2	H2O2	0.5mM	Franklin	E	July11FranklinEpoint5h202_pop.txt
14	1	0	fog2	H2O2	0.5mM	Franklin	E	July11FranklinEpoint5h202_pop.txt
14	1	0	fog2	H2O2	0.5mM	Franklin	E	July11FranklinEpoint5h202_pop.txt
14	1	0	fog2	H2O2	0.5mM	Franklin	E	July11FranklinEpoint5h202_pop.txt
15	1	0	fog2	H2O2	0.5mM	Franklin	E	July11FranklinEpoint5h202_pop.txt
15	1	0	fog2	H2O2	0.5mM	Franklin	E	July11FranklinEpoint5h202_pop.txt
15	1	0	fog2	H2O2	0.5mM	Franklin	E	July11FranklinEpoint5h202_pop.txt
15	1	0	fog2	H2O2	0.5mM	Franklin	E	July11FranklinEpoint5h202_pop.txt
16	1	0	fog2	H2O2	0.5mM	Franklin	E	July11FranklinEpoint5h202_pop.txt
16	1	0	fog2	H2O2	0.5mM	Franklin	E	July11FranklinEpoint5h202_pop.txt
16	1	0	fog2	H2O2	0.5mM	Franklin	E	July11FranklinEpoint5h202_pop.txt
16	1	0	fog2	H2O2	0.5mM	Franklin	E	July11FranklinEpoint5h202_pop.txt
17	1	0	fog2	H2O2	0.5mM	Franklin	E	July11FranklinEpoint5h202_pop.txt
17	1	0	fog2	H2O2	0.5mM	Franklin	E	July11FranklinEpoint5h202_pop.txt
18	1	0	fog2	H2O2	0.5mM	Franklin	E	July11FranklinEpoint5h202_pop.txt
19	1	0	fog2	H2O2	0.5mM	Franklin	E	July11FranklinEpoint5h202_pop.txt
19	1	0	fog2	H2O2	0.5mM	Franklin	E	July11FranklinEpoint5h202_pop.txt
29	1	0	fog2	H2O2	0.5mM	Franklin	E	July11FranklinEpoint5h202_pop.txt
10	1	0	fog2	H2O2	0.5mM	Franklin	F	July11FranklinFpoint5h202_pop.txt
11	1	0	fog2	H2O2	0.5mM	Franklin	F	July11FranklinFpoint5h202_pop.txt
11	1	0	fog2	H2O2	0.5mM	Franklin	F	July11FranklinFpoint5h202_pop.txt
12	1	0	fog2	H2O2	0.5mM	Franklin	F	July11FranklinFpoint5h202_pop.txt
12	1	0	fog2	H2O2	0.5mM	Franklin	F	July11FranklinFpoint5h202_pop.txt
12	1	0	fog2	H2O2	0.5mM	Franklin	F	July11FranklinFpoint5h202_pop.txt
13	1	0	fog2	H2O2	0.5mM	Franklin	F	July11FranklinFpoint5h202_pop.txt
13	1	0	fog2	H2O2	0.5mM	Franklin	F	July11FranklinFpoint5h202_pop.txt
13	1	0	fog2	H2O2	0.5mM	Franklin	F	July11FranklinFpoint5h202_pop.txt
13	1	0	fog2	H2O2	0.5mM	Franklin	F	July11FranklinFpoint5h202_pop.txt
14	1	0	fog2	H2O2	0.5mM	Franklin	F	July11FranklinFpoint5h202_pop.txt
14	1	0	fog2	H2O2	0.5mM	Franklin	F	July11FranklinFpoint5h202_pop.txt
14	1	0	fog2	H2O2	0.5mM	Franklin	F	July11FranklinFpoint5h202_pop.txt
14	1	0	fog2	H2O2	0.5mM	Franklin	F	July11FranklinFpoint5h202_pop.txt
14	1	0	fog2	H2O2	0.5mM	Franklin	F	July11FranklinFpoint5h202_pop.txt
14	1	0	fog2	H2O2	0.5mM	Franklin	F	July11FranklinFpoint5h202_pop.txt
14	1	0	fog2	H2O2	0.5mM	Franklin	F	July11FranklinFpoint5h202_pop.txt
14	1	0	fog2	H2O2	0.5mM	Franklin	F	July11FranklinFpoint5h202_pop.txt
15	1	0	fog2	H2O2	0.5mM	Franklin	F	July11FranklinFpoint5h202_pop.txt
15	1	0	fog2	H2O2	0.5mM	Franklin	F	July11FranklinFpoint5h202_pop.txt
15	1	0	fog2	H2O2	0.5mM	Franklin	F	July11FranklinFpoint5h202_pop.txt
15	1	0	fog2	H2O2	0.5mM	Franklin	F	July11FranklinFpoint5h202_pop.txt
15	1	0	fog2	H2O2	0.5mM	Franklin	F	July11FranklinFpoint5h202_pop.txt
15	1	0	fog2	H2O2	0.5mM	Franklin	F	July11FranklinFpoint5h202_pop.txt
16	1	0	fog2	H2O2	0.5mM	Franklin	F	July11FranklinFpoint5h202_pop.txt
17	1	0	fog2	H2O2	0.5mM	Franklin	F	July11FranklinFpoint5h202_pop.txt
18	1	0	fog2	H2O2	0.5mM	Franklin	F	July11FranklinFpoint5h202_pop.txt
19	1	0	fog2	H2O2	0.5mM	Franklin	F	July11FranklinFpoint5h202_pop.txt
19	1	0	fog2	H2O2	0.5mM	Franklin	F	July11FranklinFpoint5h202_pop.txt
20	1	0	fog2	H2O2	0.5mM	Franklin	F	July11FranklinFpoint5h202_pop.txt
20	1	0	fog2	H2O2	0.5mM	Franklin	F	July11FranklinFpoint5h202_pop.txt
20	1	0	fog2	H2O2	0.5mM	Franklin	F	July11FranklinFpoint5h202_pop.txt
22	1	0	fog2	H2O2	0.5mM	Franklin	F	July11FranklinFpoint5h202_pop.txt
23	1	0	fog2	H2O2	0.5mM	Franklin	F	July11FranklinFpoint5h202_pop.txt
23	1	0	fog2	H2O2	0.5mM	Franklin	F	July11FranklinFpoint5h202_pop.txt
24	1	0	fog2	H2O2	0.5mM	Franklin	F	July11FranklinFpoint5h202_pop.txt
24	1	0	fog2	H2O2	0.5mM	Franklin	F	July11FranklinFpoint5h202_pop.txt
30	1	0	fog2	H2O2	0.5mM	Franklin	F	July11FranklinFpoint5h202_pop.txt
31	1	0	fog2	H2O2	0.5mM	Franklin	F	July11FranklinFpoint5h202_pop.txt
33	1	0	fog2	H2O2	0.5mM	Franklin	F	July11FranklinFpoint5h202_pop.txt
34	1	0	fog2	H2O2	0.5mM	Franklin	F	July11FranklinFpoint5h202_pop.txt
35	1	0	fog2	H2O2	0.5mM	Franklin	F	July11FranklinFpoint5h202_pop.txt
35	1	0	fog2	H2O2	0.5mM	Franklin	F	July11FranklinFpoint5h202_pop.txt
35	1	0	fog2	H2O2	0.5mM	Franklin	F	July11FranklinFpoint5h202_pop.txt
38	1	0	fog2	H2O2	0.5mM	Franklin	F	July11FranklinFpoint5h202_pop.txt
43	1	0	fog2	H2O2	0.5mM	Franklin	F	July11FranklinFpoint5h202_pop.txt
44	1	0	fog2	H2O2	0.5mM	Franklin	F	July11FranklinFpoint5h202_pop.txt
48	1	0	fog2	H2O2	0.5mM	Franklin	F	July11FranklinFpoint5h202_pop.txt
12	1	0	fog2	H2O2	0.5mM	Franklin	G	July11FranklinGpoint5h202_pop.txt
13	1	0	fog2	H2O2	0.5mM	Franklin	G	July11FranklinGpoint5h202_pop.txt
13	1	0	fog2	H2O2	0.5mM	Franklin	G	July11FranklinGpoint5h202_pop.txt
14	1	0	fog2	H2O2	0.5mM	Franklin	G	July11FranklinGpoint5h202_pop.txt
16	1	0	fog2	H2O2	0.5mM	Franklin	G	July11FranklinGpoint5h202_pop.txt
16	1	0	fog2	H2O2	0.5mM	Franklin	G	July11FranklinGpoint5h202_pop.txt
18	1	0	fog2	H2O2	0.5mM	Franklin	G	July11FranklinGpoint5h202_pop.txt
18	1	0	fog2	H2O2	0.5mM	Franklin	G	July11FranklinGpoint5h202_pop.txt
18	1	0	fog2	H2O2	0.5mM	Franklin	G	July11FranklinGpoint5h202_pop.txt
19	1	0	fog2	H2O2	0.5mM	Franklin	G	July11FranklinGpoint5h202_pop.txt
19	1	0	fog2	H2O2	0.5mM	Franklin	G	July11FranklinGpoint5h202_pop.txt
19	1	0	fog2	H2O2	0.5mM	Franklin	G	July11FranklinGpoint5h202_pop.txt
23	1	0	fog2	H2O2	0.5mM	Franklin	G	July11FranklinGpoint5h202_pop.txt
24	1	0	fog2	H2O2	0.5mM	Franklin	G	July11FranklinGpoint5h202_pop.txt
25	1	0	fog2	H2O2	0.5mM	Franklin	G	July11FranklinGpoint5h202_pop.txt
26	1	0	fog2	H2O2	0.5mM	Franklin	G	July11FranklinGpoint5h202_pop.txt
29	1	0	fog2	H2O2	0.5mM	Franklin	G	July11FranklinGpoint5h202_pop.txt
31	1	0	fog2	H2O2	0.5mM	Franklin	G	July11FranklinGpoint5h202_pop.txt
31	1	0	fog2	H2O2	0.5mM	Franklin	G	July11FranklinGpoint5h202_pop.txt
33	1	0	fog2	H2O2	0.5mM	Franklin	G	July11FranklinGpoint5h202_pop.txt
34	1	0	fog2	H2O2	0.5mM	Franklin	G	July11FranklinGpoint5h202_pop.txt
35	1	0	fog2	H2O2	0.5mM	Franklin	G	July11FranklinGpoint5h202_pop.txt
35	1	0	fog2	H2O2	0.5mM	Franklin	G	July11FranklinGpoint5h202_pop.txt
35	1	0	fog2	H2O2	0.5mM	Franklin	G	July11FranklinGpoint5h202_pop.txt
36	1	0	fog2	H2O2	0.5mM	Franklin	G	July11FranklinGpoint5h202_pop.txt
40	1	0	fog2	H2O2	0.5mM	Franklin	G	July11FranklinGpoint5h202_pop.txt
42	1	0	fog2	H2O2	0.5mM	Franklin	G	July11FranklinGpoint5h202_pop.txt
43	1	0	fog2	H2O2	0.5mM	Franklin	G	July11FranklinGpoint5h202_pop.txt
[truncated: 2,764 more rows]

## Sheet: Osmotic Stress
Death call (hrs)	# Death Calls	Censor	Strain	Condition	Concentration	Scanner	Stress-Chip Lane	MATLAB output file
5	1	0	fog2	NaCL	400mM	Sulaco	B	June7SulacoB400mMNaCl_pop.txt
5	1	0	fog2	NaCL	400mM	Sulaco	B	June7SulacoB400mMNaCl_pop.txt
5	1	0	fog2	NaCL	400mM	Sulaco	B	June7SulacoB400mMNaCl_pop.txt
5	1	0	fog2	NaCL	400mM	Sulaco	B	June7SulacoB400mMNaCl_pop.txt
6	1	0	fog2	NaCL	400mM	Sulaco	B	June7SulacoB400mMNaCl_pop.txt
9	1	0	fog2	NaCL	400mM	Sulaco	B	June7SulacoB400mMNaCl_pop.txt
9	1	0	fog2	NaCL	400mM	Sulaco	B	June7SulacoB400mMNaCl_pop.txt
9	1	0	fog2	NaCL	400mM	Sulaco	B	June7SulacoB400mMNaCl_pop.txt
12	1	0	fog2	NaCL	400mM	Sulaco	B	June7SulacoB400mMNaCl_pop.txt
17	1	0	fog2	NaCL	400mM	Sulaco	B	June7SulacoB400mMNaCl_pop.txt
30	1	0	fog2	NaCL	400mM	Sulaco	B	June7SulacoB400mMNaCl_pop.txt
34	1	0	fog2	NaCL	400mM	Sulaco	B	June7SulacoB400mMNaCl_pop.txt
35	1	0	fog2	NaCL	400mM	Sulaco	B	June7SulacoB400mMNaCl_pop.txt
38	1	0	fog2	NaCL	400mM	Sulaco	B	June7SulacoB400mMNaCl_pop.txt
40	1	0	fog2	NaCL	400mM	Sulaco	B	June7SulacoB400mMNaCl_pop.txt
40	1	0	fog2	NaCL	400mM	Sulaco	B	June7SulacoB400mMNaCl_pop.txt
43	1	0	fog2	NaCL	400mM	Sulaco	B	June7SulacoB400mMNaCl_pop.txt
46	1	0	fog2	NaCL	400mM	Sulaco	B	June7SulacoB400mMNaCl_pop.txt
47	1	0	fog2	NaCL	400mM	Sulaco	B	June7SulacoB400mMNaCl_pop.txt
49	1	0	fog2	NaCL	400mM	Sulaco	B	June7SulacoB400mMNaCl_pop.txt
51	1	0	fog2	NaCL	400mM	Sulaco	B	June7SulacoB400mMNaCl_pop.txt
61	1	0	fog2	NaCL	400mM	Sulaco	B	June7SulacoB400mMNaCl_pop.txt
71	1	0	fog2	NaCL	400mM	Sulaco	B	June7SulacoB400mMNaCl_pop.txt
90	1	0	fog2	NaCL	400mM	Sulaco	B	June7SulacoB400mMNaCl_pop.txt
7	1	0	fog2	NaCL	400mM	Sulaco	E	June7SulacoE400mMNaCl_pop.txt
7	1	0	fog2	NaCL	400mM	Sulaco	E	June7SulacoE400mMNaCl_pop.txt
8	1	0	fog2	NaCL	400mM	Sulaco	E	June7SulacoE400mMNaCl_pop.txt
8	1	0	fog2	NaCL	400mM	Sulaco	E	June7SulacoE400mMNaCl_pop.txt
9	1	0	fog2	NaCL	400mM	Sulaco	E	June7SulacoE400mMNaCl_pop.txt
10	1	0	fog2	NaCL	400mM	Sulaco	E	June7SulacoE400mMNaCl_pop.txt
11	1	0	fog2	NaCL	400mM	Sulaco	E	June7SulacoE400mMNaCl_pop.txt
13	1	0	fog2	NaCL	400mM	Sulaco	E	June7SulacoE400mMNaCl_pop.txt
17	1	0	fog2	NaCL	400mM	Sulaco	E	June7SulacoE400mMNaCl_pop.txt
20	1	0	fog2	NaCL	400mM	Sulaco	E	June7SulacoE400mMNaCl_pop.txt
21	1	0	fog2	NaCL	400mM	Sulaco	E	June7SulacoE400mMNaCl_pop.txt
21	1	0	fog2	NaCL	400mM	Sulaco	E	June7SulacoE400mMNaCl_pop.txt
26	1	0	fog2	NaCL	400mM	Sulaco	E	June7SulacoE400mMNaCl_pop.txt
26	1	0	fog2	NaCL	400mM	Sulaco	E	June7SulacoE400mMNaCl_pop.txt
30	1	0	fog2	NaCL	400mM	Sulaco	E	June7SulacoE400mMNaCl_pop.txt
35	1	0	fog2	NaCL	400mM	Sulaco	E	June7SulacoE400mMNaCl_pop.txt
42	1	0	fog2	NaCL	400mM	Sulaco	E	June7SulacoE400mMNaCl_pop.txt
43	1	0	fog2	NaCL	400mM	Sulaco	E	June7SulacoE400mMNaCl_pop.txt
43	1	0	fog2	NaCL	400mM	Sulaco	E	June7SulacoE400mMNaCl_pop.txt
44	1	0	fog2	NaCL	400mM	Sulaco	E	June7SulacoE400mMNaCl_pop.txt
46	1	0	fog2	NaCL	400mM	Sulaco	E	June7SulacoE400mMNaCl_pop.txt
48	1	0	fog2	NaCL	400mM	Sulaco	E	June7SulacoE400mMNaCl_pop.txt
53	1	0	fog2	NaCL	400mM	Sulaco	E	June7SulacoE400mMNaCl_pop.txt
54	1	0	fog2	NaCL	400mM	Sulaco	E	June7SulacoE400mMNaCl_pop.txt
58	1	0	fog2	NaCL	400mM	Sulaco	E	June7SulacoE400mMNaCl_pop.txt
59	1	0	fog2	NaCL	400mM	Sulaco	E	June7SulacoE400mMNaCl_pop.txt
73	1	0	fog2	NaCL	400mM	Sulaco	E	June7SulacoE400mMNaCl_pop.txt
78	1	0	fog2	NaCL	400mM	Sulaco	E	June7SulacoE400mMNaCl_pop.txt
83	1	0	fog2	NaCL	400mM	Sulaco	E	June7SulacoE400mMNaCl_pop.txt
3	1	0	fog2	NaCL	400mM	Sulaco	H	June7SulacoH400mMNaCl_pop.txt
4	1	0	fog2	NaCL	400mM	Sulaco	H	June7SulacoH400mMNaCl_pop.txt
6	1	0	fog2	NaCL	400mM	Sulaco	H	June7SulacoH400mMNaCl_pop.txt
7	1	0	fog2	NaCL	400mM	Sulaco	H	June7SulacoH400mMNaCl_pop.txt
8	1	0	fog2	NaCL	400mM	Sulaco	H	June7SulacoH400mMNaCl_pop.txt
8	1	0	fog2	NaCL	400mM	Sulaco	H	June7SulacoH400mMNaCl_pop.txt
9	1	0	fog2	NaCL	400mM	Sulaco	H	June7SulacoH400mMNaCl_pop.txt
9	1	0	fog2	NaCL	400mM	Sulaco	H	June7SulacoH400mMNaCl_pop.txt
10	1	0	fog2	NaCL	400mM	Sulaco	H	June7SulacoH400mMNaCl_pop.txt
10	1	0	fog2	NaCL	400mM	Sulaco	H	June7SulacoH400mMNaCl_pop.txt
10	1	0	fog2	NaCL	400mM	Sulaco	H	June7SulacoH400mMNaCl_pop.txt
11	1	0	fog2	NaCL	400mM	Sulaco	H	June7SulacoH400mMNaCl_pop.txt
13	1	0	fog2	NaCL	400mM	Sulaco	H	June7SulacoH400mMNaCl_pop.txt
13	1	0	fog2	NaCL	400mM	Sulaco	H	June7SulacoH400mMNaCl_pop.txt
13	1	0	fog2	NaCL	400mM	Sulaco	H	June7SulacoH400mMNaCl_pop.txt
14	1	0	fog2	NaCL	400mM	Sulaco	H	June7SulacoH400mMNaCl_pop.txt
17	1	0	fog2	NaCL	400mM	Sulaco	H	June7SulacoH400mMNaCl_pop.txt
18	1	0	fog2	NaCL	400mM	Sulaco	H	June7SulacoH400mMNaCl_pop.txt
24	1	0	fog2	NaCL	400mM	Sulaco	H	June7SulacoH400mMNaCl_pop.txt
28	1	0	fog2	NaCL	400mM	Sulaco	H	June7SulacoH400mMNaCl_pop.txt
37	1	0	fog2	NaCL	400mM	Sulaco	H	June7SulacoH400mMNaCl_pop.txt
38	1	0	fog2	NaCL	400mM	Sulaco	H	June7SulacoH400mMNaCl_pop.txt
40	1	0	fog2	NaCL	400mM	Sulaco	H	June7SulacoH400mMNaCl_pop.txt
44	1	0	fog2	NaCL	400mM	Sulaco	H	June7SulacoH400mMNaCl_pop.txt
46	1	0	fog2	NaCL	400mM	Sulaco	H	June7SulacoH400mMNaCl_pop.txt
46	1	0	fog2	NaCL	400mM	Sulaco	H	June7SulacoH400mMNaCl_pop.txt
47	1	0	fog2	NaCL	400mM	Sulaco	H	June7SulacoH400mMNaCl_pop.txt
49	1	0	fog2	NaCL	400mM	Sulaco	H	June7SulacoH400mMNaCl_pop.txt
52	1	0	fog2	NaCL	400mM	Sulaco	H	June7SulacoH400mMNaCl_pop.txt
52	1	0	fog2	NaCL	400mM	Sulaco	H	June7SulacoH400mMNaCl_pop.txt
53	1	0	fog2	NaCL	400mM	Sulaco	H	June7SulacoH400mMNaCl_pop.txt
54	1	0	fog2	NaCL	400mM	Sulaco	H	June7SulacoH400mMNaCl_pop.txt
63	1	0	fog2	NaCL	400mM	Sulaco	H	June7SulacoH400mMNaCl_pop.txt
66	1	0	fog2	NaCL	400mM	Sulaco	H	June7SulacoH400mMNaCl_pop.txt
72	1	0	fog2	NaCL	400mM	Sulaco	H	June7SulacoH400mMNaCl_pop.txt
76	1	0	fog2	NaCL	400mM	Sulaco	H	June7SulacoH400mMNaCl_pop.txt
78	1	0	fog2	NaCL	400mM	Sulaco	H	June7SulacoH400mMNaCl_pop.txt
80	1	0	fog2	NaCL	400mM	Sulaco	H	June7SulacoH400mMNaCl_pop.txt
4	1	0	fog2	NaCL	400mM	Sulaco	J	June7SulacoJ400mMNaCl_pop.txt
4	1	0	fog2	NaCL	400mM	Sulaco	J	June7SulacoJ400mMNaCl_pop.txt
4	1	0	fog2	NaCL	400mM	Sulaco	J	June7SulacoJ400mMNaCl_pop.txt
5	1	0	fog2	NaCL	400mM	Sulaco	J	June7SulacoJ400mMNaCl_pop.txt
5	1	0	fog2	NaCL	400mM	Sulaco	J	June7SulacoJ400mMNaCl_pop.txt
5	1	0	fog2	NaCL	400mM	Sulaco	J	June7SulacoJ400mMNaCl_pop.txt
5	1	0	fog2	NaCL	400mM	Sulaco	J	June7SulacoJ400mMNaCl_pop.txt
7	1	0	fog2	NaCL	400mM	Sulaco	J	June7SulacoJ400mMNaCl_pop.txt
9	1	0	fog2	NaCL	400mM	Sulaco	J	June7SulacoJ400mMNaCl_pop.txt
9	1	0	fog2	NaCL	400mM	Sulaco	J	June7SulacoJ400mMNaCl_pop.txt
9	1	0	fog2	NaCL	400mM	Sulaco	J	June7SulacoJ400mMNaCl_pop.txt
9	1	0	fog2	NaCL	400mM	Sulaco	J	June7SulacoJ400mMNaCl_pop.txt
10	1	0	fog2	NaCL	400mM	Sulaco	J	June7SulacoJ400mMNaCl_pop.txt
10	1	0	fog2	NaCL	400mM	Sulaco	J	June7SulacoJ400mMNaCl_pop.txt
12	1	0	fog2	NaCL	400mM	Sulaco	J	June7SulacoJ400mMNaCl_pop.txt
12	1	0	fog2	NaCL	400mM	Sulaco	J	June7SulacoJ400mMNaCl_pop.txt
18	1	0	fog2	NaCL	400mM	Sulaco	J	June7SulacoJ400mMNaCl_pop.txt
24	1	0	fog2	NaCL	400mM	Sulaco	J	June7SulacoJ400mMNaCl_pop.txt
29	1	0	fog2	NaCL	400mM	Sulaco	J	June7SulacoJ400mMNaCl_pop.txt
30	1	0	fog2	NaCL	400mM	Sulaco	J	June7SulacoJ400mMNaCl_pop.txt
36	1	0	fog2	NaCL	400mM	Sulaco	J	June7SulacoJ400mMNaCl_pop.txt
37	1	0	fog2	NaCL	400mM	Sulaco	J	June7SulacoJ400mMNaCl_pop.txt
37	1	0	fog2	NaCL	400mM	Sulaco	J	June7SulacoJ400mMNaCl_pop.txt
46	1	0	fog2	NaCL	400mM	Sulaco	J	June7SulacoJ400mMNaCl_pop.txt
48	1	0	fog2	NaCL	400mM	Sulaco	J	June7SulacoJ400mMNaCl_pop.txt
53	1	0	fog2	NaCL	400mM	Sulaco	J	June7SulacoJ400mMNaCl_pop.txt
53	1	0	fog2	NaCL	400mM	Sulaco	J	June7SulacoJ400mMNaCl_pop.txt
53	1	0	fog2	NaCL	400mM	Sulaco	J	June7SulacoJ400mMNaCl_pop.txt
55	1	0	fog2	NaCL	400mM	Sulaco	J	June7SulacoJ400mMNaCl_pop.txt
62	1	0	fog2	NaCL	400mM	Sulaco	J	June7SulacoJ400mMNaCl_pop.txt
83	1	0	fog2	NaCL	400mM	Sulaco	J	June7SulacoJ400mMNaCl_pop.txt
85	1	0	fog2	NaCL	400mM	Sulaco	J	June7SulacoJ400mMNaCl_pop.txt
85	1	0	fog2	NaCL	400mM	Sulaco	J	June7SulacoJ400mMNaCl_pop.txt
89	1	0	fog2	NaCL	400mM	Sulaco	J	June7SulacoJ400mMNaCl_pop.txt
92	1	0	fog2	NaCL	400mM	Sulaco	J	June7SulacoJ400mMNaCl_pop.txt
95	1	0	fog2	NaCL	400mM	Sulaco	J	June7SulacoJ400mMNaCl_pop.txt
3	1	0	fog2	NaCL	400mM	Sulaco	L	June7SulacoL400mMNaCl_pop.txt
4	1	0	fog2	NaCL	400mM	Sulaco	L	June7SulacoL400mMNaCl_pop.txt
4	1	0	fog2	NaCL	400mM	Sulaco	L	June7SulacoL400mMNaCl_pop.txt
6	1	0	fog2	NaCL	400mM	Sulaco	L	June7SulacoL400mMNaCl_pop.txt
6	1	0	fog2	NaCL	400mM	Sulaco	L	June7SulacoL400mMNaCl_pop.txt
6	1	0	fog2	NaCL	400mM	Sulaco	L	June7SulacoL400mMNaCl_pop.txt
6	1	0	fog2	NaCL	400mM	Sulaco	L	June7SulacoL400mMNaCl_pop.txt
7	1	0	fog2	NaCL	400mM	Sulaco	L	June7SulacoL400mMNaCl_pop.txt
7	1	0	fog2	NaCL	400mM	Sulaco	L	June7SulacoL400mMNaCl_pop.txt
7	1	0	fog2	NaCL	400mM	Sulaco	L	June7SulacoL400mMNaCl_pop.txt
10	1	0	fog2	NaCL	400mM	Sulaco	L	June7SulacoL400mMNaCl_pop.txt
10	1	0	fog2	NaCL	400mM	Sulaco	L	June7SulacoL400mMNaCl_pop.txt
11	1	0	fog2	NaCL	400mM	Sulaco	L	June7SulacoL400mMNaCl_pop.txt
12	1	0	fog2	NaCL	400mM	Sulaco	L	June7SulacoL400mMNaCl_pop.txt
12	1	0	fog2	NaCL	400mM	Sulaco	L	June7SulacoL400mMNaCl_pop.txt
14	1	0	fog2	NaCL	400mM	Sulaco	L	June7SulacoL400mMNaCl_pop.txt
33	1	0	fog2	NaCL	400mM	Sulaco	L	June7SulacoL400mMNaCl_pop.txt
34	1	0	fog2	NaCL	400mM	Sulaco	L	June7SulacoL400mMNaCl_pop.txt
35	1	0	fog2	NaCL	400mM	Sulaco	L	June7SulacoL400mMNaCl_pop.txt
41	1	0	fog2	NaCL	400mM	Sulaco	L	June7SulacoL400mMNaCl_pop.txt
41	1	0	fog2	NaCL	400mM	Sulaco	L	June7SulacoL400mMNaCl_pop.txt
42	1	0	fog2	NaCL	400mM	Sulaco	L	June7SulacoL400mMNaCl_pop.txt
44	1	0	fog2	NaCL	400mM	Sulaco	L	June7SulacoL400mMNaCl_pop.txt
50	1	0	fog2	NaCL	400mM	Sulaco	L	June7SulacoL400mMNaCl_pop.txt
54	1	0	fog2	NaCL	400mM	Sulaco	L	June7SulacoL400mMNaCl_pop.txt
56	1	0	fog2	NaCL	400mM	Sulaco	L	June7SulacoL400mMNaCl_pop.txt
65	1	0	fog2	NaCL	400mM	Sulaco	L	June7SulacoL400mMNaCl_pop.txt
68	1	0	fog2	NaCL	400mM	Sulaco	L	June7SulacoL400mMNaCl_pop.txt
74	1	0	fog2	NaCL	400mM	Sulaco	L	June7SulacoL400mMNaCl_pop.txt
91	1	0	fog2	NaCL	400mM	Sulaco	L	June7SulacoL400mMNaCl_pop.txt
95	0	1	fog2	NaCL	400mM	Sulaco	L	June7SulacoL400mMNaCl_pop.txt
95	0	1	fog2	NaCL	400mM	Sulaco	L	June7SulacoL400mMNaCl_pop.txt
5	1	0	fog2	NaCL	400mM	Sulaco	I	June7Sulacoi400mMNaCl_pop.txt
7	1	0	fog2	NaCL	400mM	Sulaco	I	June7Sulacoi400mMNaCl_pop.txt
7	1	0	fog2	NaCL	400mM	Sulaco	I	June7Sulacoi400mMNaCl_pop.txt
7	1	0	fog2	NaCL	400mM	Sulaco	I	June7Sulacoi400mMNaCl_pop.txt
7	1	0	fog2	NaCL	400mM	Sulaco	I	June7Sulacoi400mMNaCl_pop.txt
8	1	0	fog2	NaCL	400mM	Sulaco	I	June7Sulacoi400mMNaCl_pop.txt
8	1	0	fog2	NaCL	400mM	Sulaco	I	June7Sulacoi400mMNaCl_pop.txt
10	1	0	fog2	NaCL	400mM	Sulaco	I	June7Sulacoi400mMNaCl_pop.txt
16	1	0	fog2	NaCL	400mM	Sulaco	I	June7Sulacoi400mMNaCl_pop.txt
28	1	0	fog2	NaCL	400mM	Sulaco	I	June7Sulacoi400mMNaCl_pop.txt
33	1	0	fog2	NaCL	400mM	Sulaco	I	June7Sulacoi400mMNaCl_pop.txt
36	1	0	fog2	NaCL	400mM	Sulaco	I	June7Sulacoi400mMNaCl_pop.txt
38	1	0	fog2	NaCL	400mM	Sulaco	I	June7Sulacoi400mMNaCl_pop.txt
43	1	0	fog2	NaCL	400mM	Sulaco	I	June7Sulacoi400mMNaCl_pop.txt
44	1	0	fog2	NaCL	400mM	Sulaco	I	June7Sulacoi400mMNaCl_pop.txt
47	1	0	fog2	NaCL	400mM	Sulaco	I	June7Sulacoi400mMNaCl_pop.txt
48	1	0	fog2	NaCL	400mM	Sulaco	I	June7Sulacoi400mMNaCl_pop.txt
50	1	0	fog2	NaCL	400mM	Sulaco	I	June7Sulacoi400mMNaCl_pop.txt
51	1	0	fog2	NaCL	400mM	Sulaco	I	June7Sulacoi400mMNaCl_pop.txt
54	1	0	fog2	NaCL	400mM	Sulaco	I	June7Sulacoi400mMNaCl_pop.txt
55	1	0	fog2	NaCL	400mM	Sulaco	I	June7Sulacoi400mMNaCl_pop.txt
56	1	0	fog2	NaCL	400mM	Sulaco	I	June7Sulacoi400mMNaCl_pop.txt
67	1	0	fog2	NaCL	400mM	Sulaco	I	June7Sulacoi400mMNaCl_pop.txt
69	1	0	fog2	NaCL	400mM	Sulaco	I	June7Sulacoi400mMNaCl_pop.txt
73	1	0	fog2	NaCL	400mM	Sulaco	I	June7Sulacoi400mMNaCl_pop.txt
81	1	0	fog2	NaCL	400mM	Sulaco	I	June7Sulacoi400mMNaCl_pop.txt
85	1	0	fog2	NaCL	400mM	Sulaco	I	June7Sulacoi400mMNaCl_pop.txt
95	1	0	fog2	NaCL	400mM	Sulaco	I	June7Sulacoi400mMNaCl_pop.txt
95	1	0	fog2	NaCL	400mM	Sulaco	I	June7Sulacoi400mMNaCl_pop.txt
95	0	1	fog2	NaCL	400mM	Sulaco	I	June7Sulacoi400mMNaCl_pop.txt
95	0	1	fog2	NaCL	400mM	Sulaco	I	June7Sulacoi400mMNaCl_pop.txt
5	1	0	fog2	NaCL	400mM	Franklin	B	June8FranklinB400mMNaCl_pop.txt
7	1	0	fog2	NaCL	400mM	Franklin	B	June8FranklinB400mMNaCl_pop.txt
8	1	0	fog2	NaCL	400mM	Franklin	B	June8FranklinB400mMNaCl_pop.txt
8	1	0	fog2	NaCL	400mM	Franklin	B	June8FranklinB400mMNaCl_pop.txt
8	1	0	fog2	NaCL	400mM	Franklin	B	June8FranklinB400mMNaCl_pop.txt
9	1	0	fog2	NaCL	400mM	Franklin	B	June8FranklinB400mMNaCl_pop.txt
9	1	0	fog2	NaCL	400mM	Franklin	B	June8FranklinB400mMNaCl_pop.txt
10	1	0	fog2	NaCL	400mM	Franklin	B	June8FranklinB400mMNaCl_pop.txt
10	1	0	fog2	NaCL	400mM	Franklin	B	June8FranklinB400mMNaCl_pop.txt
13	1	0	fog2	NaCL	400mM	Franklin	B	June8FranklinB400mMNaCl_pop.txt
17	1	0	fog2	NaCL	400mM	Franklin	B	June8FranklinB400mMNaCl_pop.txt
22	1	0	fog2	NaCL	400mM	Franklin	B	June8FranklinB400mMNaCl_pop.txt
24	1	0	fog2	NaCL	400mM	Franklin	B	June8FranklinB400mMNaCl_pop.txt
31	1	0	fog2	NaCL	400mM	Franklin	B	June8FranklinB400mMNaCl_pop.txt
48	1	0	fog2	NaCL	400mM	Franklin	B	June8FranklinB400mMNaCl_pop.txt
54	1	0	fog2	NaCL	400mM	Franklin	B	June8FranklinB400mMNaCl_pop.txt
56	1	0	fog2	NaCL	400mM	Franklin	B	June8FranklinB400mMNaCl_pop.txt
56	1	0	fog2	NaCL	400mM	Franklin	B	June8FranklinB400mMNaCl_pop.txt
56	1	0	fog2	NaCL	400mM	Franklin	B	June8FranklinB400mMNaCl_pop.txt
61	1	0	fog2	NaCL	400mM	Franklin	B	June8FranklinB400mMNaCl_pop.txt
66	1	0	fog2	NaCL	400mM	Franklin	B	June8FranklinB400mMNaCl_pop.txt
71	1	0	fog2	NaCL	400mM	Franklin	B	June8FranklinB400mMNaCl_pop.txt
72	1	0	fog2	NaCL	400mM	Franklin	B	June8FranklinB400mMNaCl_pop.txt
84	1	0	fog2	NaCL	400mM	Franklin	B	June8FranklinB400mMNaCl_pop.txt
6	1	0	fog2	NaCL	400mM	Franklin	F	June8FranklinF400mMNaCl_pop.txt
6	1	0	fog2	NaCL	400mM	Franklin	F	June8FranklinF400mMNaCl_pop.txt
7	1	0	fog2	NaCL	400mM	Franklin	F	June8FranklinF400mMNaCl_pop.txt
7	1	0	fog2	NaCL	400mM	Franklin	F	June8FranklinF400mMNaCl_pop.txt
7	1	0	fog2	NaCL	400mM	Franklin	F	June8FranklinF400mMNaCl_pop.txt
8	1	0	fog2	NaCL	400mM	Franklin	F	June8FranklinF400mMNaCl_pop.txt
8	1	0	fog2	NaCL	400mM	Franklin	F	June8FranklinF400mMNaCl_pop.txt
10	1	0	fog2	NaCL	400mM	Franklin	F	June8FranklinF400mMNaCl_pop.txt
10	1	0	fog2	NaCL	400mM	Franklin	F	June8FranklinF400mMNaCl_pop.txt
11	1	0	fog2	NaCL	400mM	Franklin	F	June8FranklinF400mMNaCl_pop.txt
11	1	0	fog2	NaCL	400mM	Franklin	F	June8FranklinF400mMNaCl_pop.txt
11	1	0	fog2	NaCL	400mM	Franklin	F	June8FranklinF400mMNaCl_pop.txt
13	1	0	fog2	NaCL	400mM	Franklin	F	June8FranklinF400mMNaCl_pop.txt
17	1	0	fog2	NaCL	400mM	Franklin	F	June8FranklinF400mMNaCl_pop.txt
28	1	0	fog2	NaCL	400mM	Franklin	F	June8FranklinF400mMNaCl_pop.txt
30	1	0	fog2	NaCL	400mM	Franklin	F	June8FranklinF400mMNaCl_pop.txt
31	1	0	fog2	NaCL	400mM	Franklin	F	June8FranklinF400mMNaCl_pop.txt
31	1	0	fog2	NaCL	400mM	Franklin	F	June8FranklinF400mMNaCl_pop.txt
32	1	0	fog2	NaCL	400mM	Franklin	F	June8FranklinF400mMNaCl_pop.txt
34	1	0	fog2	NaCL	400mM	Franklin	F	June8FranklinF400mMNaCl_pop.txt
38	1	0	fog2	NaCL	400mM	Franklin	F	June8FranklinF400mMNaCl_pop.txt
39	1	0	fog2	NaCL	400mM	Franklin	F	June8FranklinF400mMNaCl_pop.txt
44	1	0	fog2	NaCL	400mM	Franklin	F	June8FranklinF400mMNaCl_pop.txt
47	1	0	fog2	NaCL	400mM	Franklin	F	June8FranklinF400mMNaCl_pop.txt
54	1	0	fog2	NaCL	400mM	Franklin	F	June8FranklinF400mMNaCl_pop.txt
61	1	0	fog2	NaCL	400mM	Franklin	F	June8FranklinF400mMNaCl_pop.txt
65	1	0	fog2	NaCL	400mM	Franklin	F	June8FranklinF400mMNaCl_pop.txt
66	1	0	fog2	NaCL	400mM	Franklin	F	June8FranklinF400mMNaCl_pop.txt
67	1	0	fog2	NaCL	400mM	Franklin	F	June8FranklinF400mMNaCl_pop.txt
77	1	0	fog2	NaCL	400mM	Franklin	F	June8FranklinF400mMNaCl_pop.txt
94	1	0	fog2	NaCL	400mM	Franklin	F	June8FranklinF400mMNaCl_pop.txt
95	0	1	fog2	NaCL	400mM	Franklin	F	June8FranklinF400mMNaCl_pop.txt
95	0	1	fog2	NaCL	400mM	Franklin	F	June8FranklinF400mMNaCl_pop.txt
95	0	1	fog2	NaCL	400mM	Franklin	F	June8FranklinF400mMNaCl_pop.txt
4	1	0	fog2	NaCL	400mM	Franklin	G	June8FranklinG400mMNaCl_pop.txt
5	1	0	fog2	NaCL	400mM	Franklin	G	June8FranklinG400mMNaCl_pop.txt
5	1	0	fog2	NaCL	400mM	Franklin	G	June8FranklinG400mMNaCl_pop.txt
6	1	0	fog2	NaCL	400mM	Franklin	G	June8FranklinG400mMNaCl_pop.txt
8	1	0	fog2	NaCL	400mM	Franklin	G	June8FranklinG400mMNaCl_pop.txt
8	1	0	fog2	NaCL	400mM	Franklin	G	June8FranklinG400mMNaCl_pop.txt
9	1	0	fog2	NaCL	400mM	Franklin	G	June8FranklinG400mMNaCl_pop.txt
9	1	0	fog2	NaCL	400mM	Franklin	G	June8FranklinG400mMNaCl_pop.txt
9	1	0	fog2	NaCL	400mM	Franklin	G	June8FranklinG400mMNaCl_pop.txt
10	1	0	fog2	NaCL	400mM	Franklin	G	June8FranklinG400mMNaCl_pop.txt
11	1	0	fog2	NaCL	400mM	Franklin	G	June8FranklinG400mMNaCl_pop.txt
11	1	0	fog2	NaCL	400mM	Franklin	G	June8FranklinG400mMNaCl_pop.txt
12	1	0	fog2	NaCL	400mM	Franklin	G	June8FranklinG400mMNaCl_pop.txt
14	1	0	fog2	NaCL	400mM	Franklin	G	June8FranklinG400mMNaCl_pop.txt
15	1	0	fog2	NaCL	400mM	Franklin	G	June8FranklinG400mMNaCl_pop.txt
19	1	0	fog2	NaCL	400mM	Franklin	G	June8FranklinG400mMNaCl_pop.txt
29	1	0	fog2	NaCL	400mM	Franklin	G	June8FranklinG400mMNaCl_pop.txt
29	1	0	fog2	NaCL	400mM	Franklin	G	June8FranklinG400mMNaCl_pop.txt
36	1	0	fog2	NaCL	400mM	Franklin	G	June8FranklinG400mMNaCl_pop.txt
40	1	0	fog2	NaCL	400mM	Franklin	G	June8FranklinG400mMNaCl_pop.txt
42	1	0	fog2	NaCL	400mM	Franklin	G	June8FranklinG400mMNaCl_pop.txt
43	1	0	fog2	NaCL	400mM	Franklin	G	June8FranklinG400mMNaCl_pop.txt
44	1	0	fog2	NaCL	400mM	Franklin	G	June8FranklinG400mMNaCl_pop.txt
44	1	0	fog2	NaCL	400mM	Franklin	G	June8FranklinG400mMNaCl_pop.txt
48	1	0	fog2	NaCL	400mM	Franklin	G	June8FranklinG400mMNaCl_pop.txt
52	1	0	fog2	NaCL	400mM	Franklin	G	June8FranklinG400mMNaCl_pop.txt
54	1	0	fog2	NaCL	400mM	Franklin	G	June8FranklinG400mMNaCl_pop.txt
58	1	0	fog2	NaCL	400mM	Franklin	G	June8FranklinG400mMNaCl_pop.txt
60	1	0	fog2	NaCL	400mM	Franklin	G	June8FranklinG400mMNaCl_pop.txt
61	1	0	fog2	NaCL	400mM	Franklin	G	June8FranklinG400mMNaCl_pop.txt
64	1	0	fog2	NaCL	400mM	Franklin	G	June8FranklinG400mMNaCl_pop.txt
70	1	0	fog2	NaCL	400mM	Franklin	G	June8FranklinG400mMNaCl_pop.txt
91	1	0	fog2	NaCL	400mM	Franklin	G	June8FranklinG400mMNaCl_pop.txt
93	1	0	fog2	NaCL	400mM	Franklin	G	June8FranklinG400mMNaCl_pop.txt
95	0	1	fog2	NaCL	400mM	Franklin	G	June8FranklinG400mMNaCl_pop.txt
5	1	0	fog2	NaCL	400mM	Franklin	I	June8FranklinI400mMNaCl_pop.txt
5	1	0	fog2	NaCL	400mM	Franklin	I	June8FranklinI400mMNaCl_pop.txt
5	1	0	fog2	NaCL	400mM	Franklin	I	June8FranklinI400mMNaCl_pop.txt
5	1	0	fog2	NaCL	400mM	Franklin	I	June8FranklinI400mMNaCl_pop.txt
5	1	0	fog2	NaCL	400mM	Franklin	I	June8FranklinI400mMNaCl_pop.txt
5	1	0	fog2	NaCL	400mM	Franklin	I	June8FranklinI400mMNaCl_pop.txt
6	1	0	fog2	NaCL	400mM	Franklin	I	June8FranklinI400mMNaCl_pop.txt
6	1	0	fog2	NaCL	400mM	Franklin	I	June8FranklinI400mMNaCl_pop.txt
7	1	0	fog2	NaCL	400mM	Franklin	I	June8FranklinI400mMNaCl_pop.txt
7	1	0	fog2	NaCL	400mM	Franklin	I	June8FranklinI400mMNaCl_pop.txt
7	1	0	fog2	NaCL	400mM	Franklin	I	June8FranklinI400mMNaCl_pop.txt
7	1	0	fog2	NaCL	400mM	Franklin	I	June8FranklinI400mMNaCl_pop.txt
7	1	0	fog2	NaCL	400mM	Franklin	I	June8FranklinI400mMNaCl_pop.txt
7	1	0	fog2	NaCL	400mM	Franklin	I	June8FranklinI400mMNaCl_pop.txt
7	1	0	fog2	NaCL	400mM	Franklin	I	June8FranklinI400mMNaCl_pop.txt
7	1	0	fog2	NaCL	400mM	Franklin	I	June8FranklinI400mMNaCl_pop.txt
8	1	0	fog2	NaCL	400mM	Franklin	I	June8FranklinI400mMNaCl_pop.txt
8	1	0	fog2	NaCL	400mM	Franklin	I	June8FranklinI400mMNaCl_pop.txt
8	1	0	fog2	NaCL	400mM	Franklin	I	June8FranklinI400mMNaCl_pop.txt
9	1	0	fog2	NaCL	400mM	Franklin	I	June8FranklinI400mMNaCl_pop.txt
9	1	0	fog2	NaCL	400mM	Franklin	I	June8FranklinI400mMNaCl_pop.txt
9	1	0	fog2	NaCL	400mM	Franklin	I	June8FranklinI400mMNaCl_pop.txt
12	1	0	fog2	NaCL	400mM	Franklin	I	June8FranklinI400mMNaCl_pop.txt
17	1	0	fog2	NaCL	400mM	Franklin	I	June8FranklinI400mMNaCl_pop.txt
21	1	0	fog2	NaCL	400mM	Franklin	I	June8FranklinI400mMNaCl_pop.txt
28	1	0	fog2	NaCL	400mM	Franklin	I	June8FranklinI400mMNaCl_pop.txt
28	1	0	fog2	NaCL	400mM	Franklin	I	June8FranklinI400mMNaCl_pop.txt
33	1	0	fog2	NaCL	400mM	Franklin	I	June8FranklinI400mMNaCl_pop.txt
35	1	0	fog2	NaCL	400mM	Franklin	I	June8FranklinI400mMNaCl_pop.txt
44	1	0	fog2	NaCL	400mM	Franklin	I	June8FranklinI400mMNaCl_pop.txt
44	1	0	fog2	NaCL	400mM	Franklin	I	June8FranklinI400mMNaCl_pop.txt
46	1	0	fog2	NaCL	400mM	Franklin	I	June8FranklinI400mMNaCl_pop.txt
51	1	0	fog2	NaCL	400mM	Franklin	I	June8FranklinI400mMNaCl_pop.txt
58	1	0	fog2	NaCL	400mM	Franklin	I	June8FranklinI400mMNaCl_pop.txt
62	1	0	fog2	NaCL	400mM	Franklin	I	June8FranklinI400mMNaCl_pop.txt
66	1	0	fog2	NaCL	400mM	Franklin	I	June8FranklinI400mMNaCl_pop.txt
66	1	0	fog2	NaCL	400mM	Franklin	I	June8FranklinI400mMNaCl_pop.txt
72	1	0	fog2	NaCL	400mM	Franklin	I	June8FranklinI400mMNaCl_pop.txt
78	1	0	fog2	NaCL	400mM	Franklin	I	June8FranklinI400mMNaCl_pop.txt
83	1	0	fog2	NaCL	400mM	Franklin	I	June8FranklinI400mMNaCl_pop.txt
86	1	0	fog2	NaCL	400mM	Franklin	I	June8FranklinI400mMNaCl_pop.txt
95	1	0	fog2	NaCL	400mM	Franklin	I	June8FranklinI400mMNaCl_pop.txt
95	1	0	fog2	NaCL	400mM	Franklin	I	June8FranklinI400mMNaCl_pop.txt
95	0	1	fog2	NaCL	400mM	Franklin	I	June8FranklinI400mMNaCl_pop.txt
5	1	0	fog2	NaCL	400mM	Franklin	J	June8FranklinJ400mMNaCl_pop.txt
6	1	0	fog2	NaCL	400mM	Franklin	J	June8FranklinJ400mMNaCl_pop.txt
6	1	0	fog2	NaCL	400mM	Franklin	J	June8FranklinJ400mMNaCl_pop.txt
7	1	0	fog2	NaCL	400mM	Franklin	J	June8FranklinJ400mMNaCl_pop.txt
8	1	0	fog2	NaCL	400mM	Franklin	J	June8FranklinJ400mMNaCl_pop.txt
8	1	0	fog2	NaCL	400mM	Franklin	J	June8FranklinJ400mMNaCl_pop.txt
10	1	0	fog2	NaCL	400mM	Franklin	J	June8FranklinJ400mMNaCl_pop.txt
11	1	0	fog2	NaCL	400mM	Franklin	J	June8FranklinJ400mMNaCl_pop.txt
12	1	0	fog2	NaCL	400mM	Franklin	J	June8FranklinJ400mMNaCl_pop.txt
12	1	0	fog2	NaCL	400mM	Franklin	J	June8FranklinJ400mMNaCl_pop.txt
13	1	0	fog2	NaCL	400mM	Franklin	J	June8FranklinJ400mMNaCl_pop.txt
14	1	0	fog2	NaCL	400mM	Franklin	J	June8FranklinJ400mMNaCl_pop.txt
15	1	0	fog2	NaCL	400mM	Franklin	J	June8FranklinJ400mMNaCl_pop.txt
30	1	0	fog2	NaCL	400mM	Franklin	J	June8FranklinJ400mMNaCl_pop.txt
42	1	0	fog2	NaCL	400mM	Franklin	J	June8FranklinJ400mMNaCl_pop.txt
43	1	0	fog2	NaCL	400mM	Franklin	J	June8FranklinJ400mMNaCl_pop.txt
46	1	0	fog2	NaCL	400mM	Franklin	J	June8FranklinJ400mMNaCl_pop.txt
64	1	0	fog2	NaCL	400mM	Franklin	J	June8FranklinJ400mMNaCl_pop.txt
87	1	0	fog2	NaCL	400mM	Franklin	J	June8FranklinJ400mMNaCl_pop.txt
88	1	0	fog2	NaCL	400mM	Franklin	J	June8FranklinJ400mMNaCl_pop.txt
95	0	1	fog2	NaCL	400mM	Franklin	J	June8FranklinJ400mMNaCl_pop.txt
95	0	1	fog2	NaCL	400mM	Franklin	J	June8FranklinJ400mMNaCl_pop.txt
5	1	0	fog2	NaCL	400mM	Franklin	L	June8FranklinL400mMNaCl_pop.txt
6	1	0	fog2	NaCL	400mM	Franklin	L	June8FranklinL400mMNaCl_pop.txt
7	1	0	fog2	NaCL	400mM	Franklin	L	June8FranklinL400mMNaCl_pop.txt
7	1	0	fog2	NaCL	400mM	Franklin	L	June8FranklinL400mMNaCl_pop.txt
8	1	0	fog2	NaCL	400mM	Franklin	L	June8FranklinL400mMNaCl_pop.txt
8	1	0	fog2	NaCL	400mM	Franklin	L	June8FranklinL400mMNaCl_pop.txt
9	1	0	fog2	NaCL	400mM	Franklin	L	June8FranklinL400mMNaCl_pop.txt
9	1	0	fog2	NaCL	400mM	Franklin	L	June8FranklinL400mMNaCl_pop.txt
15	1	0	fog2	NaCL	400mM	Franklin	L	June8FranklinL400mMNaCl_pop.txt
18	1	0	fog2	NaCL	400mM	Franklin	L	June8FranklinL400mMNaCl_pop.txt
19	1	0	fog2	NaCL	400mM	Franklin	L	June8FranklinL400mMNaCl_pop.txt
20	1	0	fog2	NaCL	400mM	Franklin	L	June8FranklinL400mMNaCl_pop.txt
20	1	0	fog2	NaCL	400mM	Franklin	L	June8FranklinL400mMNaCl_pop.txt
34	1	0	fog2	NaCL	400mM	Franklin	L	June8FranklinL400mMNaCl_pop.txt
38	1	0	fog2	NaCL	400mM	Franklin	L	June8FranklinL400mMNaCl_pop.txt
41	1	0	fog2	NaCL	400mM	Franklin	L	June8FranklinL400mMNaCl_pop.txt
41	1	0	fog2	NaCL	400mM	Franklin	L	June8FranklinL400mMNaCl_pop.txt
44	1	0	fog2	NaCL	400mM	Franklin	L	June8FranklinL400mMNaCl_pop.txt
45	1	0	fog2	NaCL	400mM	Franklin	L	June8FranklinL400mMNaCl_pop.txt
48	1	0	fog2	NaCL	400mM	Franklin	L	June8FranklinL400mMNaCl_pop.txt
49	1	0	fog2	NaCL	400mM	Franklin	L	June8FranklinL400mMNaCl_pop.txt
50	1	0	fog2	NaCL	400mM	Franklin	L	June8FranklinL400mMNaCl_pop.txt
50	1	0	fog2	NaCL	400mM	Franklin	L	June8FranklinL400mMNaCl_pop.txt
52	1	0	fog2	NaCL	400mM	Franklin	L	June8FranklinL400mMNaCl_pop.txt
54	1	0	fog2	NaCL	400mM	Franklin	L	June8FranklinL400mMNaCl_pop.txt
57	1	0	fog2	NaCL	400mM	Franklin	L	June8FranklinL400mMNaCl_pop.txt
63	1	0	fog2	NaCL	400mM	Franklin	L	June8FranklinL400mMNaCl_pop.txt
72	1	0	fog2	NaCL	400mM	Franklin	L	June8FranklinL400mMNaCl_pop.txt
73	1	0	fog2	NaCL	400mM	Franklin	L	June8FranklinL400mMNaCl_pop.txt
74	1	0	fog2	NaCL	400mM	Franklin	L	June8FranklinL400mMNaCl_pop.txt
82	1	0	fog2	NaCL	400mM	Franklin	L	June8FranklinL400mMNaCl_pop.txt
91	1	0	fog2	NaCL	400mM	Franklin	L	June8FranklinL400mMNaCl_pop.txt
95	0	1	fog2	NaCL	400mM	Franklin	L	June8FranklinL400mMNaCl_pop.txt
95	0	1	fog2	NaCL	400mM	Franklin	L	June8FranklinL400mMNaCl_pop.txt
3	1	0	fog2	NaCL	500mM	Sulaco	D	Nov14SulacoD500mMNaClfog2_pop.txt
5	1	0	fog2	NaCL	500mM	Sulaco	D	Nov14SulacoD500mMNaClfog2_pop.txt
5	1	0	fog2	NaCL	500mM	Sulaco	D	Nov14SulacoD500mMNaClfog2_pop.txt
5	1	0	fog2	NaCL	500mM	Sulaco	D	Nov14SulacoD500mMNaClfog2_pop.txt
5	1	0	fog2	NaCL	500mM	Sulaco	D	Nov14SulacoD500mMNaClfog2_pop.txt
5	1	0	fog2	NaCL	500mM	Sulaco	D	Nov14SulacoD500mMNaClfog2_pop.txt
7	1	0	fog2	NaCL	500mM	Sulaco	D	Nov14SulacoD500mMNaClfog2_pop.txt
7	1	0	fog2	NaCL	500mM	Sulaco	D	Nov14SulacoD500mMNaClfog2_pop.txt
8	1	0	fog2	NaCL	500mM	Sulaco	D	Nov14SulacoD500mMNaClfog2_pop.txt
8	1	0	fog2	NaCL	500mM	Sulaco	D	Nov14SulacoD500mMNaClfog2_pop.txt
9	1	0	fog2	NaCL	500mM	Sulaco	D	Nov14SulacoD500mMNaClfog2_pop.txt
9	1	0	fog2	NaCL	500mM	Sulaco	D	Nov14SulacoD500mMNaClfog2_pop.txt
10	1	0	fog2	NaCL	500mM	Sulaco	D	Nov14SulacoD500mMNaClfog2_pop.txt
10	1	0	fog2	NaCL	500mM	Sulaco	D	Nov14SulacoD500mMNaClfog2_pop.txt
10	1	0	fog2	NaCL	500mM	Sulaco	D	Nov14SulacoD500mMNaClfog2_pop.txt
13	1	0	fog2	NaCL	500mM	Sulaco	D	Nov14SulacoD500mMNaClfog2_pop.txt
13	1	0	fog2	NaCL	500mM	Sulaco	D	Nov14SulacoD500mMNaClfog2_pop.txt
14	1	0	fog2	NaCL	500mM	Sulaco	D	Nov14SulacoD500mMNaClfog2_pop.txt
15	1	0	fog2	NaCL	500mM	Sulaco	D	Nov14SulacoD500mMNaClfog2_pop.txt
17	1	0	fog2	NaCL	500mM	Sulaco	D	Nov14SulacoD500mMNaClfog2_pop.txt
21	1	0	fog2	NaCL	500mM	Sulaco	D	Nov14SulacoD500mMNaClfog2_pop.txt
30	1	0	fog2	NaCL	500mM	Sulaco	D	Nov14SulacoD500mMNaClfog2_pop.txt
36	1	0	fog2	NaCL	500mM	Sulaco	D	Nov14SulacoD500mMNaClfog2_pop.txt
36	1	0	fog2	NaCL	500mM	Sulaco	D	Nov14SulacoD500mMNaClfog2_pop.txt
38	1	0	fog2	NaCL	500mM	Sulaco	D	Nov14SulacoD500mMNaClfog2_pop.txt
57	1	0	fog2	NaCL	500mM	Sulaco	D	Nov14SulacoD500mMNaClfog2_pop.txt
57	1	0	fog2	NaCL	500mM	Sulaco	D	Nov14SulacoD500mMNaClfog2_pop.txt
62	1	0	fog2	NaCL	500mM	Sulaco	D	Nov14SulacoD500mMNaClfog2_pop.txt
66	1	0	fog2	NaCL	500mM	Sulaco	D	Nov14SulacoD500mMNaClfog2_pop.txt
79	1	0	fog2	NaCL	500mM	Sulaco	D	Nov14SulacoD500mMNaClfog2_pop.txt
94	1	0	fog2	NaCL	500mM	Sulaco	D	Nov14SulacoD500mMNaClfog2_pop.txt
111	1	0	fog2	NaCL	500mM	Sulaco	D	Nov14SulacoD500mMNaClfog2_pop.txt
5	1	0	fog2	NaCL	500mM	Sulaco	H	Nov14SulacoH500mMNaClfog2_pop.txt
6	1	0	fog2	NaCL	500mM	Sulaco	H	Nov14SulacoH500mMNaClfog2_pop.txt
6	1	0	fog2	NaCL	500mM	Sulaco	H	Nov14SulacoH500mMNaClfog2_pop.txt
7	1	0	fog2	NaCL	500mM	Sulaco	H	Nov14SulacoH500mMNaClfog2_pop.txt
8	1	0	fog2	NaCL	500mM	Sulaco	H	Nov14SulacoH500mMNaClfog2_pop.txt
10	1	0	fog2	NaCL	500mM	Sulaco	H	Nov14SulacoH500mMNaClfog2_pop.txt
10	1	0	fog2	NaCL	500mM	Sulaco	H	Nov14SulacoH500mMNaClfog2_pop.txt
10	1	0	fog2	NaCL	500mM	Sulaco	H	Nov14SulacoH500mMNaClfog2_pop.txt
11	1	0	fog2	NaCL	500mM	Sulaco	H	Nov14SulacoH500mMNaClfog2_pop.txt
12	1	0	fog2	NaCL	500mM	Sulaco	H	Nov14SulacoH500mMNaClfog2_pop.txt
12	1	0	fog2	NaCL	500mM	Sulaco	H	Nov14SulacoH500mMNaClfog2_pop.txt
12	1	0	fog2	NaCL	500mM	Sulaco	H	Nov14SulacoH500mMNaClfog2_pop.txt
12	1	0	fog2	NaCL	500mM	Sulaco	H	Nov14SulacoH500mMNaClfog2_pop.txt
12	1	0	fog2	NaCL	500mM	Sulaco	H	Nov14SulacoH500mMNaClfog2_pop.txt
13	1	0	fog2	NaCL	500mM	Sulaco	H	Nov14SulacoH500mMNaClfog2_pop.txt
15	1	0	fog2	NaCL	500mM	Sulaco	H	Nov14SulacoH500mMNaClfog2_pop.txt
15	1	0	fog2	NaCL	500mM	Sulaco	H	Nov14SulacoH500mMNaClfog2_pop.txt
15	1	0	fog2	NaCL	500mM	Sulaco	H	Nov14SulacoH500mMNaClfog2_pop.txt
18	1	0	fog2	NaCL	500mM	Sulaco	H	Nov14SulacoH500mMNaClfog2_pop.txt
22	1	0	fog2	NaCL	500mM	Sulaco	H	Nov14SulacoH500mMNaClfog2_pop.txt
23	1	0	fog2	NaCL	500mM	Sulaco	H	Nov14SulacoH500mMNaClfog2_pop.txt
23	1	0	fog2	NaCL	500mM	Sulaco	H	Nov14SulacoH500mMNaClfog2_pop.txt
30	1	0	fog2	NaCL	500mM	Sulaco	H	Nov14SulacoH500mMNaClfog2_pop.txt
32	1	0	fog2	NaCL	500mM	Sulaco	H	Nov14SulacoH500mMNaClfog2_pop.txt
36	1	0	fog2	NaCL	500mM	Sulaco	H	Nov14SulacoH500mMNaClfog2_pop.txt
38	1	0	fog2	NaCL	500mM	Sulaco	H	Nov14SulacoH500mMNaClfog2_pop.txt
53	1	0	fog2	NaCL	500mM	Sulaco	H	Nov14SulacoH500mMNaClfog2_pop.txt
80	1	0	fog2	NaCL	500mM	Sulaco	H	Nov14SulacoH500mMNaClfog2_pop.txt
3	1	0	fog2	NaCL	500mM	Tardis	A	Nov29TardisA500mMNaClfog2_pop.txt
3	1	0	fog2	NaCL	500mM	Tardis	A	Nov29TardisA500mMNaClfog2_pop.txt
3	1	0	fog2	NaCL	500mM	Tardis	A	Nov29TardisA500mMNaClfog2_pop.txt
4	1	0	fog2	NaCL	500mM	Tardis	A	Nov29TardisA500mMNaClfog2_pop.txt
4	1	0	fog2	NaCL	500mM	Tardis	A	Nov29TardisA500mMNaClfog2_pop.txt
4	1	0	fog2	NaCL	500mM	Tardis	A	Nov29TardisA500mMNaClfog2_pop.txt
4	1	0	fog2	NaCL	500mM	Tardis	A	Nov29TardisA500mMNaClfog2_pop.txt
5	1	0	fog2	NaCL	500mM	Tardis	A	Nov29TardisA500mMNaClfog2_pop.txt
5	1	0	fog2	NaCL	500mM	Tardis	A	Nov29TardisA500mMNaClfog2_pop.txt
5	1	0	fog2	NaCL	500mM	Tardis	A	Nov29TardisA500mMNaClfog2_pop.txt
5	1	0	fog2	NaCL	500mM	Tardis	A	Nov29TardisA500mMNaClfog2_pop.txt
5	1	0	fog2	NaCL	500mM	Tardis	A	Nov29TardisA500mMNaClfog2_pop.txt
5	1	0	fog2	NaCL	500mM	Tardis	A	Nov29TardisA500mMNaClfog2_pop.txt
6	1	0	fog2	NaCL	500mM	Tardis	A	Nov29TardisA500mMNaClfog2_pop.txt
6	1	0	fog2	NaCL	500mM	Tardis	A	Nov29TardisA500mMNaClfog2_pop.txt
6	1	0	fog2	NaCL	500mM	Tardis	A	Nov29TardisA500mMNaClfog2_pop.txt
6	1	0	fog2	NaCL	500mM	Tardis	A	Nov29TardisA500mMNaClfog2_pop.txt
6	1	0	fog2	NaCL	500mM	Tardis	A	Nov29TardisA500mMNaClfog2_pop.txt
6	1	0	fog2	NaCL	500mM	Tardis	A	Nov29TardisA500mMNaClfog2_pop.txt
6	1	0	fog2	NaCL	500mM	Tardis	A	Nov29TardisA500mMNaClfog2_pop.txt
7	1	0	fog2	NaCL	500mM	Tardis	A	Nov29TardisA500mMNaClfog2_pop.txt
7	1	0	fog2	NaCL	500mM	Tardis	A	Nov29TardisA500mMNaClfog2_pop.txt
7	1	0	fog2	NaCL	500mM	Tardis	A	Nov29TardisA500mMNaClfog2_pop.txt
7	1	0	fog2	NaCL	500mM	Tardis	A	Nov29TardisA500mMNaClfog2_pop.txt
7	1	0	fog2	NaCL	500mM	Tardis	A	Nov29TardisA500mMNaClfog2_pop.txt
8	1	0	fog2	NaCL	500mM	Tardis	A	Nov29TardisA500mMNaClfog2_pop.txt
8	1	0	fog2	NaCL	500mM	Tardis	A	Nov29TardisA500mMNaClfog2_pop.txt
8	1	0	fog2	NaCL	500mM	Tardis	A	Nov29TardisA500mMNaClfog2_pop.txt
8	1	0	fog2	NaCL	500mM	Tardis	A	Nov29TardisA500mMNaClfog2_pop.txt
8	1	0	fog2	NaCL	500mM	Tardis	A	Nov29TardisA500mMNaClfog2_pop.txt
9	1	0	fog2	NaCL	500mM	Tardis	A	Nov29TardisA500mMNaClfog2_pop.txt
9	1	0	fog2	NaCL	500mM	Tardis	A	Nov29TardisA500mMNaClfog2_pop.txt
10	1	0	fog2	NaCL	500mM	Tardis	A	Nov29TardisA500mMNaClfog2_pop.txt
10	1	0	fog2	NaCL	500mM	Tardis	A	Nov29TardisA500mMNaClfog2_pop.txt
11	1	0	fog2	NaCL	500mM	Tardis	A	Nov29TardisA500mMNaClfog2_pop.txt
11	1	0	fog2	NaCL	500mM	Tardis	A	Nov29TardisA500mMNaClfog2_pop.txt
11	1	0	fog2	NaCL	500mM	Tardis	A	Nov29TardisA500mMNaClfog2_pop.txt
11	1	0	fog2	NaCL	500mM	Tardis	A	Nov29TardisA500mMNaClfog2_pop.txt
11	1	0	fog2	NaCL	500mM	Tardis	A	Nov29TardisA500mMNaClfog2_pop.txt
13	1	0	fog2	NaCL	500mM	Tardis	A	Nov29TardisA500mMNaClfog2_pop.txt
13	1	0	fog2	NaCL	500mM	Tardis	A	Nov29TardisA500mMNaClfog2_pop.txt
15	1	0	fog2	NaCL	500mM	Tardis	A	Nov29TardisA500mMNaClfog2_pop.txt
15	1	0	fog2	NaCL	500mM	Tardis	A	Nov29TardisA500mMNaClfog2_pop.txt
15	1	0	fog2	NaCL	500mM	Tardis	A	Nov29TardisA500mMNaClfog2_pop.txt
17	1	0	fog2	NaCL	500mM	Tardis	A	Nov29TardisA500mMNaClfog2_pop.txt
17	1	0	fog2	NaCL	500mM	Tardis	A	Nov29TardisA500mMNaClfog2_pop.txt
27	1	0	fog2	NaCL	500mM	Tardis	A	Nov29TardisA500mMNaClfog2_pop.txt
3	1	0	fog2	NaCL	500mM	Tardis	E	Nov29TardisE500mMNaClfog2_pop.txt
3	1	0	fog2	NaCL	500mM	Tardis	E	Nov29TardisE500mMNaClfog2_pop.txt
3	1	0	fog2	NaCL	500mM	Tardis	E	Nov29TardisE500mMNaClfog2_pop.txt
3	1	0	fog2	NaCL	500mM	Tardis	E	Nov29TardisE500mMNaClfog2_pop.txt
3	1	0	fog2	NaCL	500mM	Tardis	E	Nov29TardisE500mMNaClfog2_pop.txt
4	1	0	fog2	NaCL	500mM	Tardis	E	Nov29TardisE500mMNaClfog2_pop.txt
4	1	0	fog2	NaCL	500mM	Tardis	E	Nov29TardisE500mMNaClfog2_pop.txt
4	1	0	fog2	NaCL	500mM	Tardis	E	Nov29TardisE500mMNaClfog2_pop.txt
4	1	0	fog2	NaCL	500mM	Tardis	E	Nov29TardisE500mMNaClfog2_pop.txt
4	1	0	fog2	NaCL	500mM	Tardis	E	Nov29TardisE500mMNaClfog2_pop.txt
4	1	0	fog2	NaCL	500mM	Tardis	E	Nov29TardisE500mMNaClfog2_pop.txt
4	1	0	fog2	NaCL	500mM	Tardis	E	Nov29TardisE500mMNaClfog2_pop.txt
4	1	0	fog2	NaCL	500mM	Tardis	E	Nov29TardisE500mMNaClfog2_pop.txt
4	1	0	fog2	NaCL	500mM	Tardis	E	Nov29TardisE500mMNaClfog2_pop.txt
4	1	0	fog2	NaCL	500mM	Tardis	E	Nov29TardisE500mMNaClfog2_pop.txt
4	1	0	fog2	NaCL	500mM	Tardis	E	Nov29TardisE500mMNaClfog2_pop.txt
5	1	0	fog2	NaCL	500mM	Tardis	E	Nov29TardisE500mMNaClfog2_pop.txt
5	1	0	fog2	NaCL	500mM	Tardis	E	Nov29TardisE500mMNaClfog2_pop.txt
5	1	0	fog2	NaCL	500mM	Tardis	E	Nov29TardisE500mMNaClfog2_pop.txt
6	1	0	fog2	NaCL	500mM	Tardis	E	Nov29TardisE500mMNaClfog2_pop.txt
6	1	0	fog2	NaCL	500mM	Tardis	E	Nov29TardisE500mMNaClfog2_pop.txt
6	1	0	fog2	NaCL	500mM	Tardis	E	Nov29TardisE500mMNaClfog2_pop.txt
6	1	0	fog2	NaCL	500mM	Tardis	E	Nov29TardisE500mMNaClfog2_pop.txt
6	1	0	fog2	NaCL	500mM	Tardis	E	Nov29TardisE500mMNaClfog2_pop.txt
6	1	0	fog2	NaCL	500mM	Tardis	E	Nov29TardisE500mMNaClfog2_pop.txt
7	1	0	fog2	NaCL	500mM	Tardis	E	Nov29TardisE500mMNaClfog2_pop.txt
7	1	0	fog2	NaCL	500mM	Tardis	E	Nov29TardisE500mMNaClfog2_pop.txt
7	1	0	fog2	NaCL	500mM	Tardis	E	Nov29TardisE500mMNaClfog2_pop.txt
8	1	0	fog2	NaCL	500mM	Tardis	E	Nov29TardisE500mMNaClfog2_pop.txt
8	1	0	fog2	NaCL	500mM	Tardis	E	Nov29TardisE500mMNaClfog2_pop.txt
8	1	0	fog2	NaCL	500mM	Tardis	E	Nov29TardisE500mMNaClfog2_pop.txt
9	1	0	fog2	NaCL	500mM	Tardis	E	Nov29TardisE500mMNaClfog2_pop.txt
9	1	0	fog2	NaCL	500mM	Tardis	E	Nov29TardisE500mMNaClfog2_pop.txt
9	1	0	fog2	NaCL	500mM	Tardis	E	Nov29TardisE500mMNaClfog2_pop.txt
9	1	0	fog2	NaCL	500mM	Tardis	E	Nov29TardisE500mMNaClfog2_pop.txt
9	1	0	fog2	NaCL	500mM	Tardis	E	Nov29TardisE500mMNaClfog2_pop.txt
10	1	0	fog2	NaCL	500mM	Tardis	E	Nov29TardisE500mMNaClfog2_pop.txt
10	1	0	fog2	NaCL	500mM	Tardis	E	Nov29TardisE500mMNaClfog2_pop.txt
10	1	0	fog2	NaCL	500mM	Tardis	E	Nov29TardisE500mMNaClfog2_pop.txt
10	1	0	fog2	NaCL	500mM	Tardis	E	Nov29TardisE500mMNaClfog2_pop.txt
11	1	0	fog2	NaCL	500mM	Tardis	E	Nov29TardisE500mMNaClfog2_pop.txt
13	1	0	fog2	NaCL	500mM	Tardis	E	Nov29TardisE500mMNaClfog2_pop.txt
13	1	0	fog2	NaCL	500mM	Tardis	E	Nov29TardisE500mMNaClfog2_pop.txt
17	1	0	fog2	NaCL	500mM	Tardis	E	Nov29TardisE500mMNaClfog2_pop.txt
17	1	0	fog2	NaCL	500mM	Tardis	E	Nov29TardisE500mMNaClfog2_pop.txt
17	1	0	fog2	NaCL	500mM	Tardis	E	Nov29TardisE500mMNaClfog2_pop.txt
22	1	0	fog2	NaCL	500mM	Tardis	E	Nov29TardisE500mMNaClfog2_pop.txt
23	1	0	fog2	NaCL	500mM	Tardis	E	Nov29TardisE500mMNaClfog2_pop.txt
3	1	0	fog2	NaCL	500mM	Tardis	I	Nov29TardisI500mMNaClfog2_pop.txt
3	1	0	fog2	NaCL	500mM	Tardis	I	Nov29TardisI500mMNaClfog2_pop.txt
4	1	0	fog2	NaCL	500mM	Tardis	I	Nov29TardisI500mMNaClfog2_pop.txt
4	1	0	fog2	NaCL	500mM	Tardis	I	Nov29TardisI500mMNaClfog2_pop.txt
5	1	0	fog2	NaCL	500mM	Tardis	I	Nov29TardisI500mMNaClfog2_pop.txt
7	1	0	fog2	NaCL	500mM	Tardis	I	Nov29TardisI500mMNaClfog2_pop.txt
8	1	0	fog2	NaCL	500mM	Tardis	I	Nov29TardisI500mMNaClfog2_pop.txt
8	1	0	fog2	NaCL	500mM	Tardis	I	Nov29TardisI500mMNaClfog2_pop.txt
8	1	0	fog2	NaCL	500mM	Tardis	I	Nov29TardisI500mMNaClfog2_pop.txt
9	1	0	fog2	NaCL	500mM	Tardis	I	Nov29TardisI500mMNaClfog2_pop.txt
9	1	0	fog2	NaCL	500mM	Tardis	I	Nov29TardisI500mMNaClfog2_pop.txt
9	1	0	fog2	NaCL	500mM	Tardis	I	Nov29TardisI500mMNaClfog2_pop.txt
9	1	0	fog2	NaCL	500mM	Tardis	I	Nov29TardisI500mMNaClfog2_pop.txt
9	1	0	fog2	NaCL	500mM	Tardis	I	Nov29TardisI500mMNaClfog2_pop.txt
10	1	0	fog2	NaCL	500mM	Tardis	I	Nov29TardisI500mMNaClfog2_pop.txt
10	1	0	fog2	NaCL	500mM	Tardis	I	Nov29TardisI500mMNaClfog2_pop.txt
10	1	0	fog2	NaCL	500mM	Tardis	I	Nov29TardisI500mMNaClfog2_pop.txt
10	1	0	fog2	NaCL	500mM	Tardis	I	Nov29TardisI500mMNaClfog2_pop.txt
10	1	0	fog2	NaCL	500mM	Tardis	I	Nov29TardisI500mMNaClfog2_pop.txt
14	1	0	fog2	NaCL	500mM	Tardis	I	Nov29TardisI500mMNaClfog2_pop.txt
14	1	0	fog2	NaCL	500mM	Tardis	I	Nov29TardisI500mMNaClfog2_pop.txt
14	1	0	fog2	NaCL	500mM	Tardis	I	Nov29TardisI500mMNaClfog2_pop.txt
14	1	0	fog2	NaCL	500mM	Tardis	I	Nov29TardisI500mMNaClfog2_pop.txt
14	1	0	fog2	NaCL	500mM	Tardis	I	Nov29TardisI500mMNaClfog2_pop.txt
15	1	0	fog2	NaCL	500mM	Tardis	I	Nov29TardisI500mMNaClfog2_pop.txt
15	1	0	fog2	NaCL	500mM	Tardis	I	Nov29TardisI500mMNaClfog2_pop.txt
17	1	0	fog2	NaCL	500mM	Tardis	I	Nov29TardisI500mMNaClfog2_pop.txt
17	1	0	fog2	NaCL	500mM	Tardis	I	Nov29TardisI500mMNaClfog2_pop.txt
18	1	0	fog2	NaCL	500mM	Tardis	I	Nov29TardisI500mMNaClfog2_pop.txt
18	1	0	fog2	NaCL	500mM	Tardis	I	Nov29TardisI500mMNaClfog2_pop.txt
47	1	0	fog2	NaCL	500mM	Tardis	I	Nov29TardisI500mMNaClfog2_pop.txt
47	1	0	fog2	NaCL	500mM	Tardis	I	Nov29TardisI500mMNaClfog2_pop.txt
3	1	0	fog2	NaCL	500mM	Tardis	L	Nov29TardisL500mMNaClfog2_pop.txt
3	1	0	fog2	NaCL	500mM	Tardis	L	Nov29TardisL500mMNaClfog2_pop.txt
3	1	0	fog2	NaCL	500mM	Tardis	L	Nov29TardisL500mMNaClfog2_pop.txt
3	1	0	fog2	NaCL	500mM	Tardis	L	Nov29TardisL500mMNaClfog2_pop.txt
3	1	0	fog2	NaCL	500mM	Tardis	L	Nov29TardisL500mMNaClfog2_pop.txt
3	1	0	fog2	NaCL	500mM	Tardis	L	Nov29TardisL500mMNaClfog2_pop.txt
3	1	0	fog2	NaCL	500mM	Tardis	L	Nov29TardisL500mMNaClfog2_pop.txt
3	1	0	fog2	NaCL	500mM	Tardis	L	Nov29TardisL500mMNaClfog2_pop.txt
4	1	0	fog2	NaCL	500mM	Tardis	L	Nov29TardisL500mMNaClfog2_pop.txt
4	1	0	fog2	NaCL	500mM	Tardis	L	Nov29TardisL500mMNaClfog2_pop.txt
4	1	0	fog2	NaCL	500mM	Tardis	L	Nov29TardisL500mMNaClfog2_pop.txt
4	1	0	fog2	NaCL	500mM	Tardis	L	Nov29TardisL500mMNaClfog2_pop.txt
5	1	0	fog2	NaCL	500mM	Tardis	L	Nov29TardisL500mMNaClfog2_pop.txt
5	1	0	fog2	NaCL	500mM	Tardis	L	Nov29TardisL500mMNaClfog2_pop.txt
5	1	0	fog2	NaCL	500mM	Tardis	L	Nov29TardisL500mMNaClfog2_pop.txt
5	1	0	fog2	NaCL	500mM	Tardis	L	Nov29TardisL500mMNaClfog2_pop.txt
5	1	0	fog2	NaCL	500mM	Tardis	L	Nov29TardisL500mMNaClfog2_pop.txt
5	1	0	fog2	NaCL	500mM	Tardis	L	Nov29TardisL500mMNaClfog2_pop.txt
6	1	0	fog2	NaCL	500mM	Tardis	L	Nov29TardisL500mMNaClfog2_pop.txt
6	1	0	fog2	NaCL	500mM	Tardis	L	Nov29TardisL500mMNaClfog2_pop.txt
9	1	0	fog2	NaCL	500mM	Tardis	L	Nov29TardisL500mMNaClfog2_pop.txt
9	1	0	fog2	NaCL	500mM	Tardis	L	Nov29TardisL500mMNaClfog2_pop.txt
11	1	0	fog2	NaCL	500mM	Tardis	L	Nov29TardisL500mMNaClfog2_pop.txt
11	1	0	fog2	NaCL	500mM	Tardis	L	Nov29TardisL500mMNaClfog2_pop.txt
14	1	0	fog2	NaCL	500mM	Tardis	L	Nov29TardisL500mMNaClfog2_pop.txt
14	1	0	fog2	NaCL	500mM	Tardis	L	Nov29TardisL500mMNaClfog2_pop.txt
15	1	0	fog2	NaCL	500mM	Tardis	L	Nov29TardisL500mMNaClfog2_pop.txt
15	1	0	fog2	NaCL	500mM	Tardis	L	Nov29TardisL500mMNaClfog2_pop.txt
17	1	0	fog2	NaCL	500mM	Tardis	L	Nov29TardisL500mMNaClfog2_pop.txt
17	1	0	fog2	NaCL	500mM	Tardis	L	Nov29TardisL500mMNaClfog2_pop.txt
17	1	0	fog2	NaCL	500mM	Tardis	L	Nov29TardisL500mMNaClfog2_pop.txt
21	1	0	fog2	NaCL	500mM	Tardis	L	Nov29TardisL500mMNaClfog2_pop.txt
21	1	0	fog2	NaCL	500mM	Tardis	L	Nov29TardisL500mMNaClfog2_pop.txt
5	1	0	fog2	NaCL	400mM	Tardis	C	Oct18TardisC400mMNaClfog2_pop.txt
7	1	0	fog2	NaCL	400mM	Tardis	C	Oct18TardisC400mMNaClfog2_pop.txt
7	1	0	fog2	NaCL	400mM	Tardis	C	Oct18TardisC400mMNaClfog2_pop.txt
7	1	0	fog2	NaCL	400mM	Tardis	C	Oct18TardisC400mMNaClfog2_pop.txt
8	1	0	fog2	NaCL	400mM	Tardis	C	Oct18TardisC400mMNaClfog2_pop.txt
12	1	0	fog2	NaCL	400mM	Tardis	C	Oct18TardisC400mMNaClfog2_pop.txt
13	1	0	fog2	NaCL	400mM	Tardis	C	Oct18TardisC400mMNaClfog2_pop.txt
14	1	0	fog2	NaCL	400mM	Tardis	C	Oct18TardisC400mMNaClfog2_pop.txt
16	1	0	fog2	NaCL	400mM	Tardis	C	Oct18TardisC400mMNaClfog2_pop.txt
16	1	0	fog2	NaCL	400mM	Tardis	C	Oct18TardisC400mMNaClfog2_pop.txt
17	1	0	fog2	NaCL	400mM	Tardis	C	Oct18TardisC400mMNaClfog2_pop.txt
18	1	0	fog2	NaCL	400mM	Tardis	C	Oct18TardisC400mMNaClfog2_pop.txt
18	1	0	fog2	NaCL	400mM	Tardis	C	Oct18TardisC400mMNaClfog2_pop.txt
22	1	0	fog2	NaCL	400mM	Tardis	C	Oct18TardisC400mMNaClfog2_pop.txt
26	1	0	fog2	NaCL	400mM	Tardis	C	Oct18TardisC400mMNaClfog2_pop.txt
31	1	0	fog2	NaCL	400mM	Tardis	C	Oct18TardisC400mMNaClfog2_pop.txt
34	1	0	fog2	NaCL	400mM	Tardis	C	Oct18TardisC400mMNaClfog2_pop.txt
39	1	0	fog2	NaCL	400mM	Tardis	C	Oct18TardisC400mMNaClfog2_pop.txt
45	1	0	fog2	NaCL	400mM	Tardis	C	Oct18TardisC400mMNaClfog2_pop.txt
47	1	0	fog2	NaCL	400mM	Tardis	C	Oct18TardisC400mMNaClfog2_pop.txt
50	1	0	fog2	NaCL	400mM	Tardis	C	Oct18TardisC400mMNaClfog2_pop.txt
52	1	0	fog2	NaCL	400mM	Tardis	C	Oct18TardisC400mMNaClfog2_pop.txt
55	1	0	fog2	NaCL	400mM	Tardis	C	Oct18TardisC400mMNaClfog2_pop.txt
83	1	0	fog2	NaCL	400mM	Tardis	C	Oct18TardisC400mMNaClfog2_pop.txt
3	1	0	fog2	NaCL	400mM	Tardis	D	Oct18TardisD400mMNaClfog2_pop.txt
3	1	0	fog2	NaCL	400mM	Tardis	D	Oct18TardisD400mMNaClfog2_pop.txt
4	1	0	fog2	NaCL	400mM	Tardis	D	Oct18TardisD400mMNaClfog2_pop.txt
4	1	0	fog2	NaCL	400mM	Tardis	D	Oct18TardisD400mMNaClfog2_pop.txt
4	1	0	fog2	NaCL	400mM	Tardis	D	Oct18TardisD400mMNaClfog2_pop.txt
4	1	0	fog2	NaCL	400mM	Tardis	D	Oct18TardisD400mMNaClfog2_pop.txt
5	1	0	fog2	NaCL	400mM	Tardis	D	Oct18TardisD400mMNaClfog2_pop.txt
5	1	0	fog2	NaCL	400mM	Tardis	D	Oct18TardisD400mMNaClfog2_pop.txt
6	1	0	fog2	NaCL	400mM	Tardis	D	Oct18TardisD400mMNaClfog2_pop.txt
6	1	0	fog2	NaCL	400mM	Tardis	D	Oct18TardisD400mMNaClfog2_pop.txt
7	1	0	fog2	NaCL	400mM	Tardis	D	Oct18TardisD400mMNaClfog2_pop.txt
8	1	0	fog2	NaCL	400mM	Tardis	D	Oct18TardisD400mMNaClfog2_pop.txt
9	1	0	fog2	NaCL	400mM	Tardis	D	Oct18TardisD400mMNaClfog2_pop.txt
10	1	0	fog2	NaCL	400mM	Tardis	D	Oct18TardisD400mMNaClfog2_pop.txt
10	1	0	fog2	NaCL	400mM	Tardis	D	Oct18TardisD400mMNaClfog2_pop.txt
11	1	0	fog2	NaCL	400mM	Tardis	D	Oct18TardisD400mMNaClfog2_pop.txt
17	1	0	fog2	NaCL	400mM	Tardis	D	Oct18TardisD400mMNaClfog2_pop.txt
19	1	0	fog2	NaCL	400mM	Tardis	D	Oct18TardisD400mMNaClfog2_pop.txt
25	1	0	fog2	NaCL	400mM	Tardis	D	Oct18TardisD400mMNaClfog2_pop.txt
33	1	0	fog2	NaCL	400mM	Tardis	D	Oct18TardisD400mMNaClfog2_pop.txt
35	1	0	fog2	NaCL	400mM	Tardis	D	Oct18TardisD400mMNaClfog2_pop.txt
35	1	0	fog2	NaCL	400mM	Tardis	D	Oct18TardisD400mMNaClfog2_pop.txt
36	1	0	fog2	NaCL	400mM	Tardis	D	Oct18TardisD400mMNaClfog2_pop.txt
41	1	0	fog2	NaCL	400mM	Tardis	D	Oct18TardisD400mMNaClfog2_pop.txt
42	1	0	fog2	NaCL	400mM	Tardis	D	Oct18TardisD400mMNaClfog2_pop.txt
42	1	0	fog2	NaCL	400mM	Tardis	D	Oct18TardisD400mMNaClfog2_pop.txt
44	1	0	fog2	NaCL	400mM	Tardis	D	Oct18TardisD400mMNaClfog2_pop.txt
49	1	0	fog2	NaCL	400mM	Tardis	D	Oct18TardisD400mMNaClfog2_pop.txt
50	1	0	fog2	NaCL	400mM	Tardis	D	Oct18TardisD400mMNaClfog2_pop.txt
50	1	0	fog2	NaCL	400mM	Tardis	D	Oct18TardisD400mMNaClfog2_pop.txt
50	1	0	fog2	NaCL	400mM	Tardis	D	Oct18TardisD400mMNaClfog2_pop.txt
54	1	0	fog2	NaCL	400mM	Tardis	D	Oct18TardisD400mMNaClfog2_pop.txt
55	1	0	fog2	NaCL	400mM	Tardis	D	Oct18TardisD400mMNaClfog2_pop.txt
61	1	0	fog2	NaCL	400mM	Tardis	D	Oct18TardisD400mMNaClfog2_pop.txt
69	1	0	fog2	NaCL	400mM	Tardis	D	Oct18TardisD400mMNaClfog2_pop.txt
78	1	0	fog2	NaCL	400mM	Tardis	D	Oct18TardisD400mMNaClfog2_pop.txt
80	1	0	fog2	NaCL	400mM	Tardis	D	Oct18TardisD400mMNaClfog2_pop.txt
90	1	0	fog2	NaCL	400mM	Tardis	D	Oct18TardisD400mMNaClfog2_pop.txt
94	1	0	fog2	NaCL	400mM	Tardis	D	Oct18TardisD400mMNaClfog2_pop.txt
94	1	0	fog2	NaCL	400mM	Tardis	D	Oct18TardisD400mMNaClfog2_pop.txt
96	1	0	fog2	NaCL	400mM	Tardis	D	Oct18TardisD400mMNaClfog2_pop.txt
100	1	0	fog2	NaCL	400mM	Tardis	D	Oct18TardisD400mMNaClfog2_pop.txt
3	1	0	fog2	NaCL	400mM	Tardis	I	Oct18TardisI400mMNaClfog2_pop.txt
4	1	0	fog2	NaCL	400mM	Tardis	I	Oct18TardisI400mMNaClfog2_pop.txt
5	1	0	fog2	NaCL	400mM	Tardis	I	Oct18TardisI400mMNaClfog2_pop.txt
6	1	0	fog2	NaCL	400mM	Tardis	I	Oct18TardisI400mMNaClfog2_pop.txt
6	1	0	fog2	NaCL	400mM	Tardis	I	Oct18TardisI400mMNaClfog2_pop.txt
6	1	0	fog2	NaCL	400mM	Tardis	I	Oct18TardisI400mMNaClfog2_pop.txt
6	1	0	fog2	NaCL	400mM	Tardis	I	Oct18TardisI400mMNaClfog2_pop.txt
7	1	0	fog2	NaCL	400mM	Tardis	I	Oct18TardisI400mMNaClfog2_pop.txt
7	1	0	fog2	NaCL	400mM	Tardis	I	Oct18TardisI400mMNaClfog2_pop.txt
7	1	0	fog2	NaCL	400mM	Tardis	I	Oct18TardisI400mMNaClfog2_pop.txt
8	1	0	fog2	NaCL	400mM	Tardis	I	Oct18TardisI400mMNaClfog2_pop.txt
8	1	0	fog2	NaCL	400mM	Tardis	I	Oct18TardisI400mMNaClfog2_pop.txt
8	1	0	fog2	NaCL	400mM	Tardis	I	Oct18TardisI400mMNaClfog2_pop.txt
10	1	0	fog2	NaCL	400mM	Tardis	I	Oct18TardisI400mMNaClfog2_pop.txt
10	1	0	fog2	NaCL	400mM	Tardis	I	Oct18TardisI400mMNaClfog2_pop.txt
11	1	0	fog2	NaCL	400mM	Tardis	I	Oct18TardisI400mMNaClfog2_pop.txt
11	1	0	fog2	NaCL	400mM	Tardis	I	Oct18TardisI400mMNaClfog2_pop.txt
11	1	0	fog2	NaCL	400mM	Tardis	I	Oct18TardisI400mMNaClfog2_pop.txt
12	1	0	fog2	NaCL	400mM	Tardis	I	Oct18TardisI400mMNaClfog2_pop.txt
13	1	0	fog2	NaCL	400mM	Tardis	I	Oct18TardisI400mMNaClfog2_pop.txt
14	1	0	fog2	NaCL	400mM	Tardis	I	Oct18TardisI400mMNaClfog2_pop.txt
19	1	0	fog2	NaCL	400mM	Tardis	I	Oct18TardisI400mMNaClfog2_pop.txt
21	1	0	fog2	NaCL	400mM	Tardis	I	Oct18TardisI400mMNaClfog2_pop.txt
22	1	0	fog2	NaCL	400mM	Tardis	I	Oct18TardisI400mMNaClfog2_pop.txt
22	1	0	fog2	NaCL	400mM	Tardis	I	Oct18TardisI400mMNaClfog2_pop.txt
23	1	0	fog2	NaCL	400mM	Tardis	I	Oct18TardisI400mMNaClfog2_pop.txt
23	1	0	fog2	NaCL	400mM	Tardis	I	Oct18TardisI400mMNaClfog2_pop.txt
24	1	0	fog2	NaCL	400mM	Tardis	I	Oct18TardisI400mMNaClfog2_pop.txt
25	1	0	fog2	NaCL	400mM	Tardis	I	Oct18TardisI400mMNaClfog2_pop.txt
29	1	0	fog2	NaCL	400mM	Tardis	I	Oct18TardisI400mMNaClfog2_pop.txt
43	1	0	fog2	NaCL	400mM	Tardis	I	Oct18TardisI400mMNaClfog2_pop.txt
50	1	0	fog2	NaCL	400mM	Tardis	I	Oct18TardisI400mMNaClfog2_pop.txt
50	1	0	fog2	NaCL	400mM	Tardis	I	Oct18TardisI400mMNaClfog2_pop.txt
53	1	0	fog2	NaCL	400mM	Tardis	I	Oct18TardisI400mMNaClfog2_pop.txt
55	1	0	fog2	NaCL	400mM	Tardis	I	Oct18TardisI400mMNaClfog2_pop.txt
57	1	0	fog2	NaCL	400mM	Tardis	I	Oct18TardisI400mMNaClfog2_pop.txt
81	1	0	fog2	NaCL	400mM	Tardis	I	Oct18TardisI400mMNaClfog2_pop.txt
107	1	0	fog2	NaCL	400mM	Tardis	I	Oct18TardisI400mMNaClfog2_pop.txt
3	1	0	fog2	NaCL	400mM	Tardis	K	Oct18TardisK400mMNaClfog2_pop.txt
3	1	0	fog2	NaCL	400mM	Tardis	K	Oct18TardisK400mMNaClfog2_pop.txt
3	1	0	fog2	NaCL	400mM	Tardis	K	Oct18TardisK400mMNaClfog2_pop.txt
4	1	0	fog2	NaCL	400mM	Tardis	K	Oct18TardisK400mMNaClfog2_pop.txt
4	1	0	fog2	NaCL	400mM	Tardis	K	Oct18TardisK400mMNaClfog2_pop.txt
5	1	0	fog2	NaCL	400mM	Tardis	K	Oct18TardisK400mMNaClfog2_pop.txt
6	1	0	fog2	NaCL	400mM	Tardis	K	Oct18TardisK400mMNaClfog2_pop.txt
6	1	0	fog2	NaCL	400mM	Tardis	K	Oct18TardisK400mMNaClfog2_pop.txt
7	1	0	fog2	NaCL	400mM	Tardis	K	Oct18TardisK400mMNaClfog2_pop.txt
8	1	0	fog2	NaCL	400mM	Tardis	K	Oct18TardisK400mMNaClfog2_pop.txt
8	1	0	fog2	NaCL	400mM	Tardis	K	Oct18TardisK400mMNaClfog2_pop.txt
9	1	0	fog2	NaCL	400mM	Tardis	K	Oct18TardisK400mMNaClfog2_pop.txt
12	1	0	fog2	NaCL	400mM	Tardis	K	Oct18TardisK400mMNaClfog2_pop.txt
13	1	0	fog2	NaCL	400mM	Tardis	K	Oct18TardisK400mMNaClfog2_pop.txt
13	1	0	fog2	NaCL	400mM	Tardis	K	Oct18TardisK400mMNaClfog2_pop.txt
14	1	0	fog2	NaCL	400mM	Tardis	K	Oct18TardisK400mMNaClfog2_pop.txt
15	1	0	fog2	NaCL	400mM	Tardis	K	Oct18TardisK400mMNaClfog2_pop.txt
15	1	0	fog2	NaCL	400mM	Tardis	K	Oct18TardisK400mMNaClfog2_pop.txt
16	1	0	fog2	NaCL	400mM	Tardis	K	Oct18TardisK400mMNaClfog2_pop.txt
16	1	0	fog2	NaCL	400mM	Tardis	K	Oct18TardisK400mMNaClfog2_pop.txt
18	1	0	fog2	NaCL	400mM	Tardis	K	Oct18TardisK400mMNaClfog2_pop.txt
18	1	0	fog2	NaCL	400mM	Tardis	K	Oct18TardisK400mMNaClfog2_pop.txt
18	1	0	fog2	NaCL	400mM	Tardis	K	Oct18TardisK400mMNaClfog2_pop.txt
19	1	0	fog2	NaCL	400mM	Tardis	K	Oct18TardisK400mMNaClfog2_pop.txt
19	1	0	fog2	NaCL	400mM	Tardis	K	Oct18TardisK400mMNaClfog2_pop.txt
23	1	0	fog2	NaCL	400mM	Tardis	K	Oct18TardisK400mMNaClfog2_pop.txt
23	1	0	fog2	NaCL	400mM	Tardis	K	Oct18TardisK400mMNaClfog2_pop.txt
24	1	0	fog2	NaCL	400mM	Tardis	K	Oct18TardisK400mMNaClfog2_pop.txt
24	1	0	fog2	NaCL	400mM	Tardis	K	Oct18TardisK400mMNaClfog2_pop.txt
24	1	0	fog2	NaCL	400mM	Tardis	K	Oct18TardisK400mMNaClfog2_pop.txt
24	1	0	fog2	NaCL	400mM	Tardis	K	Oct18TardisK400mMNaClfog2_pop.txt
24	1	0	fog2	NaCL	400mM	Tardis	K	Oct18TardisK400mMNaClfog2_pop.txt
25	1	0	fog2	NaCL	400mM	Tardis	K	Oct18TardisK400mMNaClfog2_pop.txt
28	1	0	fog2	NaCL	400mM	Tardis	K	Oct18TardisK400mMNaClfog2_pop.txt
35	1	0	fog2	NaCL	400mM	Tardis	K	Oct18TardisK400mMNaClfog2_pop.txt
35	1	0	fog2	NaCL	400mM	Tardis	K	Oct18TardisK400mMNaClfog2_pop.txt
36	1	0	fog2	NaCL	400mM	Tardis	K	Oct18TardisK400mMNaClfog2_pop.txt
36	1	0	fog2	NaCL	400mM	Tardis	K	Oct18TardisK400mMNaClfog2_pop.txt
38	1	0	fog2	NaCL	400mM	Tardis	K	Oct18TardisK400mMNaClfog2_pop.txt
43	1	0	fog2	NaCL	400mM	Tardis	K	Oct18TardisK400mMNaClfog2_pop.txt
43	1	0	fog2	NaCL	400mM	Tardis	K	Oct18TardisK400mMNaClfog2_pop.txt
44	1	0	fog2	NaCL	400mM	Tardis	K	Oct18TardisK400mMNaClfog2_pop.txt
44	1	0	fog2	NaCL	400mM	Tardis	K	Oct18TardisK400mMNaClfog2_pop.txt
44	1	0	fog2	NaCL	400mM	Tardis	K	Oct18TardisK400mMNaClfog2_pop.txt
48	1	0	fog2	NaCL	400mM	Tardis	K	Oct18TardisK400mMNaClfog2_pop.txt
51	1	0	fog2	NaCL	400mM	Tardis	K	Oct18TardisK400mMNaClfog2_pop.txt
76	1	0	fog2	NaCL	400mM	Tardis	K	Oct18TardisK400mMNaClfog2_pop.txt
76	1	0	fog2	NaCL	400mM	Tardis	K	Oct18TardisK400mMNaClfog2_pop.txt
77	1	0	fog2	NaCL	400mM	Tardis	K	Oct18TardisK400mMNaClfog2_pop.txt
3	1	0	fog2	NaCL	500mM	Franklin	A	Oct3FranklinA500mMNaClfog2_pop.txt
3	1	0	fog2	NaCL	500mM	Franklin	A	Oct3FranklinA500mMNaClfog2_pop.txt
3	1	0	fog2	NaCL	500mM	Franklin	A	Oct3FranklinA500mMNaClfog2_pop.txt
3	1	0	fog2	NaCL	500mM	Franklin	A	Oct3FranklinA500mMNaClfog2_pop.txt
3	1	0	fog2	NaCL	500mM	Franklin	A	Oct3FranklinA500mMNaClfog2_pop.txt
3	1	0	fog2	NaCL	500mM	Franklin	A	Oct3FranklinA500mMNaClfog2_pop.txt
4	1	0	fog2	NaCL	500mM	Franklin	A	Oct3FranklinA500mMNaClfog2_pop.txt
4	1	0	fog2	NaCL	500mM	Franklin	A	Oct3FranklinA500mMNaClfog2_pop.txt
4	1	0	fog2	NaCL	500mM	Franklin	A	Oct3FranklinA500mMNaClfog2_pop.txt
4	1	0	fog2	NaCL	500mM	Franklin	A	Oct3FranklinA500mMNaClfog2_pop.txt
5	1	0	fog2	NaCL	500mM	Franklin	A	Oct3FranklinA500mMNaClfog2_pop.txt
5	1	0	fog2	NaCL	500mM	Franklin	A	Oct3FranklinA500mMNaClfog2_pop.txt
5	1	0	fog2	NaCL	500mM	Franklin	A	Oct3FranklinA500mMNaClfog2_pop.txt
5	1	0	fog2	NaCL	500mM	Franklin	A	Oct3FranklinA500mMNaClfog2_pop.txt
5	1	0	fog2	NaCL	500mM	Franklin	A	Oct3FranklinA500mMNaClfog2_pop.txt
5	1	0	fog2	NaCL	500mM	Franklin	A	Oct3FranklinA500mMNaClfog2_pop.txt
6	1	0	fog2	NaCL	500mM	Franklin	A	Oct3FranklinA500mMNaClfog2_pop.txt
6	1	0	fog2	NaCL	500mM	Franklin	A	Oct3FranklinA500mMNaClfog2_pop.txt
8	1	0	fog2	NaCL	500mM	Franklin	A	Oct3FranklinA500mMNaClfog2_pop.txt
8	1	0	fog2	NaCL	500mM	Franklin	A	Oct3FranklinA500mMNaClfog2_pop.txt
8	1	0	fog2	NaCL	500mM	Franklin	A	Oct3FranklinA500mMNaClfog2_pop.txt
8	1	0	fog2	NaCL	500mM	Franklin	A	Oct3FranklinA500mMNaClfog2_pop.txt
9	1	0	fog2	NaCL	500mM	Franklin	A	Oct3FranklinA500mMNaClfog2_pop.txt
9	1	0	fog2	NaCL	500mM	Franklin	A	Oct3FranklinA500mMNaClfog2_pop.txt
9	1	0	fog2	NaCL	500mM	Franklin	A	Oct3FranklinA500mMNaClfog2_pop.txt
9	1	0	fog2	NaCL	500mM	Franklin	A	Oct3FranklinA500mMNaClfog2_pop.txt
9	1	0	fog2	NaCL	500mM	Franklin	A	Oct3FranklinA500mMNaClfog2_pop.txt
10	1	0	fog2	NaCL	500mM	Franklin	A	Oct3FranklinA500mMNaClfog2_pop.txt
10	1	0	fog2	NaCL	500mM	Franklin	A	Oct3FranklinA500mMNaClfog2_pop.txt
10	1	0	fog2	NaCL	500mM	Franklin	A	Oct3FranklinA500mMNaClfog2_pop.txt
11	1	0	fog2	NaCL	500mM	Franklin	A	Oct3FranklinA500mMNaClfog2_pop.txt
11	1	0	fog2	NaCL	500mM	Franklin	A	Oct3FranklinA500mMNaClfog2_pop.txt
11	1	0	fog2	NaCL	500mM	Franklin	A	Oct3FranklinA500mMNaClfog2_pop.txt
11	1	0	fog2	NaCL	500mM	Franklin	A	Oct3FranklinA500mMNaClfog2_pop.txt
13	1	0	fog2	NaCL	500mM	Franklin	A	Oct3FranklinA500mMNaClfog2_pop.txt
13	1	0	fog2	NaCL	500mM	Franklin	A	Oct3FranklinA500mMNaClfog2_pop.txt
14	1	0	fog2	NaCL	500mM	Franklin	A	Oct3FranklinA500mMNaClfog2_pop.txt
14	1	0	fog2	NaCL	500mM	Franklin	A	Oct3FranklinA500mMNaClfog2_pop.txt
14	1	0	fog2	NaCL	500mM	Franklin	A	Oct3FranklinA500mMNaClfog2_pop.txt
14	1	0	fog2	NaCL	500mM	Franklin	A	Oct3FranklinA500mMNaClfog2_pop.txt
16	1	0	fog2	NaCL	500mM	Franklin	A	Oct3FranklinA500mMNaClfog2_pop.txt
16	1	0	fog2	NaCL	500mM	Franklin	A	Oct3FranklinA500mMNaClfog2_pop.txt
19	1	0	fog2	NaCL	500mM	Franklin	A	Oct3FranklinA500mMNaClfog2_pop.txt
19	1	0	fog2	NaCL	500mM	Franklin	A	Oct3FranklinA500mMNaClfog2_pop.txt
20	1	0	fog2	NaCL	500mM	Franklin	A	Oct3FranklinA500mMNaClfog2_pop.txt
20	1	0	fog2	NaCL	500mM	Franklin	A	Oct3FranklinA500mMNaClfog2_pop.txt
20	1	0	fog2	NaCL	500mM	Franklin	A	Oct3FranklinA500mMNaClfog2_pop.txt
21	1	0	fog2	NaCL	500mM	Franklin	A	Oct3FranklinA500mMNaClfog2_pop.txt
21	1	0	fog2	NaCL	500mM	Franklin	A	Oct3FranklinA500mMNaClfog2_pop.txt
26	1	0	fog2	NaCL	500mM	Franklin	A	Oct3FranklinA500mMNaClfog2_pop.txt
26	1	0	fog2	NaCL	500mM	Franklin	A	Oct3FranklinA500mMNaClfog2_pop.txt
28	1	0	fog2	NaCL	500mM	Franklin	A	Oct3FranklinA500mMNaClfog2_pop.txt
28	1	0	fog2	NaCL	500mM	Franklin	A	Oct3FranklinA500mMNaClfog2_pop.txt
28	1	0	fog2	NaCL	500mM	Franklin	A	Oct3FranklinA500mMNaClfog2_pop.txt
31	1	0	fog2	NaCL	500mM	Franklin	A	Oct3FranklinA500mMNaClfog2_pop.txt
31	1	0	fog2	NaCL	500mM	Franklin	A	Oct3FranklinA500mMNaClfog2_pop.txt
53	1	0	fog2	NaCL	500mM	Franklin	A	Oct3FranklinA500mMNaClfog2_pop.txt
58	1	0	fog2	NaCL	500mM	Franklin	A	Oct3FranklinA500mMNaClfog2_pop.txt
58	1	0	fog2	NaCL	500mM	Franklin	A	Oct3FranklinA500mMNaClfog2_pop.txt
76	1	0	fog2	NaCL	500mM	Franklin	A	Oct3FranklinA500mMNaClfog2_pop.txt
127	0	1	fog2	NaCL	500mM	Franklin	D	Oct3FranklinD500mMNaClfog2_pop.txt
4	1	0	fog2	NaCL	500mM	Franklin	H	Oct3FranklinH500mMNaClfog2_pop.txt
5	1	0	fog2	NaCL	500mM	Franklin	H	Oct3FranklinH500mMNaClfog2_pop.txt
5	1	0	fog2	NaCL	500mM	Franklin	H	Oct3FranklinH500mMNaClfog2_pop.txt
5	1	0	fog2	NaCL	500mM	Franklin	H	Oct3FranklinH500mMNaClfog2_pop.txt
7	1	0	fog2	NaCL	500mM	Franklin	H	Oct3FranklinH500mMNaClfog2_pop.txt
9	1	0	fog2	NaCL	500mM	Franklin	H	Oct3FranklinH500mMNaClfog2_pop.txt
9	1	0	fog2	NaCL	500mM	Franklin	H	Oct3FranklinH500mMNaClfog2_pop.txt
9	1	0	fog2	NaCL	500mM	Franklin	H	Oct3FranklinH500mMNaClfog2_pop.txt
9	1	0	fog2	NaCL	500mM	Franklin	H	Oct3FranklinH500mMNaClfog2_pop.txt
9	1	0	fog2	NaCL	500mM	Franklin	H	Oct3FranklinH500mMNaClfog2_pop.txt
9	1	0	fog2	NaCL	500mM	Franklin	H	Oct3FranklinH500mMNaClfog2_pop.txt
10	1	0	fog2	NaCL	500mM	Franklin	H	Oct3FranklinH500mMNaClfog2_pop.txt
11	1	0	fog2	NaCL	500mM	Franklin	H	Oct3FranklinH500mMNaClfog2_pop.txt
12	1	0	fog2	NaCL	500mM	Franklin	H	Oct3FranklinH500mMNaClfog2_pop.txt
14	1	0	fog2	NaCL	500mM	Franklin	H	Oct3FranklinH500mMNaClfog2_pop.txt
16	1	0	fog2	NaCL	500mM	Franklin	H	Oct3FranklinH500mMNaClfog2_pop.txt
17	1	0	fog2	NaCL	500mM	Franklin	H	Oct3FranklinH500mMNaClfog2_pop.txt
17	1	0	fog2	NaCL	500mM	Franklin	H	Oct3FranklinH500mMNaClfog2_pop.txt
18	1	0	fog2	NaCL	500mM	Franklin	H	Oct3FranklinH500mMNaClfog2_pop.txt
18	1	0	fog2	NaCL	500mM	Franklin	H	Oct3FranklinH500mMNaClfog2_pop.txt
18	1	0	fog2	NaCL	500mM	Franklin	H	Oct3FranklinH500mMNaClfog2_pop.txt
18	1	0	fog2	NaCL	500mM	Franklin	H	Oct3FranklinH500mMNaClfog2_pop.txt
21	1	0	fog2	NaCL	500mM	Franklin	H	Oct3FranklinH500mMNaClfog2_pop.txt
21	1	0	fog2	NaCL	500mM	Franklin	H	Oct3FranklinH500mMNaClfog2_pop.txt
22	1	0	fog2	NaCL	500mM	Franklin	H	Oct3FranklinH500mMNaClfog2_pop.txt
27	1	0	fog2	NaCL	500mM	Franklin	H	Oct3FranklinH500mMNaClfog2_pop.txt
27	1	0	fog2	NaCL	500mM	Franklin	H	Oct3FranklinH500mMNaClfog2_pop.txt
30	1	0	fog2	NaCL	500mM	Franklin	H	Oct3FranklinH500mMNaClfog2_pop.txt
35	1	0	fog2	NaCL	500mM	Franklin	H	Oct3FranklinH500mMNaClfog2_pop.txt
35	1	0	fog2	NaCL	500mM	Franklin	H	Oct3FranklinH500mMNaClfog2_pop.txt
47	1	0	fog2	NaCL	500mM	Franklin	H	Oct3FranklinH500mMNaClfog2_pop.txt
3	1	0	fog2	NaCL	500mM	Franklin	K	Oct3FranklinK500mMNaClfog2_pop.txt
3	1	0	fog2	NaCL	500mM	Franklin	K	Oct3FranklinK500mMNaClfog2_pop.txt
3	1	0	fog2	NaCL	500mM	Franklin	K	Oct3FranklinK500mMNaClfog2_pop.txt
3	1	0	fog2	NaCL	500mM	Franklin	K	Oct3FranklinK500mMNaClfog2_pop.txt
3	1	0	fog2	NaCL	500mM	Franklin	K	Oct3FranklinK500mMNaClfog2_pop.txt
4	1	0	fog2	NaCL	500mM	Franklin	K	Oct3FranklinK500mMNaClfog2_pop.txt
4	1	0	fog2	NaCL	500mM	Franklin	K	Oct3FranklinK500mMNaClfog2_pop.txt
5	1	0	fog2	NaCL	500mM	Franklin	K	Oct3FranklinK500mMNaClfog2_pop.txt
6	1	0	fog2	NaCL	500mM	Franklin	K	Oct3FranklinK500mMNaClfog2_pop.txt
6	1	0	fog2	NaCL	500mM	Franklin	K	Oct3FranklinK500mMNaClfog2_pop.txt
7	1	0	fog2	NaCL	500mM	Franklin	K	Oct3FranklinK500mMNaClfog2_pop.txt
7	1	0	fog2	NaCL	500mM	Franklin	K	Oct3FranklinK500mMNaClfog2_pop.txt
7	1	0	fog2	NaCL	500mM	Franklin	K	Oct3FranklinK500mMNaClfog2_pop.txt
7	1	0	fog2	NaCL	500mM	Franklin	K	Oct3FranklinK500mMNaClfog2_pop.txt
7	1	0	fog2	NaCL	500mM	Franklin	K	Oct3FranklinK500mMNaClfog2_pop.txt
8	1	0	fog2	NaCL	500mM	Franklin	K	Oct3FranklinK500mMNaClfog2_pop.txt
8	1	0	fog2	NaCL	500mM	Franklin	K	Oct3FranklinK500mMNaClfog2_pop.txt
8	1	0	fog2	NaCL	500mM	Franklin	K	Oct3FranklinK500mMNaClfog2_pop.txt
8	1	0	fog2	NaCL	500mM	Franklin	K	Oct3FranklinK500mMNaClfog2_pop.txt
13	1	0	fog2	NaCL	500mM	Franklin	K	Oct3FranklinK500mMNaClfog2_pop.txt
13	1	0	fog2	NaCL	500mM	Franklin	K	Oct3FranklinK500mMNaClfog2_pop.txt
16	1	0	fog2	NaCL	500mM	Franklin	K	Oct3FranklinK500mMNaClfog2_pop.txt
17	1	0	fog2	NaCL	500mM	Franklin	K	Oct3FranklinK500mMNaClfog2_pop.txt
17	1	0	fog2	NaCL	500mM	Franklin	K	Oct3FranklinK500mMNaClfog2_pop.txt
18	1	0	fog2	NaCL	500mM	Franklin	K	Oct3FranklinK500mMNaClfog2_pop.txt
24	1	0	fog2	NaCL	500mM	Franklin	K	Oct3FranklinK500mMNaClfog2_pop.txt
30	1	0	fog2	NaCL	500mM	Franklin	K	Oct3FranklinK500mMNaClfog2_pop.txt
32	1	0	fog2	NaCL	500mM	Franklin	K	Oct3FranklinK500mMNaClfog2_pop.txt
37	1	0	fog2	NaCL	500mM	Franklin	K	Oct3FranklinK500mMNaClfog2_pop.txt
40	1	0	fog2	NaCL	500mM	Franklin	K	Oct3FranklinK500mMNaClfog2_pop.txt
42	1	0	fog2	NaCL	500mM	Franklin	K	Oct3FranklinK500mMNaClfog2_pop.txt
42	1	0	fog2	NaCL	500mM	Franklin	K	Oct3FranklinK500mMNaClfog2_pop.txt
3	1	0	fog2	NaCL	400mM	Tardis	C	Sept28TardisC400mMNaClfog2_pop.txt
3	1	0	fog2	NaCL	400mM	Tardis	C	Sept28TardisC400mMNaClfog2_pop.txt
6	1	0	fog2	NaCL	400mM	Tardis	C	Sept28TardisC400mMNaClfog2_pop.txt
7	1	0	fog2	NaCL	400mM	Tardis	C	Sept28TardisC400mMNaClfog2_pop.txt
7	1	0	fog2	NaCL	400mM	Tardis	C	Sept28TardisC400mMNaClfog2_pop.txt
8	1	0	fog2	NaCL	400mM	Tardis	C	Sept28TardisC400mMNaClfog2_pop.txt
8	1	0	fog2	NaCL	400mM	Tardis	C	Sept28TardisC400mMNaClfog2_pop.txt
8	1	0	fog2	NaCL	400mM	Tardis	C	Sept28TardisC400mMNaClfog2_pop.txt
8	1	0	fog2	NaCL	400mM	Tardis	C	Sept28TardisC400mMNaClfog2_pop.txt
10	1	0	fog2	NaCL	400mM	Tardis	C	Sept28TardisC400mMNaClfog2_pop.txt
10	1	0	fog2	NaCL	400mM	Tardis	C	Sept28TardisC400mMNaClfog2_pop.txt
11	1	0	fog2	NaCL	400mM	Tardis	C	Sept28TardisC400mMNaClfog2_pop.txt
11	1	0	fog2	NaCL	400mM	Tardis	C	Sept28TardisC400mMNaClfog2_pop.txt
13	1	0	fog2	NaCL	400mM	Tardis	C	Sept28TardisC400mMNaClfog2_pop.txt
13	1	0	fog2	NaCL	400mM	Tardis	C	Sept28TardisC400mMNaClfog2_pop.txt
14	1	0	fog2	NaCL	400mM	Tardis	C	Sept28TardisC400mMNaClfog2_pop.txt
14	1	0	fog2	NaCL	400mM	Tardis	C	Sept28TardisC400mMNaClfog2_pop.txt
15	1	0	fog2	NaCL	400mM	Tardis	C	Sept28TardisC400mMNaClfog2_pop.txt
15	1	0	fog2	NaCL	400mM	Tardis	C	Sept28TardisC400mMNaClfog2_pop.txt
17	1	0	fog2	NaCL	400mM	Tardis	C	Sept28TardisC400mMNaClfog2_pop.txt
17	1	0	fog2	NaCL	400mM	Tardis	C	Sept28TardisC400mMNaClfog2_pop.txt
17	1	0	fog2	NaCL	400mM	Tardis	C	Sept28TardisC400mMNaClfog2_pop.txt
17	1	0	fog2	NaCL	400mM	Tardis	C	Sept28TardisC400mMNaClfog2_pop.txt
19	1	0	fog2	NaCL	400mM	Tardis	C	Sept28TardisC400mMNaClfog2_pop.txt
19	1	0	fog2	NaCL	400mM	Tardis	C	Sept28TardisC400mMNaClfog2_pop.txt
21	1	0	fog2	NaCL	400mM	Tardis	C	Sept28TardisC400mMNaClfog2_pop.txt
21	1	0	fog2	NaCL	400mM	Tardis	C	Sept28TardisC400mMNaClfog2_pop.txt
21	1	0	fog2	NaCL	400mM	Tardis	C	Sept28TardisC400mMNaClfog2_pop.txt
21	1	0	fog2	NaCL	400mM	Tardis	C	Sept28TardisC400mMNaClfog2_pop.txt
21	1	0	fog2	NaCL	400mM	Tardis	C	Sept28TardisC400mMNaClfog2_pop.txt
21	1	0	fog2	NaCL	400mM	Tardis	C	Sept28TardisC400mMNaClfog2_pop.txt
24	1	0	fog2	NaCL	400mM	Tardis	C	Sept28TardisC400mMNaClfog2_pop.txt
24	1	0	fog2	NaCL	400mM	Tardis	C	Sept28TardisC400mMNaClfog2_pop.txt
28	1	0	fog2	NaCL	400mM	Tardis	C	Sept28TardisC400mMNaClfog2_pop.txt
28	1	0	fog2	NaCL	400mM	Tardis	C	Sept28TardisC400mMNaClfog2_pop.txt
30	1	0	fog2	NaCL	400mM	Tardis	C	Sept28TardisC400mMNaClfog2_pop.txt
30	1	0	fog2	NaCL	400mM	Tardis	C	Sept28TardisC400mMNaClfog2_pop.txt
34	1	0	fog2	NaCL	400mM	Tardis	C	Sept28TardisC400mMNaClfog2_pop.txt
34	1	0	fog2	NaCL	400mM	Tardis	C	Sept28TardisC400mMNaClfog2_pop.txt
36	1	0	fog2	NaCL	400mM	Tardis	C	Sept28TardisC400mMNaClfog2_pop.txt
36	1	0	fog2	NaCL	400mM	Tardis	C	Sept28TardisC400mMNaClfog2_pop.txt
39	1	0	fog2	NaCL	400mM	Tardis	C	Sept28TardisC400mMNaClfog2_pop.txt
39	1	0	fog2	NaCL	400mM	Tardis	C	Sept28TardisC400mMNaClfog2_pop.txt
51	1	0	fog2	NaCL	400mM	Tardis	C	Sept28TardisC400mMNaClfog2_pop.txt
51	1	0	fog2	NaCL	400mM	Tardis	C	Sept28TardisC400mMNaClfog2_pop.txt
55	1	0	fog2	NaCL	400mM	Tardis	C	Sept28TardisC400mMNaClfog2_pop.txt
55	1	0	fog2	NaCL	400mM	Tardis	C	Sept28TardisC400mMNaClfog2_pop.txt
8	1	0	fog2	NaCL	400mM	Tardis	F	Sept28TardisF400mMNaClfog2_pop.txt
8	1	0	fog2	NaCL	400mM	Tardis	F	Sept28TardisF400mMNaClfog2_pop.txt
9	1	0	fog2	NaCL	400mM	Tardis	F	Sept28TardisF400mMNaClfog2_pop.txt
9	1	0	fog2	NaCL	400mM	Tardis	F	Sept28TardisF400mMNaClfog2_pop.txt
12	1	0	fog2	NaCL	400mM	Tardis	F	Sept28TardisF400mMNaClfog2_pop.txt
12	1	0	fog2	NaCL	400mM	Tardis	F	Sept28TardisF400mMNaClfog2_pop.txt
12	1	0	fog2	NaCL	400mM	Tardis	F	Sept28TardisF400mMNaClfog2_pop.txt
12	1	0	fog2	NaCL	400mM	Tardis	F	Sept28TardisF400mMNaClfog2_pop.txt
13	1	0	fog2	NaCL	400mM	Tardis	F	Sept28TardisF400mMNaClfog2_pop.txt
13	1	0	fog2	NaCL	400mM	Tardis	F	Sept28TardisF400mMNaClfog2_pop.txt
15	1	0	fog2	NaCL	400mM	Tardis	F	Sept28TardisF400mMNaClfog2_pop.txt
19	1	0	fog2	NaCL	400mM	Tardis	F	Sept28TardisF400mMNaClfog2_pop.txt
19	1	0	fog2	NaCL	400mM	Tardis	F	Sept28TardisF400mMNaClfog2_pop.txt
19	1	0	fog2	NaCL	400mM	Tardis	F	Sept28TardisF400mMNaClfog2_pop.txt
21	1	0	fog2	NaCL	400mM	Tardis	F	Sept28TardisF400mMNaClfog2_pop.txt
21	1	0	fog2	NaCL	400mM	Tardis	F	Sept28TardisF400mMNaClfog2_pop.txt
21	1	0	fog2	NaCL	400mM	Tardis	F	Sept28TardisF400mMNaClfog2_pop.txt
21	1	0	fog2	NaCL	400mM	Tardis	F	Sept28TardisF400mMNaClfog2_pop.txt
24	1	0	fog2	NaCL	400mM	Tardis	F	Sept28TardisF400mMNaClfog2_pop.txt
24	1	0	fog2	NaCL	400mM	Tardis	F	Sept28TardisF400mMNaClfog2_pop.txt
27	1	0	fog2	NaCL	400mM	Tardis	F	Sept28TardisF400mMNaClfog2_pop.txt
27	1	0	fog2	NaCL	400mM	Tardis	F	Sept28TardisF400mMNaClfog2_pop.txt
29	1	0	fog2	NaCL	400mM	Tardis	F	Sept28TardisF400mMNaClfog2_pop.txt
29	1	0	fog2	NaCL	400mM	Tardis	F	Sept28TardisF400mMNaClfog2_pop.txt
29	1	0	fog2	NaCL	400mM	Tardis	F	Sept28TardisF400mMNaClfog2_pop.txt
35	1	0	fog2	NaCL	400mM	Tardis	F	Sept28TardisF400mMNaClfog2_pop.txt
35	1	0	fog2	NaCL	400mM	Tardis	F	Sept28TardisF400mMNaClfog2_pop.txt
36	1	0	fog2	NaCL	400mM	Tardis	F	Sept28TardisF400mMNaClfog2_pop.txt
36	1	0	fog2	NaCL	400mM	Tardis	F	Sept28TardisF400mMNaClfog2_pop.txt
36	1	0	fog2	NaCL	400mM	Tardis	F	Sept28TardisF400mMNaClfog2_pop.txt
36	1	0	fog2	NaCL	400mM	Tardis	F	Sept28TardisF400mMNaClfog2_pop.txt
43	1	0	fog2	NaCL	400mM	Tardis	F	Sept28TardisF400mMNaClfog2_pop.txt
43	1	0	fog2	NaCL	400mM	Tardis	F	Sept28TardisF400mMNaClfog2_pop.txt
47	1	0	fog2	NaCL	400mM	Tardis	F	Sept28TardisF400mMNaClfog2_pop.txt
47	1	0	fog2	NaCL	400mM	Tardis	F	Sept28TardisF400mMNaClfog2_pop.txt
54	1	0	fog2	NaCL	400mM	Tardis	F	Sept28TardisF400mMNaClfog2_pop.txt
54	1	0	fog2	NaCL	400mM	Tardis	F	Sept28TardisF400mMNaClfog2_pop.txt
55	1	0	fog2	NaCL	400mM	Tardis	F	Sept28TardisF400mMNaClfog2_pop.txt
59	1	0	fog2	NaCL	400mM	Tardis	F	Sept28TardisF400mMNaClfog2_pop.txt
60	1	0	fog2	NaCL	400mM	Tardis	F	Sept28TardisF400mMNaClfog2_pop.txt
10	1	0	fog2	NaCL	300mM	Sulaco	A	May10SulacoAFog2300mMH2O2_pop.txt
11	1	0	fog2	NaCL	300mM	Sulaco	A	May10SulacoAFog2300mMH2O2_pop.txt
14	1	0	fog2	NaCL	300mM	Sulaco	A	May10SulacoAFog2300mMH2O2_pop.txt
16	1	0	fog2	NaCL	300mM	Sulaco	A	May10SulacoAFog2300mMH2O2_pop.txt
21	1	0	fog2	NaCL	300mM	Sulaco	A	May10SulacoAFog2300mMH2O2_pop.txt
23	1	0	fog2	NaCL	300mM	Sulaco	A	May10SulacoAFog2300mMH2O2_pop.txt
23	1	0	fog2	NaCL	300mM	Sulaco	A	May10SulacoAFog2300mMH2O2_pop.txt
27	1	0	fog2	NaCL	300mM	Sulaco	A	May10SulacoAFog2300mMH2O2_pop.txt
28	1	0	fog2	NaCL	300mM	Sulaco	A	May10SulacoAFog2300mMH2O2_pop.txt
31	1	0	fog2	NaCL	300mM	Sulaco	A	May10SulacoAFog2300mMH2O2_pop.txt
38	1	0	fog2	NaCL	300mM	Sulaco	A	May10SulacoAFog2300mMH2O2_pop.txt
40	1	0	fog2	NaCL	300mM	Sulaco	A	May10SulacoAFog2300mMH2O2_pop.txt
41	1	0	fog2	NaCL	300mM	Sulaco	A	May10SulacoAFog2300mMH2O2_pop.txt
45	1	0	fog2	NaCL	300mM	Sulaco	A	May10SulacoAFog2300mMH2O2_pop.txt
46	1	0	fog2	NaCL	300mM	Sulaco	A	May10SulacoAFog2300mMH2O2_pop.txt
62	1	0	fog2	NaCL	300mM	Sulaco	A	May10SulacoAFog2300mMH2O2_pop.txt
70	1	0	fog2	NaCL	300mM	Sulaco	A	May10SulacoAFog2300mMH2O2_pop.txt
70	1	0	fog2	NaCL	300mM	Sulaco	A	May10SulacoAFog2300mMH2O2_pop.txt
71	1	0	fog2	NaCL	300mM	Sulaco	A	May10SulacoAFog2300mMH2O2_pop.txt
71	0	1	fog2	NaCL	300mM	Sulaco	A	May10SulacoAFog2300mMH2O2_pop.txt
4	1	0	fog2	NaCL	300mM	Sulaco	B	May10SulacoBFog2300mMH2O2_pop.txt
4	1	0	fog2	NaCL	300mM	Sulaco	B	May10SulacoBFog2300mMH2O2_pop.txt
5	1	0	fog2	NaCL	300mM	Sulaco	B	May10SulacoBFog2300mMH2O2_pop.txt
13	1	0	fog2	NaCL	300mM	Sulaco	B	May10SulacoBFog2300mMH2O2_pop.txt
13	1	0	fog2	NaCL	300mM	Sulaco	B	May10SulacoBFog2300mMH2O2_pop.txt
29	1	0	fog2	NaCL	300mM	Sulaco	B	May10SulacoBFog2300mMH2O2_pop.txt
31	1	0	fog2	NaCL	300mM	Sulaco	B	May10SulacoBFog2300mMH2O2_pop.txt
34	1	0	fog2	NaCL	300mM	Sulaco	B	May10SulacoBFog2300mMH2O2_pop.txt
40	1	0	fog2	NaCL	300mM	Sulaco	B	May10SulacoBFog2300mMH2O2_pop.txt
43	1	0	fog2	NaCL	300mM	Sulaco	B	May10SulacoBFog2300mMH2O2_pop.txt
46	1	0	fog2	NaCL	300mM	Sulaco	B	May10SulacoBFog2300mMH2O2_pop.txt
52	1	0	fog2	NaCL	300mM	Sulaco	B	May10SulacoBFog2300mMH2O2_pop.txt
71	1	0	fog2	NaCL	300mM	Sulaco	B	May10SulacoBFog2300mMH2O2_pop.txt
71	1	0	fog2	NaCL	300mM	Sulaco	B	May10SulacoBFog2300mMH2O2_pop.txt
71	1	0	fog2	NaCL	300mM	Sulaco	B	May10SulacoBFog2300mMH2O2_pop.txt
71	0	1	fog2	NaCL	300mM	Sulaco	B	May10SulacoBFog2300mMH2O2_pop.txt
71	0	1	fog2	NaCL	300mM	Sulaco	B	May10SulacoBFog2300mMH2O2_pop.txt
71	0	1	fog2	NaCL	300mM	Sulaco	B	May10SulacoBFog2300mMH2O2_pop.txt
71	0	1	fog2	NaCL	300mM	Sulaco	B	May10SulacoBFog2300mMH2O2_pop.txt
71	0	1	fog2	NaCL	300mM	Sulaco	B	May10SulacoBFog2300mMH2O2_pop.txt
4	1	0	fog2	NaCL	300mM	Sulaco	C	May10SulacoCFog2300mMH2O2_pop.txt
6	1	0	fog2	NaCL	300mM	Sulaco	C	May10SulacoCFog2300mMH2O2_pop.txt
18	1	0	fog2	NaCL	300mM	Sulaco	C	May10SulacoCFog2300mMH2O2_pop.txt
18	1	0	fog2	NaCL	300mM	Sulaco	C	May10SulacoCFog2300mMH2O2_pop.txt
23	1	0	fog2	NaCL	300mM	Sulaco	C	May10SulacoCFog2300mMH2O2_pop.txt
25	1	0	fog2	NaCL	300mM	Sulaco	C	May10SulacoCFog2300mMH2O2_pop.txt
26	1	0	fog2	NaCL	300mM	Sulaco	C	May10SulacoCFog2300mMH2O2_pop.txt
33	1	0	fog2	NaCL	300mM	Sulaco	C	May10SulacoCFog2300mMH2O2_pop.txt
34	1	0	fog2	NaCL	300mM	Sulaco	C	May10SulacoCFog2300mMH2O2_pop.txt
44	1	0	fog2	NaCL	300mM	Sulaco	C	May10SulacoCFog2300mMH2O2_pop.txt
50	1	0	fog2	NaCL	300mM	Sulaco	C	May10SulacoCFog2300mMH2O2_pop.txt
50	1	0	fog2	NaCL	300mM	Sulaco	C	May10SulacoCFog2300mMH2O2_pop.txt
52	1	0	fog2	NaCL	300mM	Sulaco	C	May10SulacoCFog2300mMH2O2_pop.txt
54	1	0	fog2	NaCL	300mM	Sulaco	C	May10SulacoCFog2300mMH2O2_pop.txt
58	1	0	fog2	NaCL	300mM	Sulaco	C	May10SulacoCFog2300mMH2O2_pop.txt
66	1	0	fog2	NaCL	300mM	Sulaco	C	May10SulacoCFog2300mMH2O2_pop.txt
68	1	0	fog2	NaCL	300mM	Sulaco	C	May10SulacoCFog2300mMH2O2_pop.txt
69	1	0	fog2	NaCL	300mM	Sulaco	C	May10SulacoCFog2300mMH2O2_pop.txt
71	1	0	fog2	NaCL	300mM	Sulaco	C	May10SulacoCFog2300mMH2O2_pop.txt
71	0	1	fog2	NaCL	300mM	Sulaco	C	May10SulacoCFog2300mMH2O2_pop.txt
71	0	1	fog2	NaCL	300mM	Sulaco	C	May10SulacoCFog2300mMH2O2_pop.txt
71	0	1	fog2	NaCL	300mM	Sulaco	C	May10SulacoCFog2300mMH2O2_pop.txt
71	0	1	fog2	NaCL	300mM	Sulaco	C	May10SulacoCFog2300mMH2O2_pop.txt
71	0	1	fog2	NaCL	300mM	Sulaco	C	May10SulacoCFog2300mMH2O2_pop.txt
71	0	1	fog2	NaCL	300mM	Sulaco	C	May10SulacoCFog2300mMH2O2_pop.txt
19	1	0	fog2	NaCL	300mM	Sulaco	D	May10SulacoDFog2300mMH2O2_pop.txt
22	1	0	fog2	NaCL	300mM	Sulaco	D	May10SulacoDFog2300mMH2O2_pop.txt
24	1	0	fog2	NaCL	300mM	Sulaco	D	May10SulacoDFog2300mMH2O2_pop.txt
30	1	0	fog2	NaCL	300mM	Sulaco	D	May10SulacoDFog2300mMH2O2_pop.txt
31	1	0	fog2	NaCL	300mM	Sulaco	D	May10SulacoDFog2300mMH2O2_pop.txt
31	1	0	fog2	NaCL	300mM	Sulaco	D	May10SulacoDFog2300mMH2O2_pop.txt
32	1	0	fog2	NaCL	300mM	Sulaco	D	May10SulacoDFog2300mMH2O2_pop.txt
33	1	0	fog2	NaCL	300mM	Sulaco	D	May10SulacoDFog2300mMH2O2_pop.txt
33	1	0	fog2	NaCL	300mM	Sulaco	D	May10SulacoDFog2300mMH2O2_pop.txt
33	1	0	fog2	NaCL	300mM	Sulaco	D	May10SulacoDFog2300mMH2O2_pop.txt
34	1	0	fog2	NaCL	300mM	Sulaco	D	May10SulacoDFog2300mMH2O2_pop.txt
39	1	0	fog2	NaCL	300mM	Sulaco	D	May10SulacoDFog2300mMH2O2_pop.txt
44	1	0	fog2	NaCL	300mM	Sulaco	D	May10SulacoDFog2300mMH2O2_pop.txt
54	1	0	fog2	NaCL	300mM	Sulaco	D	May10SulacoDFog2300mMH2O2_pop.txt
56	1	0	fog2	NaCL	300mM	Sulaco	D	May10SulacoDFog2300mMH2O2_pop.txt
60	1	0	fog2	NaCL	300mM	Sulaco	D	May10SulacoDFog2300mMH2O2_pop.txt
60	1	0	fog2	NaCL	300mM	Sulaco	D	May10SulacoDFog2300mMH2O2_pop.txt
61	1	0	fog2	NaCL	300mM	Sulaco	D	May10SulacoDFog2300mMH2O2_pop.txt
63	1	0	fog2	NaCL	300mM	Sulaco	D	May10SulacoDFog2300mMH2O2_pop.txt
67	1	0	fog2	NaCL	300mM	Sulaco	D	May10SulacoDFog2300mMH2O2_pop.txt
67	1	0	fog2	NaCL	300mM	Sulaco	D	May10SulacoDFog2300mMH2O2_pop.txt
69	1	0	fog2	NaCL	300mM	Sulaco	D	May10SulacoDFog2300mMH2O2_pop.txt
69	1	0	fog2	NaCL	300mM	Sulaco	D	May10SulacoDFog2300mMH2O2_pop.txt
70	1	0	fog2	NaCL	300mM	Sulaco	D	May10SulacoDFog2300mMH2O2_pop.txt
70	1	0	fog2	NaCL	300mM	Sulaco	D	May10SulacoDFog2300mMH2O2_pop.txt
71	1	0	fog2	NaCL	300mM	Sulaco	D	May10SulacoDFog2300mMH2O2_pop.txt
71	0	1	fog2	NaCL	300mM	Sulaco	D	May10SulacoDFog2300mMH2O2_pop.txt
71	0	1	fog2	NaCL	300mM	Sulaco	D	May10SulacoDFog2300mMH2O2_pop.txt
71	0	1	fog2	NaCL	300mM	Sulaco	D	May10SulacoDFog2300mMH2O2_pop.txt
71	0	1	fog2	NaCL	300mM	Sulaco	D	May10SulacoDFog2300mMH2O2_pop.txt
71	0	1	fog2	NaCL	300mM	Sulaco	D	May10SulacoDFog2300mMH2O2_pop.txt
71	0	1	fog2	NaCL	300mM	Sulaco	D	May10SulacoDFog2300mMH2O2_pop.txt
71	0	1	fog2	NaCL	300mM	Sulaco	D	May10SulacoDFog2300mMH2O2_pop.txt
71	0	1	fog2	NaCL	300mM	Sulaco	D	May10SulacoDFog2300mMH2O2_pop.txt
6	1	0	fog2	NaCL	300mM	Sulaco	E	May10SulacoEFog2300mMH2O2_pop.txt
21	1	0	fog2	NaCL	300mM	Sulaco	E	May10SulacoEFog2300mMH2O2_pop.txt
25	1	0	fog2	NaCL	300mM	Sulaco	E	May10SulacoEFog2300mMH2O2_pop.txt
28	1	0	fog2	NaCL	300mM	Sulaco	E	May10SulacoEFog2300mMH2O2_pop.txt
28	1	0	fog2	NaCL	300mM	Sulaco	E	May10SulacoEFog2300mMH2O2_pop.txt
29	1	0	fog2	NaCL	300mM	Sulaco	E	May10SulacoEFog2300mMH2O2_pop.txt
31	1	0	fog2	NaCL	300mM	Sulaco	E	May10SulacoEFog2300mMH2O2_pop.txt
32	1	0	fog2	NaCL	300mM	Sulaco	E	May10SulacoEFog2300mMH2O2_pop.txt
34	1	0	fog2	NaCL	300mM	Sulaco	E	May10SulacoEFog2300mMH2O2_pop.txt
37	1	0	fog2	NaCL	300mM	Sulaco	E	May10SulacoEFog2300mMH2O2_pop.txt
37	1	0	fog2	NaCL	300mM	Sulaco	E	May10SulacoEFog2300mMH2O2_pop.txt
41	1	0	fog2	NaCL	300mM	Sulaco	E	May10SulacoEFog2300mMH2O2_pop.txt
41	1	0	fog2	NaCL	300mM	Sulaco	E	May10SulacoEFog2300mMH2O2_pop.txt
41	1	0	fog2	NaCL	300mM	Sulaco	E	May10SulacoEFog2300mMH2O2_pop.txt
43	1	0	fog2	NaCL	300mM	Sulaco	E	May10SulacoEFog2300mMH2O2_pop.txt
43	1	0	fog2	NaCL	300mM	Sulaco	E	May10SulacoEFog2300mMH2O2_pop.txt
47	1	0	fog2	NaCL	300mM	Sulaco	E	May10SulacoEFog2300mMH2O2_pop.txt
56	1	0	fog2	NaCL	300mM	Sulaco	E	May10SulacoEFog2300mMH2O2_pop.txt
59	1	0	fog2	NaCL	300mM	Sulaco	E	May10SulacoEFog2300mMH2O2_pop.txt
64	1	0	fog2	NaCL	300mM	Sulaco	E	May10SulacoEFog2300mMH2O2_pop.txt
64	1	0	fog2	NaCL	300mM	Sulaco	E	May10SulacoEFog2300mMH2O2_pop.txt
68	1	0	fog2	NaCL	300mM	Sulaco	E	May10SulacoEFog2300mMH2O2_pop.txt
69	1	0	fog2	NaCL	300mM	Sulaco	E	May10SulacoEFog2300mMH2O2_pop.txt
70	1	0	fog2	NaCL	300mM	Sulaco	E	May10SulacoEFog2300mMH2O2_pop.txt
71	1	0	fog2	NaCL	300mM	Sulaco	E	May10SulacoEFog2300mMH2O2_pop.txt
71	0	1	fog2	NaCL	300mM	Sulaco	E	May10SulacoEFog2300mMH2O2_pop.txt
71	0	1	fog2	NaCL	300mM	Sulaco	E	May10SulacoEFog2300mMH2O2_pop.txt
71	0	1	fog2	NaCL	300mM	Sulaco	E	May10SulacoEFog2300mMH2O2_pop.txt
71	0	1	fog2	NaCL	300mM	Sulaco	E	May10SulacoEFog2300mMH2O2_pop.txt
71	0	1	fog2	NaCL	300mM	Sulaco	E	May10SulacoEFog2300mMH2O2_pop.txt
10	1	0	fog2	NaCL	300mM	Sulaco	F	May10SulacoFFog2300mMH2O2_pop.txt
14	1	0	fog2	NaCL	300mM	Sulaco	F	May10SulacoFFog2300mMH2O2_pop.txt
15	1	0	fog2	NaCL	300mM	Sulaco	F	May10SulacoFFog2300mMH2O2_pop.txt
16	1	0	fog2	NaCL	300mM	Sulaco	F	May10SulacoFFog2300mMH2O2_pop.txt
17	1	0	fog2	NaCL	300mM	Sulaco	F	May10SulacoFFog2300mMH2O2_pop.txt
20	1	0	fog2	NaCL	300mM	Sulaco	F	May10SulacoFFog2300mMH2O2_pop.txt
25	1	0	fog2	NaCL	300mM	Sulaco	F	May10SulacoFFog2300mMH2O2_pop.txt
27	1	0	fog2	NaCL	300mM	Sulaco	F	May10SulacoFFog2300mMH2O2_pop.txt
28	1	0	fog2	NaCL	300mM	Sulaco	F	May10SulacoFFog2300mMH2O2_pop.txt
28	1	0	fog2	NaCL	300mM	Sulaco	F	May10SulacoFFog2300mMH2O2_pop.txt
29	1	0	fog2	NaCL	300mM	Sulaco	F	May10SulacoFFog2300mMH2O2_pop.txt
29	1	0	fog2	NaCL	300mM	Sulaco	F	May10SulacoFFog2300mMH2O2_pop.txt
38	1	0	fog2	NaCL	300mM	Sulaco	F	May10SulacoFFog2300mMH2O2_pop.txt
39	1	0	fog2	NaCL	300mM	Sulaco	F	May10SulacoFFog2300mMH2O2_pop.txt
39	1	0	fog2	NaCL	300mM	Sulaco	F	May10SulacoFFog2300mMH2O2_pop.txt
41	1	0	fog2	NaCL	300mM	Sulaco	F	May10SulacoFFog2300mMH2O2_pop.txt
42	1	0	fog2	NaCL	300mM	Sulaco	F	May10SulacoFFog2300mMH2O2_pop.txt
43	1	0	fog2	NaCL	300mM	Sulaco	F	May10SulacoFFog2300mMH2O2_pop.txt
47	1	0	fog2	NaCL	300mM	Sulaco	F	May10SulacoFFog2300mMH2O2_pop.txt
48	1	0	fog2	NaCL	300mM	Sulaco	F	May10SulacoFFog2300mMH2O2_pop.txt
49	1	0	fog2	NaCL	300mM	Sulaco	F	May10SulacoFFog2300mMH2O2_pop.txt
50	1	0	fog2	NaCL	300mM	Sulaco	F	May10SulacoFFog2300mMH2O2_pop.txt
53	1	0	fog2	NaCL	300mM	Sulaco	F	May10SulacoFFog2300mMH2O2_pop.txt
55	1	0	fog2	NaCL	300mM	Sulaco	F	May10SulacoFFog2300mMH2O2_pop.txt
59	1	0	fog2	NaCL	300mM	Sulaco	F	May10SulacoFFog2300mMH2O2_pop.txt
68	1	0	fog2	NaCL	300mM	Sulaco	F	May10SulacoFFog2300mMH2O2_pop.txt
70	1	0	fog2	NaCL	300mM	Sulaco	F	May10SulacoFFog2300mMH2O2_pop.txt
70	1	0	fog2	NaCL	300mM	Sulaco	F	May10SulacoFFog2300mMH2O2_pop.txt
71	1	0	fog2	NaCL	300mM	Sulaco	F	May10SulacoFFog2300mMH2O2_pop.txt
71	1	0	fog2	NaCL	300mM	Sulaco	F	May10SulacoFFog2300mMH2O2_pop.txt
71	0	1	fog2	NaCL	300mM	Sulaco	F	May10SulacoFFog2300mMH2O2_pop.txt
71	0	1	fog2	NaCL	300mM	Sulaco	F	May10SulacoFFog2300mMH2O2_pop.txt
3	1	0	fog2	NaCL	500mM	Sulaco	G	May10SulacoGFog2500mMH2O2_pop.txt
4	1	0	fog2	NaCL	500mM	Sulaco	G	May10SulacoGFog2500mMH2O2_pop.txt
5	1	0	fog2	NaCL	500mM	Sulaco	G	May10SulacoGFog2500mMH2O2_pop.txt
6	1	0	fog2	NaCL	500mM	Sulaco	G	May10SulacoGFog2500mMH2O2_pop.txt
7	1	0	fog2	NaCL	500mM	Sulaco	G	May10SulacoGFog2500mMH2O2_pop.txt
7	1	0	fog2	NaCL	500mM	Sulaco	G	May10SulacoGFog2500mMH2O2_pop.txt
7	1	0	fog2	NaCL	500mM	Sulaco	G	May10SulacoGFog2500mMH2O2_pop.txt
8	1	0	fog2	NaCL	500mM	Sulaco	G	May10SulacoGFog2500mMH2O2_pop.txt
9	1	0	fog2	NaCL	500mM	Sulaco	G	May10SulacoGFog2500mMH2O2_pop.txt
9	1	0	fog2	NaCL	500mM	Sulaco	G	May10SulacoGFog2500mMH2O2_pop.txt
9	1	0	fog2	NaCL	500mM	Sulaco	G	May10SulacoGFog2500mMH2O2_pop.txt
10	1	0	fog2	NaCL	500mM	Sulaco	G	May10SulacoGFog2500mMH2O2_pop.txt
10	1	0	fog2	NaCL	500mM	Sulaco	G	May10SulacoGFog2500mMH2O2_pop.txt
11	1	0	fog2	NaCL	500mM	Sulaco	G	May10SulacoGFog2500mMH2O2_pop.txt
13	1	0	fog2	NaCL	500mM	Sulaco	G	May10SulacoGFog2500mMH2O2_pop.txt
14	1	0	fog2	NaCL	500mM	Sulaco	G	May10SulacoGFog2500mMH2O2_pop.txt
16	1	0	fog2	NaCL	500mM	Sulaco	G	May10SulacoGFog2500mMH2O2_pop.txt
17	1	0	fog2	NaCL	500mM	Sulaco	G	May10SulacoGFog2500mMH2O2_pop.txt
21	1	0	fog2	NaCL	500mM	Sulaco	G	May10SulacoGFog2500mMH2O2_pop.txt
24	1	0	fog2	NaCL	500mM	Sulaco	G	May10SulacoGFog2500mMH2O2_pop.txt
30	1	0	fog2	NaCL	500mM	Sulaco	G	May10SulacoGFog2500mMH2O2_pop.txt
44	1	0	fog2	NaCL	500mM	Sulaco	G	May10SulacoGFog2500mMH2O2_pop.txt
71	0	1	fog2	NaCL	500mM	Sulaco	G	May10SulacoGFog2500mMH2O2_pop.txt
71	0	1	fog2	NaCL	500mM	Sulaco	G	May10SulacoGFog2500mMH2O2_pop.txt
3	1	0	fog2	NaCL	500mM	Sulaco	H	May10SulacoHFog2500mMH2O2_pop.txt
3	1	0	fog2	NaCL	500mM	Sulaco	H	May10SulacoHFog2500mMH2O2_pop.txt
4	1	0	fog2	NaCL	500mM	Sulaco	H	May10SulacoHFog2500mMH2O2_pop.txt
5	1	0	fog2	NaCL	500mM	Sulaco	H	May10SulacoHFog2500mMH2O2_pop.txt
5	1	0	fog2	NaCL	500mM	Sulaco	H	May10SulacoHFog2500mMH2O2_pop.txt
5	1	0	fog2	NaCL	500mM	Sulaco	H	May10SulacoHFog2500mMH2O2_pop.txt
7	1	0	fog2	NaCL	500mM	Sulaco	H	May10SulacoHFog2500mMH2O2_pop.txt
8	1	0	fog2	NaCL	500mM	Sulaco	H	May10SulacoHFog2500mMH2O2_pop.txt
8	1	0	fog2	NaCL	500mM	Sulaco	H	May10SulacoHFog2500mMH2O2_pop.txt
8	1	0	fog2	NaCL	500mM	Sulaco	H	May10SulacoHFog2500mMH2O2_pop.txt
8	1	0	fog2	NaCL	500mM	Sulaco	H	May10SulacoHFog2500mMH2O2_pop.txt
8	1	0	fog2	NaCL	500mM	Sulaco	H	May10SulacoHFog2500mMH2O2_pop.txt
9	1	0	fog2	NaCL	500mM	Sulaco	H	May10SulacoHFog2500mMH2O2_pop.txt
10	1	0	fog2	NaCL	500mM	Sulaco	H	May10SulacoHFog2500mMH2O2_pop.txt
11	1	0	fog2	NaCL	500mM	Sulaco	H	May10SulacoHFog2500mMH2O2_pop.txt
11	1	0	fog2	NaCL	500mM	Sulaco	H	May10SulacoHFog2500mMH2O2_pop.txt
12	1	0	fog2	NaCL	500mM	Sulaco	H	May10SulacoHFog2500mMH2O2_pop.txt
13	1	0	fog2	NaCL	500mM	Sulaco	H	May10SulacoHFog2500mMH2O2_pop.txt
15	1	0	fog2	NaCL	500mM	Sulaco	H	May10SulacoHFog2500mMH2O2_pop.txt
15	1	0	fog2	NaCL	500mM	Sulaco	H	May10SulacoHFog2500mMH2O2_pop.txt
16	1	0	fog2	NaCL	500mM	Sulaco	H	May10SulacoHFog2500mMH2O2_pop.txt
16	1	0	fog2	NaCL	500mM	Sulaco	H	May10SulacoHFog2500mMH2O2_pop.txt
16	1	0	fog2	NaCL	500mM	Sulaco	H	May10SulacoHFog2500mMH2O2_pop.txt
17	1	0	fog2	NaCL	500mM	Sulaco	H	May10SulacoHFog2500mMH2O2_pop.txt
18	1	0	fog2	NaCL	500mM	Sulaco	H	May10SulacoHFog2500mMH2O2_pop.txt
18	1	0	fog2	NaCL	500mM	Sulaco	H	May10SulacoHFog2500mMH2O2_pop.txt
18	1	0	fog2	NaCL	500mM	Sulaco	H	May10SulacoHFog2500mMH2O2_pop.txt
19	1	0	fog2	NaCL	500mM	Sulaco	H	May10SulacoHFog2500mMH2O2_pop.txt
19	1	0	fog2	NaCL	500mM	Sulaco	H	May10SulacoHFog2500mMH2O2_pop.txt
19	1	0	fog2	NaCL	500mM	Sulaco	H	May10SulacoHFog2500mMH2O2_pop.txt
21	1	0	fog2	NaCL	500mM	Sulaco	H	May10SulacoHFog2500mMH2O2_pop.txt
23	1	0	fog2	NaCL	500mM	Sulaco	H	May10SulacoHFog2500mMH2O2_pop.txt
25	1	0	fog2	NaCL	500mM	Sulaco	H	May10SulacoHFog2500mMH2O2_pop.txt
29	1	0	fog2	NaCL	500mM	Sulaco	H	May10SulacoHFog2500mMH2O2_pop.txt
32	1	0	fog2	NaCL	500mM	Sulaco	H	May10SulacoHFog2500mMH2O2_pop.txt
37	1	0	fog2	NaCL	500mM	Sulaco	H	May10SulacoHFog2500mMH2O2_pop.txt
45	1	0	fog2	NaCL	500mM	Sulaco	H	May10SulacoHFog2500mMH2O2_pop.txt
47	1	0	fog2	NaCL	500mM	Sulaco	H	May10SulacoHFog2500mMH2O2_pop.txt
50	1	0	fog2	NaCL	500mM	Sulaco	H	May10SulacoHFog2500mMH2O2_pop.txt
58	1	0	fog2	NaCL	500mM	Sulaco	H	May10SulacoHFog2500mMH2O2_pop.txt
58	1	0	fog2	NaCL	500mM	Sulaco	H	May10SulacoHFog2500mMH2O2_pop.txt
58	1	0	fog2	NaCL	500mM	Sulaco	H	May10SulacoHFog2500mMH2O2_pop.txt
71	0	1	fog2	NaCL	500mM	Sulaco	H	May10SulacoHFog2500mMH2O2_pop.txt
4	1	0	fog2	NaCL	500mM	Sulaco	I	May10SulacoI500mMH2O2_pop.txt
4	1	0	fog2	NaCL	500mM	Sulaco	I	May10SulacoI500mMH2O2_pop.txt
5	1	0	fog2	NaCL	500mM	Sulaco	I	May10SulacoI500mMH2O2_pop.txt
6	1	0	fog2	NaCL	500mM	Sulaco	I	May10SulacoI500mMH2O2_pop.txt
6	1	0	fog2	NaCL	500mM	Sulaco	I	May10SulacoI500mMH2O2_pop.txt
7	1	0	fog2	NaCL	500mM	Sulaco	I	May10SulacoI500mMH2O2_pop.txt
7	1	0	fog2	NaCL	500mM	Sulaco	I	May10SulacoI500mMH2O2_pop.txt
8	1	0	fog2	NaCL	500mM	Sulaco	I	May10SulacoI500mMH2O2_pop.txt
9	1	0	fog2	NaCL	500mM	Sulaco	I	May10SulacoI500mMH2O2_pop.txt
9	1	0	fog2	NaCL	500mM	Sulaco	I	May10SulacoI500mMH2O2_pop.txt
10	1	0	fog2	NaCL	500mM	Sulaco	I	May10SulacoI500mMH2O2_pop.txt
11	1	0	fog2	NaCL	500mM	Sulaco	I	May10SulacoI500mMH2O2_pop.txt
11	1	0	fog2	NaCL	500mM	Sulaco	I	May10SulacoI500mMH2O2_pop.txt
12	1	0	fog2	NaCL	500mM	Sulaco	I	May10SulacoI500mMH2O2_pop.txt
16	1	0	fog2	NaCL	500mM	Sulaco	I	May10SulacoI500mMH2O2_pop.txt
17	1	0	fog2	NaCL	500mM	Sulaco	I	May10SulacoI500mMH2O2_pop.txt
18	1	0	fog2	NaCL	500mM	Sulaco	I	May10SulacoI500mMH2O2_pop.txt
20	1	0	fog2	NaCL	500mM	Sulaco	I	May10SulacoI500mMH2O2_pop.txt
24	1	0	fog2	NaCL	500mM	Sulaco	I	May10SulacoI500mMH2O2_pop.txt
24	1	0	fog2	NaCL	500mM	Sulaco	I	May10SulacoI500mMH2O2_pop.txt
31	1	0	fog2	NaCL	500mM	Sulaco	I	May10SulacoI500mMH2O2_pop.txt
41	1	0	fog2	NaCL	500mM	Sulaco	I	May10SulacoI500mMH2O2_pop.txt
4	1	0	fog2	NaCL	500mM	Sulaco	J	May10SulacoJFog2500mMH2O2_pop.txt
5	1	0	fog2	NaCL	500mM	Sulaco	J	May10SulacoJFog2500mMH2O2_pop.txt
5	1	0	fog2	NaCL	500mM	Sulaco	J	May10SulacoJFog2500mMH2O2_pop.txt
6	1	0	fog2	NaCL	500mM	Sulaco	J	May10SulacoJFog2500mMH2O2_pop.txt
6	1	0	fog2	NaCL	500mM	Sulaco	J	May10SulacoJFog2500mMH2O2_pop.txt
6	1	0	fog2	NaCL	500mM	Sulaco	J	May10SulacoJFog2500mMH2O2_pop.txt
8	1	0	fog2	NaCL	500mM	Sulaco	J	May10SulacoJFog2500mMH2O2_pop.txt
8	1	0	fog2	NaCL	500mM	Sulaco	J	May10SulacoJFog2500mMH2O2_pop.txt
9	1	0	fog2	NaCL	500mM	Sulaco	J	May10SulacoJFog2500mMH2O2_pop.txt
10	1	0	fog2	NaCL	500mM	Sulaco	J	May10SulacoJFog2500mMH2O2_pop.txt
11	1	0	fog2	NaCL	500mM	Sulaco	J	May10SulacoJFog2500mMH2O2_pop.txt
12	1	0	fog2	NaCL	500mM	Sulaco	J	May10SulacoJFog2500mMH2O2_pop.txt
12	1	0	fog2	NaCL	500mM	Sulaco	J	May10SulacoJFog2500mMH2O2_pop.txt
13	1	0	fog2	NaCL	500mM	Sulaco	J	May10SulacoJFog2500mMH2O2_pop.txt
13	1	0	fog2	NaCL	500mM	Sulaco	J	May10SulacoJFog2500mMH2O2_pop.txt
14	1	0	fog2	NaCL	500mM	Sulaco	J	May10SulacoJFog2500mMH2O2_pop.txt
15	1	0	fog2	NaCL	500mM	Sulaco	J	May10SulacoJFog2500mMH2O2_pop.txt
15	1	0	fog2	NaCL	500mM	Sulaco	J	May10SulacoJFog2500mMH2O2_pop.txt
16	1	0	fog2	NaCL	500mM	Sulaco	J	May10SulacoJFog2500mMH2O2_pop.txt
22	1	0	fog2	NaCL	500mM	Sulaco	J	May10SulacoJFog2500mMH2O2_pop.txt
24	1	0	fog2	NaCL	500mM	Sulaco	J	May10SulacoJFog2500mMH2O2_pop.txt
27	1	0	fog2	NaCL	500mM	Sulaco	J	May10SulacoJFog2500mMH2O2_pop.txt
29	1	0	fog2	NaCL	500mM	Sulaco	J	May10SulacoJFog2500mMH2O2_pop.txt
31	1	0	fog2	NaCL	500mM	Sulaco	J	May10SulacoJFog2500mMH2O2_pop.txt
32	1	0	fog2	NaCL	500mM	Sulaco	J	May10SulacoJFog2500mMH2O2_pop.txt
40	1	0	fog2	NaCL	500mM	Sulaco	J	May10SulacoJFog2500mMH2O2_pop.txt
67	1	0	fog2	NaCL	500mM	Sulaco	J	May10SulacoJFog2500mMH2O2_pop.txt
71	0	1	fog2	NaCL	500mM	Sulaco	K	May10SulacoKFog2500mM_pop.txt
5	1	0	fog2	NaCL	500mM	Sulaco	L	May10SulacoLFog2500mMH2O2_pop.txt
5	1	0	fog2	NaCL	500mM	Sulaco	L	May10SulacoLFog2500mMH2O2_pop.txt
5	1	0	fog2	NaCL	500mM	Sulaco	L	May10SulacoLFog2500mMH2O2_pop.txt
6	1	0	fog2	NaCL	500mM	Sulaco	L	May10SulacoLFog2500mMH2O2_pop.txt
6	1	0	fog2	NaCL	500mM	Sulaco	L	May10SulacoLFog2500mMH2O2_pop.txt
6	1	0	fog2	NaCL	500mM	Sulaco	L	May10SulacoLFog2500mMH2O2_pop.txt
7	1	0	fog2	NaCL	500mM	Sulaco	L	May10SulacoLFog2500mMH2O2_pop.txt
7	1	0	fog2	NaCL	500mM	Sulaco	L	May10SulacoLFog2500mMH2O2_pop.txt
9	1	0	fog2	NaCL	500mM	Sulaco	L	May10SulacoLFog2500mMH2O2_pop.txt
9	1	0	fog2	NaCL	500mM	Sulaco	L	May10SulacoLFog2500mMH2O2_pop.txt
9	1	0	fog2	NaCL	500mM	Sulaco	L	May10SulacoLFog2500mMH2O2_pop.txt
9	1	0	fog2	NaCL	500mM	Sulaco	L	May10SulacoLFog2500mMH2O2_pop.txt
9	1	0	fog2	NaCL	500mM	Sulaco	L	May10SulacoLFog2500mMH2O2_pop.txt
10	1	0	fog2	NaCL	500mM	Sulaco	L	May10SulacoLFog2500mMH2O2_pop.txt
12	1	0	fog2	NaCL	500mM	Sulaco	L	May10SulacoLFog2500mMH2O2_pop.txt
15	1	0	fog2	NaCL	500mM	Sulaco	L	May10SulacoLFog2500mMH2O2_pop.txt
17	1	0	fog2	NaCL	500mM	Sulaco	L	May10SulacoLFog2500mMH2O2_pop.txt
19	1	0	fog2	NaCL	500mM	Sulaco	L	May10SulacoLFog2500mMH2O2_pop.txt
21	1	0	fog2	NaCL	500mM	Sulaco	L	May10SulacoLFog2500mMH2O2_pop.txt
29	1	0	fog2	NaCL	500mM	Sulaco	L	May10SulacoLFog2500mMH2O2_pop.txt
33	1	0	fog2	NaCL	500mM	Sulaco	L	May10SulacoLFog2500mMH2O2_pop.txt
36	1	0	fog2	NaCL	500mM	Sulaco	L	May10SulacoLFog2500mMH2O2_pop.txt
71	1	0	fog2	NaCL	500mM	Sulaco	L	May10SulacoLFog2500mMH2O2_pop.txt
6	1	0	fog2	NaCL	300mM	Franklin	A	May11FranklinAFog2300mMH2O2_pop.txt
28	1	0	fog2	NaCL	300mM	Franklin	A	May11FranklinAFog2300mMH2O2_pop.txt
28	1	0	fog2	NaCL	300mM	Franklin	A	May11FranklinAFog2300mMH2O2_pop.txt
28	1	0	fog2	NaCL	300mM	Franklin	A	May11FranklinAFog2300mMH2O2_pop.txt
29	1	0	fog2	NaCL	300mM	Franklin	A	May11FranklinAFog2300mMH2O2_pop.txt
39	1	0	fog2	NaCL	300mM	Franklin	A	May11FranklinAFog2300mMH2O2_pop.txt
41	1	0	fog2	NaCL	300mM	Franklin	A	May11FranklinAFog2300mMH2O2_pop.txt
46	1	0	fog2	NaCL	300mM	Franklin	A	May11FranklinAFog2300mMH2O2_pop.txt
57	1	0	fog2	NaCL	300mM	Franklin	A	May11FranklinAFog2300mMH2O2_pop.txt
60	1	0	fog2	NaCL	300mM	Franklin	A	May11FranklinAFog2300mMH2O2_pop.txt
71	1	0	fog2	NaCL	300mM	Franklin	A	May11FranklinAFog2300mMH2O2_pop.txt
71	0	1	fog2	NaCL	300mM	Franklin	A	May11FranklinAFog2300mMH2O2_pop.txt
3	1	0	fog2	NaCL	300mM	Franklin	B	May11FranklinBFog2300mMH2O2_pop.txt
4	1	0	fog2	NaCL	300mM	Franklin	B	May11FranklinBFog2300mMH2O2_pop.txt
6	1	0	fog2	NaCL	300mM	Franklin	B	May11FranklinBFog2300mMH2O2_pop.txt
8	1	0	fog2	NaCL	300mM	Franklin	B	May11FranklinBFog2300mMH2O2_pop.txt
13	1	0	fog2	NaCL	300mM	Franklin	B	May11FranklinBFog2300mMH2O2_pop.txt
32	1	0	fog2	NaCL	300mM	Franklin	B	May11FranklinBFog2300mMH2O2_pop.txt
33	1	0	fog2	NaCL	300mM	Franklin	B	May11FranklinBFog2300mMH2O2_pop.txt
36	1	0	fog2	NaCL	300mM	Franklin	B	May11FranklinBFog2300mMH2O2_pop.txt
49	1	0	fog2	NaCL	300mM	Franklin	B	May11FranklinBFog2300mMH2O2_pop.txt
52	1	0	fog2	NaCL	300mM	Franklin	B	May11FranklinBFog2300mMH2O2_pop.txt
53	1	0	fog2	NaCL	300mM	Franklin	B	May11FranklinBFog2300mMH2O2_pop.txt
55	1	0	fog2	NaCL	300mM	Franklin	B	May11FranklinBFog2300mMH2O2_pop.txt
56	1	0	fog2	NaCL	300mM	Franklin	B	May11FranklinBFog2300mMH2O2_pop.txt
59	1	0	fog2	NaCL	300mM	Franklin	B	May11FranklinBFog2300mMH2O2_pop.txt
67	1	0	fog2	NaCL	300mM	Franklin	B	May11FranklinBFog2300mMH2O2_pop.txt
70	1	0	fog2	NaCL	300mM	Franklin	B	May11FranklinBFog2300mMH2O2_pop.txt
71	0	1	fog2	NaCL	300mM	Franklin	B	May11FranklinBFog2300mMH2O2_pop.txt
71	0	1	fog2	NaCL	300mM	Franklin	B	May11FranklinBFog2300mMH2O2_pop.txt
71	0	1	fog2	NaCL	300mM	Franklin	B	May11FranklinBFog2300mMH2O2_pop.txt
71	0	1	fog2	NaCL	300mM	Franklin	B	May11FranklinBFog2300mMH2O2_pop.txt
71	0	1	fog2	NaCL	300mM	Franklin	B	May11FranklinBFog2300mMH2O2_pop.txt
15	1	0	fog2	NaCL	300mM	Franklin	C	May11FranklinCFog2300mMH2O2_pop.txt
17	1	0	fog2	NaCL	300mM	Franklin	C	May11FranklinCFog2300mMH2O2_pop.txt
19	1	0	fog2	NaCL	300mM	Franklin	C	May11FranklinCFog2300mMH2O2_pop.txt
32	1	0	fog2	NaCL	300mM	Franklin	C	May11FranklinCFog2300mMH2O2_pop.txt
33	1	0	fog2	NaCL	300mM	Franklin	C	May11FranklinCFog2300mMH2O2_pop.txt
37	1	0	fog2	NaCL	300mM	Franklin	C	May11FranklinCFog2300mMH2O2_pop.txt
39	1	0	fog2	NaCL	300mM	Franklin	C	May11FranklinCFog2300mMH2O2_pop.txt
40	1	0	fog2	NaCL	300mM	Franklin	C	May11FranklinCFog2300mMH2O2_pop.txt
43	1	0	fog2	NaCL	300mM	Franklin	C	May11FranklinCFog2300mMH2O2_pop.txt
43	1	0	fog2	NaCL	300mM	Franklin	C	May11FranklinCFog2300mMH2O2_pop.txt
43	1	0	fog2	NaCL	300mM	Franklin	C	May11FranklinCFog2300mMH2O2_pop.txt
60	1	0	fog2	NaCL	300mM	Franklin	C	May11FranklinCFog2300mMH2O2_pop.txt
62	1	0	fog2	NaCL	300mM	Franklin	C	May11FranklinCFog2300mMH2O2_pop.txt
63	1	0	fog2	NaCL	300mM	Franklin	C	May11FranklinCFog2300mMH2O2_pop.txt
65	1	0	fog2	NaCL	300mM	Franklin	C	May11FranklinCFog2300mMH2O2_pop.txt
65	1	0	fog2	NaCL	300mM	Franklin	C	May11FranklinCFog2300mMH2O2_pop.txt
67	1	0	fog2	NaCL	300mM	Franklin	C	May11FranklinCFog2300mMH2O2_pop.txt
67	1	0	fog2	NaCL	300mM	Franklin	C	May11FranklinCFog2300mMH2O2_pop.txt
68	1	0	fog2	NaCL	300mM	Franklin	C	May11FranklinCFog2300mMH2O2_pop.txt
69	1	0	fog2	NaCL	300mM	Franklin	C	May11FranklinCFog2300mMH2O2_pop.txt
70	1	0	fog2	NaCL	300mM	Franklin	C	May11FranklinCFog2300mMH2O2_pop.txt
71	1	0	fog2	NaCL	300mM	Franklin	C	May11FranklinCFog2300mMH2O2_pop.txt
71	1	0	fog2	NaCL	300mM	Franklin	C	May11FranklinCFog2300mMH2O2_pop.txt
71	1	0	fog2	NaCL	300mM	Franklin	C	May11FranklinCFog2300mMH2O2_pop.txt
71	0	1	fog2	NaCL	300mM	Franklin	C	May11FranklinCFog2300mMH2O2_pop.txt
71	0	1	fog2	NaCL	300mM	Franklin	C	May11FranklinCFog2300mMH2O2_pop.txt
71	0	1	fog2	NaCL	300mM	Franklin	C	May11FranklinCFog2300mMH2O2_pop.txt
71	0	1	fog2	NaCL	300mM	Franklin	C	May11FranklinCFog2300mMH2O2_pop.txt
71	0	1	fog2	NaCL	300mM	Franklin	C	May11FranklinCFog2300mMH2O2_pop.txt
71	0	1	fog2	NaCL	300mM	Franklin	C	May11FranklinCFog2300mMH2O2_pop.txt
71	0	1	fog2	NaCL	300mM	Franklin	C	May11FranklinCFog2300mMH2O2_pop.txt
71	0	1	fog2	NaCL	300mM	Franklin	C	May11FranklinCFog2300mMH2O2_pop.txt
71	0	1	fog2	NaCL	300mM	Franklin	C	May11FranklinCFog2300mMH2O2_pop.txt
71	0	1	fog2	NaCL	300mM	Franklin	C	May11FranklinCFog2300mMH2O2_pop.txt
7	1	0	fog2	NaCL	300mM	Franklin	D	May11FranklinDFog2300mMH2O2_pop.txt
13	1	0	fog2	NaCL	300mM	Franklin	D	May11FranklinDFog2300mMH2O2_pop.txt
24	1	0	fog2	NaCL	300mM	Franklin	D	May11FranklinDFog2300mMH2O2_pop.txt
32	1	0	fog2	NaCL	300mM	Franklin	D	May11FranklinDFog2300mMH2O2_pop.txt
33	1	0	fog2	NaCL	300mM	Franklin	D	May11FranklinDFog2300mMH2O2_pop.txt
34	1	0	fog2	NaCL	300mM	Franklin	D	May11FranklinDFog2300mMH2O2_pop.txt
35	1	0	fog2	NaCL	300mM	Franklin	D	May11FranklinDFog2300mMH2O2_pop.txt
39	1	0	fog2	NaCL	300mM	Franklin	D	May11FranklinDFog2300mMH2O2_pop.txt
39	1	0	fog2	NaCL	300mM	Franklin	D	May11FranklinDFog2300mMH2O2_pop.txt
40	1	0	fog2	NaCL	300mM	Franklin	D	May11FranklinDFog2300mMH2O2_pop.txt
44	1	0	fog2	NaCL	300mM	Franklin	D	May11FranklinDFog2300mMH2O2_pop.txt
46	1	0	fog2	NaCL	300mM	Franklin	D	May11FranklinDFog2300mMH2O2_pop.txt
47	1	0	fog2	NaCL	300mM	Franklin	D	May11FranklinDFog2300mMH2O2_pop.txt
49	1	0	fog2	NaCL	300mM	Franklin	D	May11FranklinDFog2300mMH2O2_pop.txt
50	1	0	fog2	NaCL	300mM	Franklin	D	May11FranklinDFog2300mMH2O2_pop.txt
54	1	0	fog2	NaCL	300mM	Franklin	D	May11FranklinDFog2300mMH2O2_pop.txt
56	1	0	fog2	NaCL	300mM	Franklin	D	May11FranklinDFog2300mMH2O2_pop.txt
61	1	0	fog2	NaCL	300mM	Franklin	D	May11FranklinDFog2300mMH2O2_pop.txt
63	1	0	fog2	NaCL	300mM	Franklin	D	May11FranklinDFog2300mMH2O2_pop.txt
70	1	0	fog2	NaCL	300mM	Franklin	D	May11FranklinDFog2300mMH2O2_pop.txt
70	1	0	fog2	NaCL	300mM	Franklin	D	May11FranklinDFog2300mMH2O2_pop.txt
70	1	0	fog2	NaCL	300mM	Franklin	D	May11FranklinDFog2300mMH2O2_pop.txt
70	1	0	fog2	NaCL	300mM	Franklin	D	May11FranklinDFog2300mMH2O2_pop.txt
70	0	1	fog2	NaCL	300mM	Franklin	D	May11FranklinDFog2300mMH2O2_pop.txt
70	0	1	fog2	NaCL	300mM	Franklin	D	May11FranklinDFog2300mMH2O2_pop.txt
70	0	1	fog2	NaCL	300mM	Franklin	D	May11FranklinDFog2300mMH2O2_pop.txt
18	1	0	fog2	NaCL	300mM	Franklin	E	May11FranklinEFog 2300mMH2O2_pop.txt
19	1	0	fog2	NaCL	300mM	Franklin	E	May11FranklinEFog 2300mMH2O2_pop.txt
31	1	0	fog2	NaCL	300mM	Franklin	E	May11FranklinEFog 2300mMH2O2_pop.txt
35	1	0	fog2	NaCL	300mM	Franklin	E	May11FranklinEFog 2300mMH2O2_pop.txt
35	1	0	fog2	NaCL	300mM	Franklin	E	May11FranklinEFog 2300mMH2O2_pop.txt
36	1	0	fog2	NaCL	300mM	Franklin	E	May11FranklinEFog 2300mMH2O2_pop.txt
36	1	0	fog2	NaCL	300mM	Franklin	E	May11FranklinEFog 2300mMH2O2_pop.txt
40	1	0	fog2	NaCL	300mM	Franklin	E	May11FranklinEFog 2300mMH2O2_pop.txt
42	1	0	fog2	NaCL	300mM	Franklin	E	May11FranklinEFog 2300mMH2O2_pop.txt
44	1	0	fog2	NaCL	300mM	Franklin	E	May11FranklinEFog 2300mMH2O2_pop.txt
48	1	0	fog2	NaCL	300mM	Franklin	E	May11FranklinEFog 2300mMH2O2_pop.txt
55	1	0	fog2	NaCL	300mM	Franklin	E	May11FranklinEFog 2300mMH2O2_pop.txt
70	1	0	fog2	NaCL	300mM	Franklin	E	May11FranklinEFog 2300mMH2O2_pop.txt
71	0	1	fog2	NaCL	300mM	Franklin	E	May11FranklinEFog 2300mMH2O2_pop.txt
71	0	1	fog2	NaCL	300mM	Franklin	E	May11FranklinEFog 2300mMH2O2_pop.txt
71	0	1	fog2	NaCL	300mM	Franklin	E	May11FranklinEFog 2300mMH2O2_pop.txt
71	0	1	fog2	NaCL	300mM	Franklin	E	May11FranklinEFog 2300mMH2O2_pop.txt
3	1	0	fog2	NaCL	400mM	Franklin	G	May11FranklinGFog2400mMH2O2_pop.txt
4	1	0	fog2	NaCL	400mM	Franklin	G	May11FranklinGFog2400mMH2O2_pop.txt
5	1	0	fog2	NaCL	400mM	Franklin	G	May11FranklinGFog2400mMH2O2_pop.txt
6	1	0	fog2	NaCL	400mM	Franklin	G	May11FranklinGFog2400mMH2O2_pop.txt
6	1	0	fog2	NaCL	400mM	Franklin	G	May11FranklinGFog2400mMH2O2_pop.txt
7	1	0	fog2	NaCL	400mM	Franklin	G	May11FranklinGFog2400mMH2O2_pop.txt
8	1	0	fog2	NaCL	400mM	Franklin	G	May11FranklinGFog2400mMH2O2_pop.txt
8	1	0	fog2	NaCL	400mM	Franklin	G	May11FranklinGFog2400mMH2O2_pop.txt
9	1	0	fog2	NaCL	400mM	Franklin	G	May11FranklinGFog2400mMH2O2_pop.txt
10	1	0	fog2	NaCL	400mM	Franklin	G	May11FranklinGFog2400mMH2O2_pop.txt
11	1	0	fog2	NaCL	400mM	Franklin	G	May11FranklinGFog2400mMH2O2_pop.txt
13	1	0	fog2	NaCL	400mM	Franklin	G	May11FranklinGFog2400mMH2O2_pop.txt
15	1	0	fog2	NaCL	400mM	Franklin	G	May11FranklinGFog2400mMH2O2_pop.txt
17	1	0	fog2	NaCL	400mM	Franklin	G	May11FranklinGFog2400mMH2O2_pop.txt
20	1	0	fog2	NaCL	400mM	Franklin	G	May11FranklinGFog2400mMH2O2_pop.txt
20	1	0	fog2	NaCL	400mM	Franklin	G	May11FranklinGFog2400mMH2O2_pop.txt
21	1	0	fog2	NaCL	400mM	Franklin	G	May11FranklinGFog2400mMH2O2_pop.txt
23	1	0	fog2	NaCL	400mM	Franklin	G	May11FranklinGFog2400mMH2O2_pop.txt
24	1	0	fog2	NaCL	400mM	Franklin	G	May11FranklinGFog2400mMH2O2_pop.txt
29	1	0	fog2	NaCL	400mM	Franklin	G	May11FranklinGFog2400mMH2O2_pop.txt
33	1	0	fog2	NaCL	400mM	Franklin	G	May11FranklinGFog2400mMH2O2_pop.txt
35	1	0	fog2	NaCL	400mM	Franklin	G	May11FranklinGFog2400mMH2O2_pop.txt
36	1	0	fog2	NaCL	400mM	Franklin	G	May11FranklinGFog2400mMH2O2_pop.txt
38	1	0	fog2	NaCL	400mM	Franklin	G	May11FranklinGFog2400mMH2O2_pop.txt
40	1	0	fog2	NaCL	400mM	Franklin	G	May11FranklinGFog2400mMH2O2_pop.txt
43	1	0	fog2	NaCL	400mM	Franklin	G	May11FranklinGFog2400mMH2O2_pop.txt
44	1	0	fog2	NaCL	400mM	Franklin	G	May11FranklinGFog2400mMH2O2_pop.txt
45	1	0	fog2	NaCL	400mM	Franklin	G	May11FranklinGFog2400mMH2O2_pop.txt
45	1	0	fog2	NaCL	400mM	Franklin	G	May11FranklinGFog2400mMH2O2_pop.txt
46	1	0	fog2	NaCL	400mM	Franklin	G	May11FranklinGFog2400mMH2O2_pop.txt
66	1	0	fog2	NaCL	400mM	Franklin	G	May11FranklinGFog2400mMH2O2_pop.txt
68	1	0	fog2	NaCL	400mM	Franklin	G	May11FranklinGFog2400mMH2O2_pop.txt
69	1	0	fog2	NaCL	400mM	Franklin	G	May11FranklinGFog2400mMH2O2_pop.txt
69	1	0	fog2	NaCL	400mM	Franklin	G	May11FranklinGFog2400mMH2O2_pop.txt
70	1	0	fog2	NaCL	400mM	Franklin	G	May11FranklinGFog2400mMH2O2_pop.txt
70	0	1	fog2	NaCL	400mM	Franklin	G	May11FranklinGFog2400mMH2O2_pop.txt
70	0	1	fog2	NaCL	400mM	Franklin	G	May11FranklinGFog2400mMH2O2_pop.txt
70	0	1	fog2	NaCL	400mM	Franklin	G	May11FranklinGFog2400mMH2O2_pop.txt
5	1	0	fog2	NaCL	400mM	Franklin	H	May11FranklinHFog2400mMH2O2_pop.txt
6	1	0	fog2	NaCL	400mM	Franklin	H	May11FranklinHFog2400mMH2O2_pop.txt
6	1	0	fog2	NaCL	400mM	Franklin	H	May11FranklinHFog2400mMH2O2_pop.txt
8	1	0	fog2	NaCL	400mM	Franklin	H	May11FranklinHFog2400mMH2O2_pop.txt
8	1	0	fog2	NaCL	400mM	Franklin	H	May11FranklinHFog2400mMH2O2_pop.txt
8	1	0	fog2	NaCL	400mM	Franklin	H	May11FranklinHFog2400mMH2O2_pop.txt
8	1	0	fog2	NaCL	400mM	Franklin	H	May11FranklinHFog2400mMH2O2_pop.txt
9	1	0	fog2	NaCL	400mM	Franklin	H	May11FranklinHFog2400mMH2O2_pop.txt
9	1	0	fog2	NaCL	400mM	Franklin	H	May11FranklinHFog2400mMH2O2_pop.txt
10	1	0	fog2	NaCL	400mM	Franklin	H	May11FranklinHFog2400mMH2O2_pop.txt
20	1	0	fog2	NaCL	400mM	Franklin	H	May11FranklinHFog2400mMH2O2_pop.txt
21	1	0	fog2	NaCL	400mM	Franklin	H	May11FranklinHFog2400mMH2O2_pop.txt
34	1	0	fog2	NaCL	400mM	Franklin	H	May11FranklinHFog2400mMH2O2_pop.txt
35	1	0	fog2	NaCL	400mM	Franklin	H	May11FranklinHFog2400mMH2O2_pop.txt
37	1	0	fog2	NaCL	400mM	Franklin	H	May11FranklinHFog2400mMH2O2_pop.txt
44	1	0	fog2	NaCL	400mM	Franklin	H	May11FranklinHFog2400mMH2O2_pop.txt
45	1	0	fog2	NaCL	400mM	Franklin	H	May11FranklinHFog2400mMH2O2_pop.txt
57	1	0	fog2	NaCL	400mM	Franklin	H	May11FranklinHFog2400mMH2O2_pop.txt
57	1	0	fog2	NaCL	400mM	Franklin	H	May11FranklinHFog2400mMH2O2_pop.txt
62	1	0	fog2	NaCL	400mM	Franklin	H	May11FranklinHFog2400mMH2O2_pop.txt
71	1	0	fog2	NaCL	400mM	Franklin	H	May11FranklinHFog2400mMH2O2_pop.txt
71	0	1	fog2	NaCL	400mM	Franklin	H	May11FranklinHFog2400mMH2O2_pop.txt
71	0	1	fog2	NaCL	400mM	Franklin	H	May11FranklinHFog2400mMH2O2_pop.txt
8	1	0	fog2	NaCL	400mM	Franklin	I	May11FranklinIFog2400mMH2O2_pop.txt
8	1	0	fog2	NaCL	400mM	Franklin	I	May11FranklinIFog2400mMH2O2_pop.txt
11	1	0	fog2	NaCL	400mM	Franklin	I	May11FranklinIFog2400mMH2O2_pop.txt
13	1	0	fog2	NaCL	400mM	Franklin	I	May11FranklinIFog2400mMH2O2_pop.txt
13	1	0	fog2	NaCL	400mM	Franklin	I	May11FranklinIFog2400mMH2O2_pop.txt
14	1	0	fog2	NaCL	400mM	Franklin	I	May11FranklinIFog2400mMH2O2_pop.txt
17	1	0	fog2	NaCL	400mM	Franklin	I	May11FranklinIFog2400mMH2O2_pop.txt
23	1	0	fog2	NaCL	400mM	Franklin	I	May11FranklinIFog2400mMH2O2_pop.txt
30	1	0	fog2	NaCL	400mM	Franklin	I	May11FranklinIFog2400mMH2O2_pop.txt
32	1	0	fog2	NaCL	400mM	Franklin	I	May11FranklinIFog2400mMH2O2_pop.txt
35	1	0	fog2	NaCL	400mM	Franklin	I	May11FranklinIFog2400mMH2O2_pop.txt
37	1	0	fog2	NaCL	400mM	Franklin	I	May11FranklinIFog2400mMH2O2_pop.txt
39	1	0	fog2	NaCL	400mM	Franklin	I	May11FranklinIFog2400mMH2O2_pop.txt
46	1	0	fog2	NaCL	400mM	Franklin	I	May11FranklinIFog2400mMH2O2_pop.txt
46	1	0	fog2	NaCL	400mM	Franklin	I	May11FranklinIFog2400mMH2O2_pop.txt
57	1	0	fog2	NaCL	400mM	Franklin	I	May11FranklinIFog2400mMH2O2_pop.txt
58	1	0	fog2	NaCL	400mM	Franklin	I	May11FranklinIFog2400mMH2O2_pop.txt
68	1	0	fog2	NaCL	400mM	Franklin	I	May11FranklinIFog2400mMH2O2_pop.txt
68	1	0	fog2	NaCL	400mM	Franklin	I	May11FranklinIFog2400mMH2O2_pop.txt
70	1	0	fog2	NaCL	400mM	Franklin	I	May11FranklinIFog2400mMH2O2_pop.txt
70	0	1	fog2	NaCL	400mM	Franklin	I	May11FranklinIFog2400mMH2O2_pop.txt
70	0	1	fog2	NaCL	400mM	Franklin	I	May11FranklinIFog2400mMH2O2_pop.txt
5	1	0	fog2	NaCL	400mM	Franklin	J	May11FranklinJFog2400mMH2O2_pop.txt
6	1	0	fog2	NaCL	400mM	Franklin	J	May11FranklinJFog2400mMH2O2_pop.txt
7	1	0	fog2	NaCL	400mM	Franklin	J	May11FranklinJFog2400mMH2O2_pop.txt
9	1	0	fog2	NaCL	400mM	Franklin	J	May11FranklinJFog2400mMH2O2_pop.txt
9	1	0	fog2	NaCL	400mM	Franklin	J	May11FranklinJFog2400mMH2O2_pop.txt
11	1	0	fog2	NaCL	400mM	Franklin	J	May11FranklinJFog2400mMH2O2_pop.txt
36	1	0	fog2	NaCL	400mM	Franklin	J	May11FranklinJFog2400mMH2O2_pop.txt
36	1	0	fog2	NaCL	400mM	Franklin	J	May11FranklinJFog2400mMH2O2_pop.txt
37	1	0	fog2	NaCL	400mM	Franklin	J	May11FranklinJFog2400mMH2O2_pop.txt
38	1	0	fog2	NaCL	400mM	Franklin	J	May11FranklinJFog2400mMH2O2_pop.txt
39	1	0	fog2	NaCL	400mM	Franklin	J	May11FranklinJFog2400mMH2O2_pop.txt
42	1	0	fog2	NaCL	400mM	Franklin	J	May11FranklinJFog2400mMH2O2_pop.txt
50	1	0	fog2	NaCL	400mM	Franklin	J	May11FranklinJFog2400mMH2O2_pop.txt
54	1	0	fog2	NaCL	400mM	Franklin	J	May11FranklinJFog2400mMH2O2_pop.txt
56	1	0	fog2	NaCL	400mM	Franklin	J	May11FranklinJFog2400mMH2O2_pop.txt
58	1	0	fog2	NaCL	400mM	Franklin	J	May11FranklinJFog2400mMH2O2_pop.txt
64	1	0	fog2	NaCL	400mM	Franklin	J	May11FranklinJFog2400mMH2O2_pop.txt
66	1	0	fog2	NaCL	400mM	Franklin	J	May11FranklinJFog2400mMH2O2_pop.txt
68	1	0	fog2	NaCL	400mM	Franklin	J	May11FranklinJFog2400mMH2O2_pop.txt
70	1	0	fog2	NaCL	400mM	Franklin	J	May11FranklinJFog2400mMH2O2_pop.txt
70	0	1	fog2	NaCL	400mM	Franklin	J	May11FranklinJFog2400mMH2O2_pop.txt
70	0	1	fog2	NaCL	400mM	Franklin	J	May11FranklinJFog2400mMH2O2_pop.txt
4	1	0	fog2	NaCL	400mM	Franklin	K	May11FranklinKFog2400mMH2O2_pop.txt
5	1	0	fog2	NaCL	400mM	Franklin	K	May11FranklinKFog2400mMH2O2_pop.txt
6	1	0	fog2	NaCL	400mM	Franklin	K	May11FranklinKFog2400mMH2O2_pop.txt
6	1	0	fog2	NaCL	400mM	Franklin	K	May11FranklinKFog2400mMH2O2_pop.txt
10	1	0	fog2	NaCL	400mM	Franklin	K	May11FranklinKFog2400mMH2O2_pop.txt
11	1	0	fog2	NaCL	400mM	Franklin	K	May11FranklinKFog2400mMH2O2_pop.txt
27	1	0	fog2	NaCL	400mM	Franklin	K	May11FranklinKFog2400mMH2O2_pop.txt
31	1	0	fog2	NaCL	400mM	Franklin	K	May11FranklinKFog2400mMH2O2_pop.txt
33	1	0	fog2	NaCL	400mM	Franklin	K	May11FranklinKFog2400mMH2O2_pop.txt
33	1	0	fog2	NaCL	400mM	Franklin	K	May11FranklinKFog2400mMH2O2_pop.txt
35	1	0	fog2	NaCL	400mM	Franklin	K	May11FranklinKFog2400mMH2O2_pop.txt
37	1	0	fog2	NaCL	400mM	Franklin	K	May11FranklinKFog2400mMH2O2_pop.txt
37	1	0	fog2	NaCL	400mM	Franklin	K	May11FranklinKFog2400mMH2O2_pop.txt
38	1	0	fog2	NaCL	400mM	Franklin	K	May11FranklinKFog2400mMH2O2_pop.txt
41	1	0	fog2	NaCL	400mM	Franklin	K	May11FranklinKFog2400mMH2O2_pop.txt
41	1	0	fog2	NaCL	400mM	Franklin	K	May11FranklinKFog2400mMH2O2_pop.txt
42	1	0	fog2	NaCL	400mM	Franklin	K	May11FranklinKFog2400mMH2O2_pop.txt
42	1	0	fog2	NaCL	400mM	Franklin	K	May11FranklinKFog2400mMH2O2_pop.txt
45	1	0	fog2	NaCL	400mM	Franklin	K	May11FranklinKFog2400mMH2O2_pop.txt
48	1	0	fog2	NaCL	400mM	Franklin	K	May11FranklinKFog2400mMH2O2_pop.txt
50	1	0	fog2	NaCL	400mM	Franklin	K	May11FranklinKFog2400mMH2O2_pop.txt
56	1	0	fog2	NaCL	400mM	Franklin	K	May11FranklinKFog2400mMH2O2_pop.txt
57	1	0	fog2	NaCL	400mM	Franklin	K	May11FranklinKFog2400mMH2O2_pop.txt
60	1	0	fog2	NaCL	400mM	Franklin	K	May11FranklinKFog2400mMH2O2_pop.txt
68	1	0	fog2	NaCL	400mM	Franklin	K	May11FranklinKFog2400mMH2O2_pop.txt
69	1	0	fog2	NaCL	400mM	Franklin	K	May11FranklinKFog2400mMH2O2_pop.txt
70	0	1	fog2	NaCL	400mM	Franklin	K	May11FranklinKFog2400mMH2O2_pop.txt
4	1	0	fog2	NaCL	400mM	Franklin	L	May11FranklinLFog2400mMH2O2_pop.txt
5	1	0	fog2	NaCL	400mM	Franklin	L	May11FranklinLFog2400mMH2O2_pop.txt
5	1	0	fog2	NaCL	400mM	Franklin	L	May11FranklinLFog2400mMH2O2_pop.txt
6	1	0	fog2	NaCL	400mM	Franklin	L	May11FranklinLFog2400mMH2O2_pop.txt
7	1	0	fog2	NaCL	400mM	Franklin	L	May11FranklinLFog2400mMH2O2_pop.txt
8	1	0	fog2	NaCL	400mM	Franklin	L	May11FranklinLFog2400mMH2O2_pop.txt
10	1	0	fog2	NaCL	400mM	Franklin	L	May11FranklinLFog2400mMH2O2_pop.txt
14	1	0	fog2	NaCL	400mM	Franklin	L	May11FranklinLFog2400mMH2O2_pop.txt
14	1	0	fog2	NaCL	400mM	Franklin	L	May11FranklinLFog2400mMH2O2_pop.txt
19	1	0	fog2	NaCL	400mM	Franklin	L	May11FranklinLFog2400mMH2O2_pop.txt
22	1	0	fog2	NaCL	400mM	Franklin	L	May11FranklinLFog2400mMH2O2_pop.txt
29	1	0	fog2	NaCL	400mM	Franklin	L	May11FranklinLFog2400mMH2O2_pop.txt
32	1	0	fog2	NaCL	400mM	Franklin	L	May11FranklinLFog2400mMH2O2_pop.txt
32	1	0	fog2	NaCL	400mM	Franklin	L	May11FranklinLFog2400mMH2O2_pop.txt
33	1	0	fog2	NaCL	400mM	Franklin	L	May11FranklinLFog2400mMH2O2_pop.txt
35	1	0	fog2	NaCL	400mM	Franklin	L	May11FranklinLFog2400mMH2O2_pop.txt
38	1	0	fog2	NaCL	400mM	Franklin	L	May11FranklinLFog2400mMH2O2_pop.txt
43	1	0	fog2	NaCL	400mM	Franklin	L	May11FranklinLFog2400mMH2O2_pop.txt
47	1	0	fog2	NaCL	400mM	Franklin	L	May11FranklinLFog2400mMH2O2_pop.txt
48	1	0	fog2	NaCL	400mM	Franklin	L	May11FranklinLFog2400mMH2O2_pop.txt
49	1	0	fog2	NaCL	400mM	Franklin	L	May11FranklinLFog2400mMH2O2_pop.txt
50	1	0	fog2	NaCL	400mM	Franklin	L	May11FranklinLFog2400mMH2O2_pop.txt
51	1	0	fog2	NaCL	400mM	Franklin	L	May11FranklinLFog2400mMH2O2_pop.txt
52	1	0	fog2	NaCL	400mM	Franklin	L	May11FranklinLFog2400mMH2O2_pop.txt
53	1	0	fog2	NaCL	400mM	Franklin	L	May11FranklinLFog2400mMH2O2_pop.txt
53	1	0	fog2	NaCL	400mM	Franklin	L	May11FranklinLFog2400mMH2O2_pop.txt
59	1	0	fog2	NaCL	400mM	Franklin	L	May11FranklinLFog2400mMH2O2_pop.txt
59	1	0	fog2	NaCL	400mM	Franklin	L	May11FranklinLFog2400mMH2O2_pop.txt
60	1	0	fog2	NaCL	400mM	Franklin	L	May11FranklinLFog2400mMH2O2_pop.txt
62	1	0	fog2	NaCL	400mM	Franklin	L	May11FranklinLFog2400mMH2O2_pop.txt
68	1	0	fog2	NaCL	400mM	Franklin	L	May11FranklinLFog2400mMH2O2_pop.txt
70	0	1	fog2	NaCL	400mM	Franklin	L	May11FranklinLFog2400mMH2O2_pop.txt
70	0	1	fog2	NaCL	400mM	Franklin	L	May11FranklinLFog2400mMH2O2_pop.txt
70	0	1	fog2	NaCL	400mM	Franklin	L	May11FranklinLFog2400mMH2O2_pop.txt
70	0	1	fog2	NaCL	400mM	Franklin	L	May11FranklinLFog2400mMH2O2_pop.txt
70	0	1	fog2	NaCL	400mM	Franklin	L	May11FranklinLFog2400mMH2O2_pop.txt
70	0	1	fog2	NaCL	400mM	Franklin	L	May11FranklinLFog2400mMH2O2_pop.txt
5	1	0	fog2	NaCL	300mM	Franklin	F	May11FranlinFFog2300mMH2O2_pop.txt
24	1	0	fog2	NaCL	300mM	Franklin	F	May11FranlinFFog2300mMH2O2_pop.txt
27	1	0	fog2	NaCL	300mM	Franklin	F	May11FranlinFFog2300mMH2O2_pop.txt
30	1	0	fog2	NaCL	300mM	Franklin	F	May11FranlinFFog2300mMH2O2_pop.txt
33	1	0	fog2	NaCL	300mM	Franklin	F	May11FranlinFFog2300mMH2O2_pop.txt
36	1	0	fog2	NaCL	300mM	Franklin	F	May11FranlinFFog2300mMH2O2_pop.txt
37	1	0	fog2	NaCL	300mM	Franklin	F	May11FranlinFFog2300mMH2O2_pop.txt
37	1	0	fog2	NaCL	300mM	Franklin	F	May11FranlinFFog2300mMH2O2_pop.txt
37	1	0	fog2	NaCL	300mM	Franklin	F	May11FranlinFFog2300mMH2O2_pop.txt
42	1	0	fog2	NaCL	300mM	Franklin	F	May11FranlinFFog2300mMH2O2_pop.txt
44	1	0	fog2	NaCL	300mM	Franklin	F	May11FranlinFFog2300mMH2O2_pop.txt
45	1	0	fog2	NaCL	300mM	Franklin	F	May11FranlinFFog2300mMH2O2_pop.txt
46	1	0	fog2	NaCL	300mM	Franklin	F	May11FranlinFFog2300mMH2O2_pop.txt
53	1	0	fog2	NaCL	300mM	Franklin	F	May11FranlinFFog2300mMH2O2_pop.txt
55	1	0	fog2	NaCL	300mM	Franklin	F	May11FranlinFFog2300mMH2O2_pop.txt
67	1	0	fog2	NaCL	300mM	Franklin	F	May11FranlinFFog2300mMH2O2_pop.txt
69	1	0	fog2	NaCL	300mM	Franklin	F	May11FranlinFFog2300mMH2O2_pop.txt
71	1	0	fog2	NaCL	300mM	Franklin	F	May11FranlinFFog2300mMH2O2_pop.txt
71	0	1	fog2	NaCL	300mM	Franklin	F	May11FranlinFFog2300mMH2O2_pop.txt
71	0	1	fog2	NaCL	300mM	Franklin	F	May11FranlinFFog2300mMH2O2_pop.txt
71	0	1	fog2	NaCL	300mM	Franklin	F	May11FranlinFFog2300mMH2O2_pop.txt
71	0	1	fog2	NaCL	300mM	Franklin	F	May11FranlinFFog2300mMH2O2_pop.txt
71	0	1	fog2	NaCL	300mM	Franklin	F	May11FranlinFFog2300mMH2O2_pop.txt
71	0	1	fog2	NaCL	300mM	Franklin	F	May11FranlinFFog2300mMH2O2_pop.txt
71	0	1	fog2	NaCL	300mM	Franklin	F	May11FranlinFFog2300mMH2O2_pop.txt
71	0	1	fog2	NaCL	300mM	Franklin	F	May11FranlinFFog2300mMH2O2_pop.txt
3	1	0	fog2_daf16	NaCL	500mM	Sulaco	B	Nov14SulacoB500mMNaClAU166_pop.txt
5	1	0	fog2_daf16	NaCL	500mM	Sulaco	B	Nov14SulacoB500mMNaClAU166_pop.txt
5	1	0	fog2_daf16	NaCL	500mM	Sulaco	B	Nov14SulacoB500mMNaClAU166_pop.txt
5	1	0	fog2_daf16	NaCL	500mM	Sulaco	B	Nov14SulacoB500mMNaClAU166_pop.txt
7	1	0	fog2_daf16	NaCL	500mM	Sulaco	B	Nov14SulacoB500mMNaClAU166_pop.txt
7	1	0	fog2_daf16	NaCL	500mM	Sulaco	B	Nov14SulacoB500mMNaClAU166_pop.txt
8	1	0	fog2_daf16	NaCL	500mM	Sulaco	B	Nov14SulacoB500mMNaClAU166_pop.txt
8	1	0	fog2_daf16	NaCL	500mM	Sulaco	B	Nov14SulacoB500mMNaClAU166_pop.txt
8	1	0	fog2_daf16	NaCL	500mM	Sulaco	B	Nov14SulacoB500mMNaClAU166_pop.txt
8	1	0	fog2_daf16	NaCL	500mM	Sulaco	B	Nov14SulacoB500mMNaClAU166_pop.txt
8	1	0	fog2_daf16	NaCL	500mM	Sulaco	B	Nov14SulacoB500mMNaClAU166_pop.txt
9	1	0	fog2_daf16	NaCL	500mM	Sulaco	B	Nov14SulacoB500mMNaClAU166_pop.txt
9	1	0	fog2_daf16	NaCL	500mM	Sulaco	B	Nov14SulacoB500mMNaClAU166_pop.txt
9	1	0	fog2_daf16	NaCL	500mM	Sulaco	B	Nov14SulacoB500mMNaClAU166_pop.txt
10	1	0	fog2_daf16	NaCL	500mM	Sulaco	B	Nov14SulacoB500mMNaClAU166_pop.txt
10	1	0	fog2_daf16	NaCL	500mM	Sulaco	B	Nov14SulacoB500mMNaClAU166_pop.txt
10	1	0	fog2_daf16	NaCL	500mM	Sulaco	B	Nov14SulacoB500mMNaClAU166_pop.txt
10	1	0	fog2_daf16	NaCL	500mM	Sulaco	B	Nov14SulacoB500mMNaClAU166_pop.txt
10	1	0	fog2_daf16	NaCL	500mM	Sulaco	B	Nov14SulacoB500mMNaClAU166_pop.txt
11	1	0	fog2_daf16	NaCL	500mM	Sulaco	B	Nov14SulacoB500mMNaClAU166_pop.txt
11	1	0	fog2_daf16	NaCL	500mM	Sulaco	B	Nov14SulacoB500mMNaClAU166_pop.txt
12	1	0	fog2_daf16	NaCL	500mM	Sulaco	B	Nov14SulacoB500mMNaClAU166_pop.txt
17	1	0	fog2_daf16	NaCL	500mM	Sulaco	B	Nov14SulacoB500mMNaClAU166_pop.txt
37	1	0	fog2_daf16	NaCL	500mM	Sulaco	B	Nov14SulacoB500mMNaClAU166_pop.txt
100	1	0	fog2_daf16	NaCL	500mM	Sulaco	B	Nov14SulacoB500mMNaClAU166_pop.txt
100	1	0	fog2_daf16	NaCL	500mM	Sulaco	B	Nov14SulacoB500mMNaClAU166_pop.txt
6	1	0	fog2_daf16	NaCL	500mM	Sulaco	C	Nov14SulacoC500mMNaClAU166_pop.txt
6	1	0	fog2_daf16	NaCL	500mM	Sulaco	C	Nov14SulacoC500mMNaClAU166_pop.txt
7	1	0	fog2_daf16	NaCL	500mM	Sulaco	C	Nov14SulacoC500mMNaClAU166_pop.txt
7	1	0	fog2_daf16	NaCL	500mM	Sulaco	C	Nov14SulacoC500mMNaClAU166_pop.txt
7	1	0	fog2_daf16	NaCL	500mM	Sulaco	C	Nov14SulacoC500mMNaClAU166_pop.txt
7	1	0	fog2_daf16	NaCL	500mM	Sulaco	C	Nov14SulacoC500mMNaClAU166_pop.txt
8	1	0	fog2_daf16	NaCL	500mM	Sulaco	C	Nov14SulacoC500mMNaClAU166_pop.txt
8	1	0	fog2_daf16	NaCL	500mM	Sulaco	C	Nov14SulacoC500mMNaClAU166_pop.txt
8	1	0	fog2_daf16	NaCL	500mM	Sulaco	C	Nov14SulacoC500mMNaClAU166_pop.txt
9	1	0	fog2_daf16	NaCL	500mM	Sulaco	C	Nov14SulacoC500mMNaClAU166_pop.txt
9	1	0	fog2_daf16	NaCL	500mM	Sulaco	C	Nov14SulacoC500mMNaClAU166_pop.txt
9	1	0	fog2_daf16	NaCL	500mM	Sulaco	C	Nov14SulacoC500mMNaClAU166_pop.txt
9	1	0	fog2_daf16	NaCL	500mM	Sulaco	C	Nov14SulacoC500mMNaClAU166_pop.txt
10	1	0	fog2_daf16	NaCL	500mM	Sulaco	C	Nov14SulacoC500mMNaClAU166_pop.txt
11	1	0	fog2_daf16	NaCL	500mM	Sulaco	C	Nov14SulacoC500mMNaClAU166_pop.txt
11	1	0	fog2_daf16	NaCL	500mM	Sulaco	C	Nov14SulacoC500mMNaClAU166_pop.txt
11	1	0	fog2_daf16	NaCL	500mM	Sulaco	C	Nov14SulacoC500mMNaClAU166_pop.txt
11	1	0	fog2_daf16	NaCL	500mM	Sulaco	C	Nov14SulacoC500mMNaClAU166_pop.txt
11	1	0	fog2_daf16	NaCL	500mM	Sulaco	C	Nov14SulacoC500mMNaClAU166_pop.txt
12	1	0	fog2_daf16	NaCL	500mM	Sulaco	C	Nov14SulacoC500mMNaClAU166_pop.txt
12	1	0	fog2_daf16	NaCL	500mM	Sulaco	C	Nov14SulacoC500mMNaClAU166_pop.txt
13	1	0	fog2_daf16	NaCL	500mM	Sulaco	C	Nov14SulacoC500mMNaClAU166_pop.txt
13	1	0	fog2_daf16	NaCL	500mM	Sulaco	C	Nov14SulacoC500mMNaClAU166_pop.txt
15	1	0	fog2_daf16	NaCL	500mM	Sulaco	C	Nov14SulacoC500mMNaClAU166_pop.txt
16	1	0	fog2_daf16	NaCL	500mM	Sulaco	C	Nov14SulacoC500mMNaClAU166_pop.txt
19	1	0	fog2_daf16	NaCL	500mM	Sulaco	C	Nov14SulacoC500mMNaClAU166_pop.txt
19	1	0	fog2_daf16	NaCL	500mM	Sulaco	C	Nov14SulacoC500mMNaClAU166_pop.txt
22	1	0	fog2_daf16	NaCL	500mM	Sulaco	C	Nov14SulacoC500mMNaClAU166_pop.txt
49	1	0	fog2_daf16	NaCL	500mM	Sulaco	C	Nov14SulacoC500mMNaClAU166_pop.txt
5	1	0	fog2_daf16	NaCL	500mM	Sulaco	E	Nov14SulacoE500mMNaClAu166_pop.txt
5	1	0	fog2_daf16	NaCL	500mM	Sulaco	E	Nov14SulacoE500mMNaClAu166_pop.txt
5	1	0	fog2_daf16	NaCL	500mM	Sulaco	E	Nov14SulacoE500mMNaClAu166_pop.txt
5	1	0	fog2_daf16	NaCL	500mM	Sulaco	E	Nov14SulacoE500mMNaClAu166_pop.txt
5	1	0	fog2_daf16	NaCL	500mM	Sulaco	E	Nov14SulacoE500mMNaClAu166_pop.txt
6	1	0	fog2_daf16	NaCL	500mM	Sulaco	E	Nov14SulacoE500mMNaClAu166_pop.txt
6	1	0	fog2_daf16	NaCL	500mM	Sulaco	E	Nov14SulacoE500mMNaClAu166_pop.txt
6	1	0	fog2_daf16	NaCL	500mM	Sulaco	E	Nov14SulacoE500mMNaClAu166_pop.txt
6	1	0	fog2_daf16	NaCL	500mM	Sulaco	E	Nov14SulacoE500mMNaClAu166_pop.txt
6	1	0	fog2_daf16	NaCL	500mM	Sulaco	E	Nov14SulacoE500mMNaClAu166_pop.txt
7	1	0	fog2_daf16	NaCL	500mM	Sulaco	E	Nov14SulacoE500mMNaClAu166_pop.txt
8	1	0	fog2_daf16	NaCL	500mM	Sulaco	E	Nov14SulacoE500mMNaClAu166_pop.txt
8	1	0	fog2_daf16	NaCL	500mM	Sulaco	E	Nov14SulacoE500mMNaClAu166_pop.txt
8	1	0	fog2_daf16	NaCL	500mM	Sulaco	E	Nov14SulacoE500mMNaClAu166_pop.txt
9	1	0	fog2_daf16	NaCL	500mM	Sulaco	E	Nov14SulacoE500mMNaClAu166_pop.txt
9	1	0	fog2_daf16	NaCL	500mM	Sulaco	E	Nov14SulacoE500mMNaClAu166_pop.txt
9	1	0	fog2_daf16	NaCL	500mM	Sulaco	E	Nov14SulacoE500mMNaClAu166_pop.txt
9	1	0	fog2_daf16	NaCL	500mM	Sulaco	E	Nov14SulacoE500mMNaClAu166_pop.txt
9	1	0	fog2_daf16	NaCL	500mM	Sulaco	E	Nov14SulacoE500mMNaClAu166_pop.txt
10	1	0	fog2_daf16	NaCL	500mM	Sulaco	E	Nov14SulacoE500mMNaClAu166_pop.txt
10	1	0	fog2_daf16	NaCL	500mM	Sulaco	E	Nov14SulacoE500mMNaClAu166_pop.txt
10	1	0	fog2_daf16	NaCL	500mM	Sulaco	E	Nov14SulacoE500mMNaClAu166_pop.txt
11	1	0	fog2_daf16	NaCL	500mM	Sulaco	E	Nov14SulacoE500mMNaClAu166_pop.txt
11	1	0	fog2_daf16	NaCL	500mM	Sulaco	E	Nov14SulacoE500mMNaClAu166_pop.txt
11	1	0	fog2_daf16	NaCL	500mM	Sulaco	E	Nov14SulacoE500mMNaClAu166_pop.txt
11	1	0	fog2_daf16	NaCL	500mM	Sulaco	E	Nov14SulacoE500mMNaClAu166_pop.txt
11	1	0	fog2_daf16	NaCL	500mM	Sulaco	E	Nov14SulacoE500mMNaClAu166_pop.txt
12	1	0	fog2_daf16	NaCL	500mM	Sulaco	E	Nov14SulacoE500mMNaClAu166_pop.txt
12	1	0	fog2_daf16	NaCL	500mM	Sulaco	E	Nov14SulacoE500mMNaClAu166_pop.txt
12	1	0	fog2_daf16	NaCL	500mM	Sulaco	E	Nov14SulacoE500mMNaClAu166_pop.txt
16	1	0	fog2_daf16	NaCL	500mM	Sulaco	E	Nov14SulacoE500mMNaClAu166_pop.txt
17	1	0	fog2_daf16	NaCL	500mM	Sulaco	E	Nov14SulacoE500mMNaClAu166_pop.txt
17	1	0	fog2_daf16	NaCL	500mM	Sulaco	E	Nov14SulacoE500mMNaClAu166_pop.txt
17	1	0	fog2_daf16	NaCL	500mM	Sulaco	E	Nov14SulacoE500mMNaClAu166_pop.txt
19	1	0	fog2_daf16	NaCL	500mM	Sulaco	E	Nov14SulacoE500mMNaClAu166_pop.txt
19	1	0	fog2_daf16	NaCL	500mM	Sulaco	E	Nov14SulacoE500mMNaClAu166_pop.txt
21	1	0	fog2_daf16	NaCL	500mM	Sulaco	E	Nov14SulacoE500mMNaClAu166_pop.txt
21	1	0	fog2_daf16	NaCL	500mM	Sulaco	E	Nov14SulacoE500mMNaClAu166_pop.txt
22	1	0	fog2_daf16	NaCL	500mM	Sulaco	E	Nov14SulacoE500mMNaClAu166_pop.txt
22	1	0	fog2_daf16	NaCL	500mM	Sulaco	E	Nov14SulacoE500mMNaClAu166_pop.txt
22	1	0	fog2_daf16	NaCL	500mM	Sulaco	E	Nov14SulacoE500mMNaClAu166_pop.txt
24	1	0	fog2_daf16	NaCL	500mM	Sulaco	E	Nov14SulacoE500mMNaClAu166_pop.txt
24	1	0	fog2_daf16	NaCL	500mM	Sulaco	E	Nov14SulacoE500mMNaClAu166_pop.txt
3	1	0	fog2_daf16	NaCL	500mM	Sulaco	F	Nov14SulacoF500mMNaClAu166_pop.txt
7	1	0	fog2_daf16	NaCL	500mM	Sulaco	F	Nov14SulacoF500mMNaClAu166_pop.txt
7	1	0	fog2_daf16	NaCL	500mM	Sulaco	F	Nov14SulacoF500mMNaClAu166_pop.txt
7	1	0	fog2_daf16	NaCL	500mM	Sulaco	F	Nov14SulacoF500mMNaClAu166_pop.txt
8	1	0	fog2_daf16	NaCL	500mM	Sulaco	F	Nov14SulacoF500mMNaClAu166_pop.txt
8	1	0	fog2_daf16	NaCL	500mM	Sulaco	F	Nov14SulacoF500mMNaClAu166_pop.txt
9	1	0	fog2_daf16	NaCL	500mM	Sulaco	F	Nov14SulacoF500mMNaClAu166_pop.txt
9	1	0	fog2_daf16	NaCL	500mM	Sulaco	F	Nov14SulacoF500mMNaClAu166_pop.txt
11	1	0	fog2_daf16	NaCL	500mM	Sulaco	F	Nov14SulacoF500mMNaClAu166_pop.txt
12	1	0	fog2_daf16	NaCL	500mM	Sulaco	F	Nov14SulacoF500mMNaClAu166_pop.txt
12	1	0	fog2_daf16	NaCL	500mM	Sulaco	F	Nov14SulacoF500mMNaClAu166_pop.txt
18	1	0	fog2_daf16	NaCL	500mM	Sulaco	F	Nov14SulacoF500mMNaClAu166_pop.txt
19	1	0	fog2_daf16	NaCL	500mM	Sulaco	F	Nov14SulacoF500mMNaClAu166_pop.txt
20	1	0	fog2_daf16	NaCL	500mM	Sulaco	F	Nov14SulacoF500mMNaClAu166_pop.txt
35	1	0	fog2_daf16	NaCL	500mM	Sulaco	F	Nov14SulacoF500mMNaClAu166_pop.txt
38	1	0	fog2_daf16	NaCL	500mM	Sulaco	F	Nov14SulacoF500mMNaClAu166_pop.txt
43	1	0	fog2_daf16	NaCL	500mM	Sulaco	F	Nov14SulacoF500mMNaClAu166_pop.txt
44	1	0	fog2_daf16	NaCL	500mM	Sulaco	F	Nov14SulacoF500mMNaClAu166_pop.txt
44	1	0	fog2_daf16	NaCL	500mM	Sulaco	F	Nov14SulacoF500mMNaClAu166_pop.txt
46	1	0	fog2_daf16	NaCL	500mM	Sulaco	F	Nov14SulacoF500mMNaClAu166_pop.txt
46	1	0	fog2_daf16	NaCL	500mM	Sulaco	F	Nov14SulacoF500mMNaClAu166_pop.txt
48	1	0	fog2_daf16	NaCL	500mM	Sulaco	F	Nov14SulacoF500mMNaClAu166_pop.txt
49	1	0	fog2_daf16	NaCL	500mM	Sulaco	F	Nov14SulacoF500mMNaClAu166_pop.txt
54	1	0	fog2_daf16	NaCL	500mM	Sulaco	F	Nov14SulacoF500mMNaClAu166_pop.txt
55	1	0	fog2_daf16	NaCL	500mM	Sulaco	F	Nov14SulacoF500mMNaClAu166_pop.txt
57	1	0	fog2_daf16	NaCL	500mM	Sulaco	F	Nov14SulacoF500mMNaClAu166_pop.txt
59	1	0	fog2_daf16	NaCL	500mM	Sulaco	F	Nov14SulacoF500mMNaClAu166_pop.txt
59	1	0	fog2_daf16	NaCL	500mM	Sulaco	F	Nov14SulacoF500mMNaClAu166_pop.txt
71	1	0	fog2_daf16	NaCL	500mM	Sulaco	F	Nov14SulacoF500mMNaClAu166_pop.txt
71	1	0	fog2_daf16	NaCL	500mM	Sulaco	F	Nov14SulacoF500mMNaClAu166_pop.txt
78	1	0	fog2_daf16	NaCL	500mM	Sulaco	F	Nov14SulacoF500mMNaClAu166_pop.txt
83	1	0	fog2_daf16	NaCL	500mM	Sulaco	F	Nov14SulacoF500mMNaClAu166_pop.txt
94	1	0	fog2_daf16	NaCL	500mM	Sulaco	F	Nov14SulacoF500mMNaClAu166_pop.txt
104	1	0	fog2_daf16	NaCL	500mM	Sulaco	F	Nov14SulacoF500mMNaClAu166_pop.txt
4	1	0	fog2_daf16	NaCL	500mM	Sulaco	I	Nov14SulacoI500mMNaClAu166_pop.txt
5	1	0	fog2_daf16	NaCL	500mM	Sulaco	I	Nov14SulacoI500mMNaClAu166_pop.txt
5	1	0	fog2_daf16	NaCL	500mM	Sulaco	I	Nov14SulacoI500mMNaClAu166_pop.txt
5	1	0	fog2_daf16	NaCL	500mM	Sulaco	I	Nov14SulacoI500mMNaClAu166_pop.txt
6	1	0	fog2_daf16	NaCL	500mM	Sulaco	I	Nov14SulacoI500mMNaClAu166_pop.txt
6	1	0	fog2_daf16	NaCL	500mM	Sulaco	I	Nov14SulacoI500mMNaClAu166_pop.txt
6	1	0	fog2_daf16	NaCL	500mM	Sulaco	I	Nov14SulacoI500mMNaClAu166_pop.txt
7	1	0	fog2_daf16	NaCL	500mM	Sulaco	I	Nov14SulacoI500mMNaClAu166_pop.txt
7	1	0	fog2_daf16	NaCL	500mM	Sulaco	I	Nov14SulacoI500mMNaClAu166_pop.txt
7	1	0	fog2_daf16	NaCL	500mM	Sulaco	I	Nov14SulacoI500mMNaClAu166_pop.txt
7	1	0	fog2_daf16	NaCL	500mM	Sulaco	I	Nov14SulacoI500mMNaClAu166_pop.txt
7	1	0	fog2_daf16	NaCL	500mM	Sulaco	I	Nov14SulacoI500mMNaClAu166_pop.txt
7	1	0	fog2_daf16	NaCL	500mM	Sulaco	I	Nov14SulacoI500mMNaClAu166_pop.txt
8	1	0	fog2_daf16	NaCL	500mM	Sulaco	I	Nov14SulacoI500mMNaClAu166_pop.txt
8	1	0	fog2_daf16	NaCL	500mM	Sulaco	I	Nov14SulacoI500mMNaClAu166_pop.txt
8	1	0	fog2_daf16	NaCL	500mM	Sulaco	I	Nov14SulacoI500mMNaClAu166_pop.txt
8	1	0	fog2_daf16	NaCL	500mM	Sulaco	I	Nov14SulacoI500mMNaClAu166_pop.txt
8	1	0	fog2_daf16	NaCL	500mM	Sulaco	I	Nov14SulacoI500mMNaClAu166_pop.txt
9	1	0	fog2_daf16	NaCL	500mM	Sulaco	I	Nov14SulacoI500mMNaClAu166_pop.txt
9	1	0	fog2_daf16	NaCL	500mM	Sulaco	I	Nov14SulacoI500mMNaClAu166_pop.txt
9	1	0	fog2_daf16	NaCL	500mM	Sulaco	I	Nov14SulacoI500mMNaClAu166_pop.txt
9	1	0	fog2_daf16	NaCL	500mM	Sulaco	I	Nov14SulacoI500mMNaClAu166_pop.txt
11	1	0	fog2_daf16	NaCL	500mM	Sulaco	I	Nov14SulacoI500mMNaClAu166_pop.txt
11	1	0	fog2_daf16	NaCL	500mM	Sulaco	I	Nov14SulacoI500mMNaClAu166_pop.txt
11	1	0	fog2_daf16	NaCL	500mM	Sulaco	I	Nov14SulacoI500mMNaClAu166_pop.txt
11	1	0	fog2_daf16	NaCL	500mM	Sulaco	I	Nov14SulacoI500mMNaClAu166_pop.txt
13	1	0	fog2_daf16	NaCL	500mM	Sulaco	I	Nov14SulacoI500mMNaClAu166_pop.txt
14	1	0	fog2_daf16	NaCL	500mM	Sulaco	I	Nov14SulacoI500mMNaClAu166_pop.txt
14	1	0	fog2_daf16	NaCL	500mM	Sulaco	I	Nov14SulacoI500mMNaClAu166_pop.txt
17	1	0	fog2_daf16	NaCL	500mM	Sulaco	I	Nov14SulacoI500mMNaClAu166_pop.txt
21	1	0	fog2_daf16	NaCL	500mM	Sulaco	I	Nov14SulacoI500mMNaClAu166_pop.txt
22	1	0	fog2_daf16	NaCL	500mM	Sulaco	I	Nov14SulacoI500mMNaClAu166_pop.txt
46	1	0	fog2_daf16	NaCL	500mM	Sulaco	I	Nov14SulacoI500mMNaClAu166_pop.txt
54	1	0	fog2_daf16	NaCL	500mM	Sulaco	I	Nov14SulacoI500mMNaClAu166_pop.txt
60	1	0	fog2_daf16	NaCL	500mM	Sulaco	I	Nov14SulacoI500mMNaClAu166_pop.txt
5	1	0	fog2_daf16	NaCL	500mM	Sulaco	J	Nov14SulacoJ500mMNaClAu166_pop.txt
7	1	0	fog2_daf16	NaCL	500mM	Sulaco	J	Nov14SulacoJ500mMNaClAu166_pop.txt
8	1	0	fog2_daf16	NaCL	500mM	Sulaco	J	Nov14SulacoJ500mMNaClAu166_pop.txt
8	1	0	fog2_daf16	NaCL	500mM	Sulaco	J	Nov14SulacoJ500mMNaClAu166_pop.txt
9	1	0	fog2_daf16	NaCL	500mM	Sulaco	J	Nov14SulacoJ500mMNaClAu166_pop.txt
9	1	0	fog2_daf16	NaCL	500mM	Sulaco	J	Nov14SulacoJ500mMNaClAu166_pop.txt
10	1	0	fog2_daf16	NaCL	500mM	Sulaco	J	Nov14SulacoJ500mMNaClAu166_pop.txt
10	1	0	fog2_daf16	NaCL	500mM	Sulaco	J	Nov14SulacoJ500mMNaClAu166_pop.txt
10	1	0	fog2_daf16	NaCL	500mM	Sulaco	J	Nov14SulacoJ500mMNaClAu166_pop.txt
11	1	0	fog2_daf16	NaCL	500mM	Sulaco	J	Nov14SulacoJ500mMNaClAu166_pop.txt
11	1	0	fog2_daf16	NaCL	500mM	Sulaco	J	Nov14SulacoJ500mMNaClAu166_pop.txt
11	1	0	fog2_daf16	NaCL	500mM	Sulaco	J	Nov14SulacoJ500mMNaClAu166_pop.txt
11	1	0	fog2_daf16	NaCL	500mM	Sulaco	J	Nov14SulacoJ500mMNaClAu166_pop.txt
12	1	0	fog2_daf16	NaCL	500mM	Sulaco	J	Nov14SulacoJ500mMNaClAu166_pop.txt
13	1	0	fog2_daf16	NaCL	500mM	Sulaco	J	Nov14SulacoJ500mMNaClAu166_pop.txt
13	1	0	fog2_daf16	NaCL	500mM	Sulaco	J	Nov14SulacoJ500mMNaClAu166_pop.txt
13	1	0	fog2_daf16	NaCL	500mM	Sulaco	J	Nov14SulacoJ500mMNaClAu166_pop.txt
15	1	0	fog2_daf16	NaCL	500mM	Sulaco	J	Nov14SulacoJ500mMNaClAu166_pop.txt
16	1	0	fog2_daf16	NaCL	500mM	Sulaco	J	Nov14SulacoJ500mMNaClAu166_pop.txt
17	1	0	fog2_daf16	NaCL	500mM	Sulaco	J	Nov14SulacoJ500mMNaClAu166_pop.txt
20	1	0	fog2_daf16	NaCL	500mM	Sulaco	J	Nov14SulacoJ500mMNaClAu166_pop.txt
21	1	0	fog2_daf16	NaCL	500mM	Sulaco	J	Nov14SulacoJ500mMNaClAu166_pop.txt
23	1	0	fog2_daf16	NaCL	500mM	Sulaco	J	Nov14SulacoJ500mMNaClAu166_pop.txt
38	1	0	fog2_daf16	NaCL	500mM	Sulaco	J	Nov14SulacoJ500mMNaClAu166_pop.txt
40	1	0	fog2_daf16	NaCL	500mM	Sulaco	J	Nov14SulacoJ500mMNaClAu166_pop.txt
5	1	0	fog2_daf16	NaCL	500mM	Sulaco	K	Nov14SulacoK500mMNaClAu166_pop.txt
5	1	0	fog2_daf16	NaCL	500mM	Sulaco	K	Nov14SulacoK500mMNaClAu166_pop.txt
7	1	0	fog2_daf16	NaCL	500mM	Sulaco	K	Nov14SulacoK500mMNaClAu166_pop.txt
7	1	0	fog2_daf16	NaCL	500mM	Sulaco	K	Nov14SulacoK500mMNaClAu166_pop.txt
7	1	0	fog2_daf16	NaCL	500mM	Sulaco	K	Nov14SulacoK500mMNaClAu166_pop.txt
7	1	0	fog2_daf16	NaCL	500mM	Sulaco	K	Nov14SulacoK500mMNaClAu166_pop.txt
7	1	0	fog2_daf16	NaCL	500mM	Sulaco	K	Nov14SulacoK500mMNaClAu166_pop.txt
8	1	0	fog2_daf16	NaCL	500mM	Sulaco	K	Nov14SulacoK500mMNaClAu166_pop.txt
8	1	0	fog2_daf16	NaCL	500mM	Sulaco	K	Nov14SulacoK500mMNaClAu166_pop.txt
8	1	0	fog2_daf16	NaCL	500mM	Sulaco	K	Nov14SulacoK500mMNaClAu166_pop.txt
8	1	0	fog2_daf16	NaCL	500mM	Sulaco	K	Nov14SulacoK500mMNaClAu166_pop.txt
9	1	0	fog2_daf16	NaCL	500mM	Sulaco	K	Nov14SulacoK500mMNaClAu166_pop.txt
9	1	0	fog2_daf16	NaCL	500mM	Sulaco	K	Nov14SulacoK500mMNaClAu166_pop.txt
9	1	0	fog2_daf16	NaCL	500mM	Sulaco	K	Nov14SulacoK500mMNaClAu166_pop.txt
10	1	0	fog2_daf16	NaCL	500mM	Sulaco	K	Nov14SulacoK500mMNaClAu166_pop.txt
10	1	0	fog2_daf16	NaCL	500mM	Sulaco	K	Nov14SulacoK500mMNaClAu166_pop.txt
10	1	0	fog2_daf16	NaCL	500mM	Sulaco	K	Nov14SulacoK500mMNaClAu166_pop.txt
11	1	0	fog2_daf16	NaCL	500mM	Sulaco	K	Nov14SulacoK500mMNaClAu166_pop.txt
11	1	0	fog2_daf16	NaCL	500mM	Sulaco	K	Nov14SulacoK500mMNaClAu166_pop.txt
11	1	0	fog2_daf16	NaCL	500mM	Sulaco	K	Nov14SulacoK500mMNaClAu166_pop.txt
12	1	0	fog2_daf16	NaCL	500mM	Sulaco	K	Nov14SulacoK500mMNaClAu166_pop.txt
12	1	0	fog2_daf16	NaCL	500mM	Sulaco	K	Nov14SulacoK500mMNaClAu166_pop.txt
12	1	0	fog2_daf16	NaCL	500mM	Sulaco	K	Nov14SulacoK500mMNaClAu166_pop.txt
13	1	0	fog2_daf16	NaCL	500mM	Sulaco	K	Nov14SulacoK500mMNaClAu166_pop.txt
13	1	0	fog2_daf16	NaCL	500mM	Sulaco	K	Nov14SulacoK500mMNaClAu166_pop.txt
13	1	0	fog2_daf16	NaCL	500mM	Sulaco	K	Nov14SulacoK500mMNaClAu166_pop.txt
14	1	0	fog2_daf16	NaCL	500mM	Sulaco	K	Nov14SulacoK500mMNaClAu166_pop.txt
14	1	0	fog2_daf16	NaCL	500mM	Sulaco	K	Nov14SulacoK500mMNaClAu166_pop.txt
14	1	0	fog2_daf16	NaCL	500mM	Sulaco	K	Nov14SulacoK500mMNaClAu166_pop.txt
16	1	0	fog2_daf16	NaCL	500mM	Sulaco	K	Nov14SulacoK500mMNaClAu166_pop.txt
28	1	0	fog2_daf16	NaCL	500mM	Sulaco	K	Nov14SulacoK500mMNaClAu166_pop.txt
42	1	0	fog2_daf16	NaCL	500mM	Sulaco	K	Nov14SulacoK500mMNaClAu166_pop.txt
45	1	0	fog2_daf16	NaCL	500mM	Sulaco	K	Nov14SulacoK500mMNaClAu166_pop.txt
51	1	0	fog2_daf16	NaCL	500mM	Sulaco	K	Nov14SulacoK500mMNaClAu166_pop.txt
54	1	0	fog2_daf16	NaCL	500mM	Sulaco	K	Nov14SulacoK500mMNaClAu166_pop.txt
58	1	0	fog2_daf16	NaCL	500mM	Sulaco	K	Nov14SulacoK500mMNaClAu166_pop.txt
58	1	0	fog2_daf16	NaCL	500mM	Sulaco	K	Nov14SulacoK500mMNaClAu166_pop.txt
71	1	0	fog2_daf16	NaCL	500mM	Sulaco	K	Nov14SulacoK500mMNaClAu166_pop.txt
77	1	0	fog2_daf16	NaCL	500mM	Sulaco	K	Nov14SulacoK500mMNaClAu166_pop.txt
79	1	0	fog2_daf16	NaCL	500mM	Sulaco	K	Nov14SulacoK500mMNaClAu166_pop.txt
3	1	0	fog2_daf16	NaCL	500mM	Tardis	B	Nov29TardisB500mMNaClAu166_pop.txt
3	1	0	fog2_daf16	NaCL	500mM	Tardis	B	Nov29TardisB500mMNaClAu166_pop.txt
4	1	0	fog2_daf16	NaCL	500mM	Tardis	B	Nov29TardisB500mMNaClAu166_pop.txt
4	1	0	fog2_daf16	NaCL	500mM	Tardis	B	Nov29TardisB500mMNaClAu166_pop.txt
4	1	0	fog2_daf16	NaCL	500mM	Tardis	B	Nov29TardisB500mMNaClAu166_pop.txt
4	1	0	fog2_daf16	NaCL	500mM	Tardis	B	Nov29TardisB500mMNaClAu166_pop.txt
5	1	0	fog2_daf16	NaCL	500mM	Tardis	B	Nov29TardisB500mMNaClAu166_pop.txt
5	1	0	fog2_daf16	NaCL	500mM	Tardis	B	Nov29TardisB500mMNaClAu166_pop.txt
7	1	0	fog2_daf16	NaCL	500mM	Tardis	B	Nov29TardisB500mMNaClAu166_pop.txt
7	1	0	fog2_daf16	NaCL	500mM	Tardis	B	Nov29TardisB500mMNaClAu166_pop.txt
7	1	0	fog2_daf16	NaCL	500mM	Tardis	B	Nov29TardisB500mMNaClAu166_pop.txt
7	1	0	fog2_daf16	NaCL	500mM	Tardis	B	Nov29TardisB500mMNaClAu166_pop.txt
7	1	0	fog2_daf16	NaCL	500mM	Tardis	B	Nov29TardisB500mMNaClAu166_pop.txt
7	1	0	fog2_daf16	NaCL	500mM	Tardis	B	Nov29TardisB500mMNaClAu166_pop.txt
8	1	0	fog2_daf16	NaCL	500mM	Tardis	B	Nov29TardisB500mMNaClAu166_pop.txt
9	1	0	fog2_daf16	NaCL	500mM	Tardis	B	Nov29TardisB500mMNaClAu166_pop.txt
9	1	0	fog2_daf16	NaCL	500mM	Tardis	B	Nov29TardisB500mMNaClAu166_pop.txt
9	1	0	fog2_daf16	NaCL	500mM	Tardis	B	Nov29TardisB500mMNaClAu166_pop.txt
9	1	0	fog2_daf16	NaCL	500mM	Tardis	B	Nov29TardisB500mMNaClAu166_pop.txt
9	1	0	fog2_daf16	NaCL	500mM	Tardis	B	Nov29TardisB500mMNaClAu166_pop.txt
10	1	0	fog2_daf16	NaCL	500mM	Tardis	B	Nov29TardisB500mMNaClAu166_pop.txt
10	1	0	fog2_daf16	NaCL	500mM	Tardis	B	Nov29TardisB500mMNaClAu166_pop.txt
11	1	0	fog2_daf16	NaCL	500mM	Tardis	B	Nov29TardisB500mMNaClAu166_pop.txt
4	1	0	fog2_daf16	NaCL	500mM	Tardis	C	Nov29TardisC500mMNaClAu166_pop.txt
4	1	0	fog2_daf16	NaCL	500mM	Tardis	C	Nov29TardisC500mMNaClAu166_pop.txt
4	1	0	fog2_daf16	NaCL	500mM	Tardis	C	Nov29TardisC500mMNaClAu166_pop.txt
4	1	0	fog2_daf16	NaCL	500mM	Tardis	C	Nov29TardisC500mMNaClAu166_pop.txt
4	1	0	fog2_daf16	NaCL	500mM	Tardis	C	Nov29TardisC500mMNaClAu166_pop.txt
5	1	0	fog2_daf16	NaCL	500mM	Tardis	C	Nov29TardisC500mMNaClAu166_pop.txt
6	1	0	fog2_daf16	NaCL	500mM	Tardis	C	Nov29TardisC500mMNaClAu166_pop.txt
6	1	0	fog2_daf16	NaCL	500mM	Tardis	C	Nov29TardisC500mMNaClAu166_pop.txt
6	1	0	fog2_daf16	NaCL	500mM	Tardis	C	Nov29TardisC500mMNaClAu166_pop.txt
6	1	0	fog2_daf16	NaCL	500mM	Tardis	C	Nov29TardisC500mMNaClAu166_pop.txt
6	1	0	fog2_daf16	NaCL	500mM	Tardis	C	Nov29TardisC500mMNaClAu166_pop.txt
6	1	0	fog2_daf16	NaCL	500mM	Tardis	C	Nov29TardisC500mMNaClAu166_pop.txt
7	1	0	fog2_daf16	NaCL	500mM	Tardis	C	Nov29TardisC500mMNaClAu166_pop.txt
7	1	0	fog2_daf16	NaCL	500mM	Tardis	C	Nov29TardisC500mMNaClAu166_pop.txt
7	1	0	fog2_daf16	NaCL	500mM	Tardis	C	Nov29TardisC500mMNaClAu166_pop.txt
8	1	0	fog2_daf16	NaCL	500mM	Tardis	C	Nov29TardisC500mMNaClAu166_pop.txt
9	1	0	fog2_daf16	NaCL	500mM	Tardis	C	Nov29TardisC500mMNaClAu166_pop.txt
9	1	0	fog2_daf16	NaCL	500mM	Tardis	C	Nov29TardisC500mMNaClAu166_pop.txt
10	1	0	fog2_daf16	NaCL	500mM	Tardis	C	Nov29TardisC500mMNaClAu166_pop.txt
10	1	0	fog2_daf16	NaCL	500mM	Tardis	C	Nov29TardisC500mMNaClAu166_pop.txt
10	1	0	fog2_daf16	NaCL	500mM	Tardis	C	Nov29TardisC500mMNaClAu166_pop.txt
12	1	0	fog2_daf16	NaCL	500mM	Tardis	C	Nov29TardisC500mMNaClAu166_pop.txt
14	1	0	fog2_daf16	NaCL	500mM	Tardis	C	Nov29TardisC500mMNaClAu166_pop.txt
23	1	0	fog2_daf16	NaCL	500mM	Tardis	C	Nov29TardisC500mMNaClAu166_pop.txt
23	1	0	fog2_daf16	NaCL	500mM	Tardis	C	Nov29TardisC500mMNaClAu166_pop.txt
3	1	0	fog2_daf16	NaCL	500mM	Tardis	D	Nov29TardisD500mMNaClAu166_pop.txt
3	1	0	fog2_daf16	NaCL	500mM	Tardis	D	Nov29TardisD500mMNaClAu166_pop.txt
3	1	0	fog2_daf16	NaCL	500mM	Tardis	D	Nov29TardisD500mMNaClAu166_pop.txt
3	1	0	fog2_daf16	NaCL	500mM	Tardis	D	Nov29TardisD500mMNaClAu166_pop.txt
4	1	0	fog2_daf16	NaCL	500mM	Tardis	D	Nov29TardisD500mMNaClAu166_pop.txt
4	1	0	fog2_daf16	NaCL	500mM	Tardis	D	Nov29TardisD500mMNaClAu166_pop.txt
4	1	0	fog2_daf16	NaCL	500mM	Tardis	D	Nov29TardisD500mMNaClAu166_pop.txt
5	1	0	fog2_daf16	NaCL	500mM	Tardis	D	Nov29TardisD500mMNaClAu166_pop.txt
5	1	0	fog2_daf16	NaCL	500mM	Tardis	D	Nov29TardisD500mMNaClAu166_pop.txt
6	1	0	fog2_daf16	NaCL	500mM	Tardis	D	Nov29TardisD500mMNaClAu166_pop.txt
6	1	0	fog2_daf16	NaCL	500mM	Tardis	D	Nov29TardisD500mMNaClAu166_pop.txt
6	1	0	fog2_daf16	NaCL	500mM	Tardis	D	Nov29TardisD500mMNaClAu166_pop.txt
6	1	0	fog2_daf16	NaCL	500mM	Tardis	D	Nov29TardisD500mMNaClAu166_pop.txt
6	1	0	fog2_daf16	NaCL	500mM	Tardis	D	Nov29TardisD500mMNaClAu166_pop.txt
7	1	0	fog2_daf16	NaCL	500mM	Tardis	D	Nov29TardisD500mMNaClAu166_pop.txt
7	1	0	fog2_daf16	NaCL	500mM	Tardis	D	Nov29TardisD500mMNaClAu166_pop.txt
7	1	0	fog2_daf16	NaCL	500mM	Tardis	D	Nov29TardisD500mMNaClAu166_pop.txt
7	1	0	fog2_daf16	NaCL	500mM	Tardis	D	Nov29TardisD500mMNaClAu166_pop.txt
8	1	0	fog2_daf16	NaCL	500mM	Tardis	D	Nov29TardisD500mMNaClAu166_pop.txt
8	1	0	fog2_daf16	NaCL	500mM	Tardis	D	Nov29TardisD500mMNaClAu166_pop.txt
8	1	0	fog2_daf16	NaCL	500mM	Tardis	D	Nov29TardisD500mMNaClAu166_pop.txt
8	1	0	fog2_daf16	NaCL	500mM	Tardis	D	Nov29TardisD500mMNaClAu166_pop.txt
8	1	0	fog2_daf16	NaCL	500mM	Tardis	D	Nov29TardisD500mMNaClAu166_pop.txt
9	1	0	fog2_daf16	NaCL	500mM	Tardis	D	Nov29TardisD500mMNaClAu166_pop.txt
10	1	0	fog2_daf16	NaCL	500mM	Tardis	D	Nov29TardisD500mMNaClAu166_pop.txt
12	1	0	fog2_daf16	NaCL	500mM	Tardis	D	Nov29TardisD500mMNaClAu166_pop.txt
12	1	0	fog2_daf16	NaCL	500mM	Tardis	D	Nov29TardisD500mMNaClAu166_pop.txt
14	1	0	fog2_daf16	NaCL	500mM	Tardis	D	Nov29TardisD500mMNaClAu166_pop.txt
3	1	0	fog2_daf16	NaCL	500mM	Tardis	F	Nov29TardisF500mMNaClAu166_pop.txt
3	1	0	fog2_daf16	NaCL	500mM	Tardis	F	Nov29TardisF500mMNaClAu166_pop.txt
3	1	0	fog2_daf16	NaCL	500mM	Tardis	F	Nov29TardisF500mMNaClAu166_pop.txt
4	1	0	fog2_daf16	NaCL	500mM	Tardis	F	Nov29TardisF500mMNaClAu166_pop.txt
4	1	0	fog2_daf16	NaCL	500mM	Tardis	F	Nov29TardisF500mMNaClAu166_pop.txt
5	1	0	fog2_daf16	NaCL	500mM	Tardis	F	Nov29TardisF500mMNaClAu166_pop.txt
5	1	0	fog2_daf16	NaCL	500mM	Tardis	F	Nov29TardisF500mMNaClAu166_pop.txt
5	1	0	fog2_daf16	NaCL	500mM	Tardis	F	Nov29TardisF500mMNaClAu166_pop.txt
6	1	0	fog2_daf16	NaCL	500mM	Tardis	F	Nov29TardisF500mMNaClAu166_pop.txt
6	1	0	fog2_daf16	NaCL	500mM	Tardis	F	Nov29TardisF500mMNaClAu166_pop.txt
6	1	0	fog2_daf16	NaCL	500mM	Tardis	F	Nov29TardisF500mMNaClAu166_pop.txt
6	1	0	fog2_daf16	NaCL	500mM	Tardis	F	Nov29TardisF500mMNaClAu166_pop.txt
6	1	0	fog2_daf16	NaCL	500mM	Tardis	F	Nov29TardisF500mMNaClAu166_pop.txt
6	1	0	fog2_daf16	NaCL	500mM	Tardis	F	Nov29TardisF500mMNaClAu166_pop.txt
6	1	0	fog2_daf16	NaCL	500mM	Tardis	F	Nov29TardisF500mMNaClAu166_pop.txt
6	1	0	fog2_daf16	NaCL	500mM	Tardis	F	Nov29TardisF500mMNaClAu166_pop.txt
7	1	0	fog2_daf16	NaCL	500mM	Tardis	F	Nov29TardisF500mMNaClAu166_pop.txt
7	1	0	fog2_daf16	NaCL	500mM	Tardis	F	Nov29TardisF500mMNaClAu166_pop.txt
8	1	0	fog2_daf16	NaCL	500mM	Tardis	F	Nov29TardisF500mMNaClAu166_pop.txt
8	1	0	fog2_daf16	NaCL	500mM	Tardis	F	Nov29TardisF500mMNaClAu166_pop.txt
8	1	0	fog2_daf16	NaCL	500mM	Tardis	F	Nov29TardisF500mMNaClAu166_pop.txt
8	1	0	fog2_daf16	NaCL	500mM	Tardis	F	Nov29TardisF500mMNaClAu166_pop.txt
9	1	0	fog2_daf16	NaCL	500mM	Tardis	F	Nov29TardisF500mMNaClAu166_pop.txt
9	1	0	fog2_daf16	NaCL	500mM	Tardis	F	Nov29TardisF500mMNaClAu166_pop.txt
9	1	0	fog2_daf16	NaCL	500mM	Tardis	F	Nov29TardisF500mMNaClAu166_pop.txt
10	1	0	fog2_daf16	NaCL	500mM	Tardis	F	Nov29TardisF500mMNaClAu166_pop.txt
10	1	0	fog2_daf16	NaCL	500mM	Tardis	F	Nov29TardisF500mMNaClAu166_pop.txt
12	1	0	fog2_daf16	NaCL	500mM	Tardis	F	Nov29TardisF500mMNaClAu166_pop.txt
3	1	0	fog2_daf16	NaCL	500mM	Tardis	G	Nov29TardisG500mMNaClAu166_pop.txt
3	1	0	fog2_daf16	NaCL	500mM	Tardis	G	Nov29TardisG500mMNaClAu166_pop.txt
3	1	0	fog2_daf16	NaCL	500mM	Tardis	G	Nov29TardisG500mMNaClAu166_pop.txt
3	1	0	fog2_daf16	NaCL	500mM	Tardis	G	Nov29TardisG500mMNaClAu166_pop.txt
4	1	0	fog2_daf16	NaCL	500mM	Tardis	G	Nov29TardisG500mMNaClAu166_pop.txt
4	1	0	fog2_daf16	NaCL	500mM	Tardis	G	Nov29TardisG500mMNaClAu166_pop.txt
5	1	0	fog2_daf16	NaCL	500mM	Tardis	G	Nov29TardisG500mMNaClAu166_pop.txt
5	1	0	fog2_daf16	NaCL	500mM	Tardis	G	Nov29TardisG500mMNaClAu166_pop.txt
5	1	0	fog2_daf16	NaCL	500mM	Tardis	G	Nov29TardisG500mMNaClAu166_pop.txt
5	1	0	fog2_daf16	NaCL	500mM	Tardis	G	Nov29TardisG500mMNaClAu166_pop.txt
6	1	0	fog2_daf16	NaCL	500mM	Tardis	G	Nov29TardisG500mMNaClAu166_pop.txt
6	1	0	fog2_daf16	NaCL	500mM	Tardis	G	Nov29TardisG500mMNaClAu166_pop.txt
6	1	0	fog2_daf16	NaCL	500mM	Tardis	G	Nov29TardisG500mMNaClAu166_pop.txt
6	1	0	fog2_daf16	NaCL	500mM	Tardis	G	Nov29TardisG500mMNaClAu166_pop.txt
7	1	0	fog2_daf16	NaCL	500mM	Tardis	G	Nov29TardisG500mMNaClAu166_pop.txt
7	1	0	fog2_daf16	NaCL	500mM	Tardis	G	Nov29TardisG500mMNaClAu166_pop.txt
8	1	0	fog2_daf16	NaCL	500mM	Tardis	G	Nov29TardisG500mMNaClAu166_pop.txt
9	1	0	fog2_daf16	NaCL	500mM	Tardis	G	Nov29TardisG500mMNaClAu166_pop.txt
10	1	0	fog2_daf16	NaCL	500mM	Tardis	G	Nov29TardisG500mMNaClAu166_pop.txt
11	1	0	fog2_daf16	NaCL	500mM	Tardis	G	Nov29TardisG500mMNaClAu166_pop.txt
13	1	0	fog2_daf16	NaCL	500mM	Tardis	G	Nov29TardisG500mMNaClAu166_pop.txt
3	1	0	fog2_daf16	NaCL	500mM	Tardis	H	Nov29TardisH500mMNaClAu166_pop.txt
3	1	0	fog2_daf16	NaCL	500mM	Tardis	H	Nov29TardisH500mMNaClAu166_pop.txt
3	1	0	fog2_daf16	NaCL	500mM	Tardis	H	Nov29TardisH500mMNaClAu166_pop.txt
4	1	0	fog2_daf16	NaCL	500mM	Tardis	H	Nov29TardisH500mMNaClAu166_pop.txt
4	1	0	fog2_daf16	NaCL	500mM	Tardis	H	Nov29TardisH500mMNaClAu166_pop.txt
4	1	0	fog2_daf16	NaCL	500mM	Tardis	H	Nov29TardisH500mMNaClAu166_pop.txt
4	1	0	fog2_daf16	NaCL	500mM	Tardis	H	Nov29TardisH500mMNaClAu166_pop.txt
4	1	0	fog2_daf16	NaCL	500mM	Tardis	H	Nov29TardisH500mMNaClAu166_pop.txt
4	1	0	fog2_daf16	NaCL	500mM	Tardis	H	Nov29TardisH500mMNaClAu166_pop.txt
4	1	0	fog2_daf16	NaCL	500mM	Tardis	H	Nov29TardisH500mMNaClAu166_pop.txt
4	1	0	fog2_daf16	NaCL	500mM	Tardis	H	Nov29TardisH500mMNaClAu166_pop.txt
5	1	0	fog2_daf16	NaCL	500mM	Tardis	H	Nov29TardisH500mMNaClAu166_pop.txt
5	1	0	fog2_daf16	NaCL	500mM	Tardis	H	Nov29TardisH500mMNaClAu166_pop.txt
5	1	0	fog2_daf16	NaCL	500mM	Tardis	H	Nov29TardisH500mMNaClAu166_pop.txt
5	1	0	fog2_daf16	NaCL	500mM	Tardis	H	Nov29TardisH500mMNaClAu166_pop.txt
6	1	0	fog2_daf16	NaCL	500mM	Tardis	H	Nov29TardisH500mMNaClAu166_pop.txt
6	1	0	fog2_daf16	NaCL	500mM	Tardis	H	Nov29TardisH500mMNaClAu166_pop.txt
6	1	0	fog2_daf16	NaCL	500mM	Tardis	H	Nov29TardisH500mMNaClAu166_pop.txt
6	1	0	fog2_daf16	NaCL	500mM	Tardis	H	Nov29TardisH500mMNaClAu166_pop.txt
6	1	0	fog2_daf16	NaCL	500mM	Tardis	H	Nov29TardisH500mMNaClAu166_pop.txt
7	1	0	fog2_daf16	NaCL	500mM	Tardis	H	Nov29TardisH500mMNaClAu166_pop.txt
7	1	0	fog2_daf16	NaCL	500mM	Tardis	H	Nov29TardisH500mMNaClAu166_pop.txt
7	1	0	fog2_daf16	NaCL	500mM	Tardis	H	Nov29TardisH500mMNaClAu166_pop.txt
7	1	0	fog2_daf16	NaCL	500mM	Tardis	H	Nov29TardisH500mMNaClAu166_pop.txt
7	1	0	fog2_daf16	NaCL	500mM	Tardis	H	Nov29TardisH500mMNaClAu166_pop.txt
8	1	0	fog2_daf16	NaCL	500mM	Tardis	H	Nov29TardisH500mMNaClAu166_pop.txt
8	1	0	fog2_daf16	NaCL	500mM	Tardis	H	Nov29TardisH500mMNaClAu166_pop.txt
8	1	0	fog2_daf16	NaCL	500mM	Tardis	H	Nov29TardisH500mMNaClAu166_pop.txt
8	1	0	fog2_daf16	NaCL	500mM	Tardis	H	Nov29TardisH500mMNaClAu166_pop.txt
9	1	0	fog2_daf16	NaCL	500mM	Tardis	H	Nov29TardisH500mMNaClAu166_pop.txt
10	1	0	fog2_daf16	NaCL	500mM	Tardis	H	Nov29TardisH500mMNaClAu166_pop.txt
10	1	0	fog2_daf16	NaCL	500mM	Tardis	H	Nov29TardisH500mMNaClAu166_pop.txt
11	1	0	fog2_daf16	NaCL	500mM	Tardis	H	Nov29TardisH500mMNaClAu166_pop.txt
15	1	0	fog2_daf16	NaCL	500mM	Tardis	H	Nov29TardisH500mMNaClAu166_pop.txt
15	1	0	fog2_daf16	NaCL	500mM	Tardis	H	Nov29TardisH500mMNaClAu166_pop.txt
3	1	0	fog2_daf16	NaCL	500mM	Tardis	I	Nov29TardisJ500mMNaClAu166_pop.txt
3	1	0	fog2_daf16	NaCL	500mM	Tardis	I	Nov29TardisJ500mMNaClAu166_pop.txt
3	1	0	fog2_daf16	NaCL	500mM	Tardis	I	Nov29TardisJ500mMNaClAu166_pop.txt
3	1	0	fog2_daf16	NaCL	500mM	Tardis	I	Nov29TardisJ500mMNaClAu166_pop.txt
3	1	0	fog2_daf16	NaCL	500mM	Tardis	I	Nov29TardisJ500mMNaClAu166_pop.txt
4	1	0	fog2_daf16	NaCL	500mM	Tardis	I	Nov29TardisJ500mMNaClAu166_pop.txt
4	1	0	fog2_daf16	NaCL	500mM	Tardis	I	Nov29TardisJ500mMNaClAu166_pop.txt
5	1	0	fog2_daf16	NaCL	500mM	Tardis	I	Nov29TardisJ500mMNaClAu166_pop.txt
5	1	0	fog2_daf16	NaCL	500mM	Tardis	I	Nov29TardisJ500mMNaClAu166_pop.txt
5	1	0	fog2_daf16	NaCL	500mM	Tardis	I	Nov29TardisJ500mMNaClAu166_pop.txt
6	1	0	fog2_daf16	NaCL	500mM	Tardis	I	Nov29TardisJ500mMNaClAu166_pop.txt
6	1	0	fog2_daf16	NaCL	500mM	Tardis	I	Nov29TardisJ500mMNaClAu166_pop.txt
6	1	0	fog2_daf16	NaCL	500mM	Tardis	I	Nov29TardisJ500mMNaClAu166_pop.txt
6	1	0	fog2_daf16	NaCL	500mM	Tardis	I	Nov29TardisJ500mMNaClAu166_pop.txt
6	1	0	fog2_daf16	NaCL	500mM	Tardis	I	Nov29TardisJ500mMNaClAu166_pop.txt
7	1	0	fog2_daf16	NaCL	500mM	Tardis	I	Nov29TardisJ500mMNaClAu166_pop.txt
7	1	0	fog2_daf16	NaCL	500mM	Tardis	I	Nov29TardisJ500mMNaClAu166_pop.txt
7	1	0	fog2_daf16	NaCL	500mM	Tardis	I	Nov29TardisJ500mMNaClAu166_pop.txt
7	1	0	fog2_daf16	NaCL	500mM	Tardis	I	Nov29TardisJ500mMNaClAu166_pop.txt
7	1	0	fog2_daf16	NaCL	500mM	Tardis	I	Nov29TardisJ500mMNaClAu166_pop.txt
8	1	0	fog2_daf16	NaCL	500mM	Tardis	I	Nov29TardisJ500mMNaClAu166_pop.txt
8	1	0	fog2_daf16	NaCL	500mM	Tardis	I	Nov29TardisJ500mMNaClAu166_pop.txt
9	1	0	fog2_daf16	NaCL	500mM	Tardis	I	Nov29TardisJ500mMNaClAu166_pop.txt
9	1	0	fog2_daf16	NaCL	500mM	Tardis	I	Nov29TardisJ500mMNaClAu166_pop.txt
9	1	0	fog2_daf16	NaCL	500mM	Tardis	I	Nov29TardisJ500mMNaClAu166_pop.txt
10	1	0	fog2_daf16	NaCL	500mM	Tardis	I	Nov29TardisJ500mMNaClAu166_pop.txt
11	1	0	fog2_daf16	NaCL	500mM	Tardis	I	Nov29TardisJ500mMNaClAu166_pop.txt
11	1	0	fog2_daf16	NaCL	500mM	Tardis	I	Nov29TardisJ500mMNaClAu166_pop.txt
12	1	0	fog2_daf16	NaCL	500mM	Tardis	I	Nov29TardisJ500mMNaClAu166_pop.txt
12	1	0	fog2_daf16	NaCL	500mM	Tardis	I	Nov29TardisJ500mMNaClAu166_pop.txt
13	1	0	fog2_daf16	NaCL	500mM	Tardis	I	Nov29TardisJ500mMNaClAu166_pop.txt
13	1	0	fog2_daf16	NaCL	500mM	Tardis	I	Nov29TardisJ500mMNaClAu166_pop.txt
3	1	0	fog2_daf16	NaCL	500mM	Tardis	K	Nov29TardisK500mMNaClAu166_pop.txt
3	1	0	fog2_daf16	NaCL	500mM	Tardis	K	Nov29TardisK500mMNaClAu166_pop.txt
[truncated: 24 more rows]
